# Supplementary material for: Sustained high glucose intake accelerates type 1 diabetes in NOD mice
Source: Front Endocrinol (Lausanne). 2022 Dec 5;13:1037822. doi: 10.3389/fendo.2022.1037822 (PMC9760976; doi:10.3389/fendo.2022.1037822)
Supplement: Supplementary file 5 [file Table_1.xlsx]

## Sheet: 1647303755110_ad64c6c75001
Gene ID	Gene Symbol	Type	log2 (HG / NIT1)	Qvalue (HG / NIT1)	HG_1 FPKM	HG_2 FPKM	HG_3 FPKM	NIT1_2 FPKM	NIT1_3 FPKM	Pvalue(HG / NIT1)
100019	'Mdn1'	mRNA	0.386848	4.14481e-07	7.1	7.43	6.52	5	5.58	4.26911e-08
100034361	'Mfap1b'	mRNA	0.207028	0.0107809	44.21	45.01	44.64	37.66	38.02	0.00294859
100034363	'Tmsb15b2'	mRNA	-0.236646	0.00473029	177.56	169.69	177.96	212.63	184.27	0.00115941
100037258	'Dnajc3'	mRNA	0.265262	0.000599985	18.74	19.09	17.75	14.61	15.73	0.000117059
100038513	'Gm14149'	lncRNA	0.737686	0.0209426	3.12	3.19	2.81	1.91	1.68	0.0062815
100039795	'Ildr2'	mRNA	0.364427	2.96203e-05	7.87	8.03	8.13	5.86	6.46	4.3089e-06
100039934	'Gm15085'	mRNA	7.54597	5.5024e-06	1.09	0.59	1.78	0.02	0	7.03122e-07
100040531	'Dynlt1f'	mRNA	-0.256447	0.00223156	86.28	81.43	85.74	100.83	93.73	0.000502306
100040563	'Dynlt1c'	mRNA	-0.286491	0.00524443	106.04	90.27	110.6	118.06	122.12	0.00129987
100041420	'Gm3325'	mRNA	0.647772	3.2386e-12	10.85	11.24	9.73	4.84	5.56	1.54597e-13
100041585	'Amd2'	mRNA	1.26023	0.0300123	0.56	0.68	0.77	0.18	0.4	0.00947022
100042074	'Gm3650'	mRNA	-1.3377	3.98571e-07	2.3	3.74	3.4	8	7.46	4.0906e-08
100042165	'BC005561'	mRNA	0.473636	8.38119e-05	7.22	6.3	6.86	5.07	4.56	1.34591e-05
100042480	'Nhsl2'	mRNA	0.820653	1.49007e-08	2	2.3	2.39	1.18	1.28	1.22652e-09
100043272	'Inafm2'	mRNA	0.279025	0.0130563	14.55	13.24	14.38	10.91	11.85	0.00366199
100043348	'Gm10045'	pseudo	-0.75384	3.82402e-11	137.34	107.62	115.05	205.72	177.6	2.14838e-12
100043381	'Gm14308'	mRNA	-0.651109	1.68936e-10	6.47	6.97	6.44	9.97	10.49	1.03572e-11
100043387	'Gm14305'	mRNA	0.715347	0.000232787	8.96	10.63	8.67	5.1	6.15	4.14429e-05
100043597	'Srcap'	mRNA	0.127614	0.0178787	23.03	22.85	22.76	20.45	20.81	0.00526842
100043915	'Gm4724'	mRNA	0.336372	0.00515835	10.32	12.24	11.99	7.9	9.9	0.00127664
100044509	'Tgfbr3l'	mRNA	-2.09868	0.00322834	0.21	0.71	0.35	1.93	1.6	0.000758087
100090	'Zbtb48'	mRNA	-0.523602	6.5125e-05	8.73	8.41	8.51	12.86	11.19	1.02151e-05
100102	'Pcsk9'	mRNA	-0.25255	0.00214308	19.51	21.15	19.36	23.37	23.47	0.000480553
100113398	'Adat3'	mRNA	-0.626694	0.0415118	2.99	3.13	3.03	5.16	4.04	0.0137466
100169	'Phactr4'	mRNA	-0.175688	0.0319766	18.96	20.25	18.74	20.62	22.32	0.0101742
100201	'Tmem64'	mRNA	0.338821	9.90814e-05	14.51	14.39	14.66	10.68	11.91	1.61356e-05
100216455	'Gm14124'	mRNA	1.54789	0.000152053	1.46	1.11	1.26	0.46	0.42	2.5795e-05
100216474	'Ttll2'	mRNA	-1.4515	2.23918e-07	1.58	1.93	1.71	4.82	4.57	2.2104e-08
100233208	'Gm10778'	mRNA	-1.41115	7.75659e-08	0.69	0.92	0.76	2.42	1.68	7.06828e-09
100303732	'Zfp967'	mRNA	1.6315	4.27635e-36	14.01	12.63	16.82	5.54	4.18	2.82648e-38
100310872	'Dynlt1a'	mRNA	-0.397264	5.83687e-05	10.5	10.37	12.41	15.17	13.56	9.04465e-06
100336	'Ppp1r8'	mRNA	-0.349063	2.09081e-06	43.57	39.58	41.42	51.56	52.14	2.48107e-07
100340	'Smpdl3b'	mRNA	0.391469	0.0013067	17.76	18.01	16.87	12.83	13.37	0.000279012
100383	'Bsdc1'	mRNA	-0.223756	0.0176503	20.27	19.5	19.72	22.03	23.4	0.00519033
100416706	'Zfp729b'	mRNA	0.578958	1.21246e-07	8.71	7.81	8.4	5.36	5.6	1.139e-08
100434	'Slc44a1'	mRNA	0.245559	0.000640558	35.38	35	37.97	29.36	33.1	0.000125681
100463512	'Gm20594'	mRNA	-0.639542	0.0128003	38.17	27.89	35.32	49.12	48.22	0.00358313
100502766	'Kifc1'	mRNA	-0.343479	8.35073e-06	29.35	30.15	29.04	36.77	36.92	1.10338e-06
100502825	'Rpl37rt'	mRNA	-1.79644	1.28486e-05	3.44	1.47	2.78	9.09	7.87	1.74801e-06
100503043	'Armcx4'	mRNA	0.216638	0.010701	8.9	9	8.81	7.42	7.72	0.00292214
100503353	'Gm14440'	mRNA	0.385865	0.0108412	7.81	7.16	7.29	4.91	6.25	0.00296973
100503545	'Nuggc'	mRNA	1.06324	0.00791696	1.51	1.27	1.48	0.68	0.65	0.00208486
100503583	'Fsbp'	mRNA	-0.703438	0.000118586	3.29	2.9	3.37	3.98	6.2	1.97474e-05
100503659	'Cbarp'	mRNA	-0.621087	8.40137e-06	5.66	6.14	5.3	8.88	8.18	1.11058e-06
100503670	'Rpl5'	mRNA	-0.255674	0.00628089	1351.21	1161.43	1333.25	1585.54	1530.58	0.00160021
100503890	'Pet100'	mRNA	0.546937	0.012635	11.27	9.37	10.43	7.38	6.44	0.00353067
100503949	'Zfp965'	mRNA	1.87678	0.0124751	1.77	0.79	2.09	0.14	0.72	0.00348372
100504195	'Micalcl'	mRNA	0.585639	0.00679172	5.14	4.49	4.41	3.14	2.98	0.00174739
100504263	'2210418O10Rik'	mRNA	1.85424	0.0105521	13.98	18.59	24.99	2.56	7.92	0.00287501
100504663	'Atg14'	mRNA	-0.611182	3.76054e-08	8.66	8.2	7.4	11.85	12.43	3.26803e-09
100515	'Zfp518b'	mRNA	0.261648	0.0287464	5.9	5.82	6.01	4.6	5.38	0.00901974
100529082	'Gm11127'	mRNA	-0.407858	0.0323242	9.65	8.31	9.55	11.47	12.26	0.0103048
100561	'Slc15a4'	mRNA	0.393235	3.63304e-06	26.72	26.25	25.81	20.46	19.74	4.47713e-07
100604	'Lrrc8c'	mRNA	0.266705	0.00929097	11.6	12.83	12.04	8.92	9.88	0.00248707
100608	'Noc4l'	mRNA	-0.497423	1.29456e-10	31.97	32.54	32.57	46.64	42.89	7.77214e-12
100683	'Trrap'	mRNA	0.232005	6.60027e-05	15.59	16.14	15.01	12.99	13.17	1.03649e-05
100710	'Pds5b'	mRNA	0.556854	1.37032e-19	36.8	35.2	36.71	22.57	26.1	2.83457e-21
100727	'Ugt2b34'	mRNA	0.790261	4.90965e-06	5.46	5.34	5.26	2.83	3.25	6.19565e-07
100732	'Mapre3'	mRNA	-0.177104	0.0178813	50.26	48.93	50.89	56.34	55.37	0.00527138
100737	'Dcun1d4'	mRNA	0.30569	0.00395916	11.16	11.43	10.51	8.43	8.74	0.000952718
100756	'Usp30'	mRNA	-0.282693	0.000210295	24.08	24.22	24.58	28.57	28.75	3.69368e-05
100763	'Ube3c'	mRNA	0.352841	3.09139e-12	56.65	57.42	57.31	42.47	45.55	1.47378e-13
100859931	'Gm20604'	mRNA	0.720685	3.63304e-06	5.16	6.44	5.54	3.45	3.37	4.47859e-07
100862175	'Gm10698'	pseudo	0.56498	0.0357432	8.87	13.25	7.68	5.8	7.34	0.0115786
100862180	'LOC100862180'	mRNA	4.99114	0.0156386	0.37	0.34	0.23	0	0	0.00450685
100862375	'Entpd4b'	mRNA	-0.258266	0.00137784	25.67	24.05	24.61	27.89	30.31	0.000295975
100862433	'LOC100862433'	mRNA	-0.997429	0.0286068	4.03	3.44	3.84	7.64	6.54	0.00896719
100862468	'LOC100862468'	mRNA	1.20735	0.000714437	9.1	18.91	13.16	5.94	5.49	0.000142188
100986	'Akap9'	mRNA	0.580864	4.50774e-10	4.1	4.27	4.11	2.74	2.78	2.95183e-11
101095	'Zfp282'	mRNA	-0.305843	0.000646463	11.26	11.19	10.65	12.1	13.54	0.000127037
101113	'Snx21'	mRNA	-0.457705	7.74132e-07	21.98	23.12	23.71	30.47	35.35	8.39511e-08
101118	'Tmem168'	mRNA	0.503669	1.57486e-05	10.02	10.11	12.31	7.79	8.34	2.17146e-06
101122	'Rpusd3'	mRNA	-0.564975	0.00178208	8.6	9.08	8.52	12.66	12.58	0.000391644
101148	'Bmt2'	mRNA	0.422473	2.81587e-06	14.61	14.84	14.96	10.26	11.48	3.40524e-07
101185	'Pot1a'	mRNA	-0.202705	0.0346472	18.57	18.1	18.73	19.76	21.78	0.0111554
101197	'Zfp956'	mRNA	-0.681341	5.15024e-06	5.13	5.91	4.86	8.34	8.35	6.55284e-07
101206	'Tada3'	mRNA	-0.432601	3.4023e-06	21.25	23.46	24.3	32.04	30.5	4.16855e-07
101351	'Eogt'	mRNA	0.334129	0.0127157	8.94	8.32	9.16	6.76	7.11	0.00355557
101358	'Fbxl14'	mRNA	-0.217237	0.0179891	12.83	12.95	12.44	14.43	14.7	0.00530975
101471	'Phrf1'	mRNA	-0.224342	0.00077279	20.73	19.73	20.67	23.7	23.08	0.000155599
101476	'Plekha1'	mRNA	-0.282257	2.28666e-05	32.22	30.41	33.63	37.78	38.6	3.25226e-06
101490	'Inpp5f'	mRNA	0.217481	0.00958767	19.79	19.56	19.54	17.38	17.56	0.00257647
101513	'Mob2'	mRNA	-0.535327	1.23299e-05	16.26	15.42	15.81	22.54	22.42	1.66763e-06
101544	'Zfp575'	mRNA	0.324886	0.0175187	15.51	14.9	18.81	14.3	11.41	0.00514066
101565	'Ccp110'	mRNA	0.534109	4.66697e-16	30.05	30.42	29.25	19.04	21.44	1.43379e-17
101631	'Pwwp2b'	mRNA	-0.863217	1.15521e-16	11.2	10.74	10.32	19.31	18.73	3.3442e-18
101685	'Spty2d1'	mRNA	0.456207	0.000380969	5.96	5.51	5.43	3.83	4.25	7.11344e-05
101739	'Psip1'	mRNA	0.13845	0.00493465	158.51	166.02	162.19	139.23	143.24	0.00121583
101966	'D8Ertd738e'	mRNA	-0.220229	0.0120824	126.46	141.49	139.61	155.44	148.63	0.00336
101985	'Usb1'	mRNA	-0.341449	0.00141115	20.23	20.56	20.94	26.5	24.63	0.000303821
102058	'Exoc8'	mRNA	0.342324	0.00400497	4.63	4.79	5.26	3.64	3.95	0.000965702
102060	'Gadd45gip1'	mRNA	-0.515553	4.0676e-10	31.96	31.83	31.22	45.64	42.92	2.64381e-11
102075	'Plekhg4'	mRNA	-0.471179	0.00558732	2.51	2.82	2.73	3.88	3.38	0.00140264
102093	'Phkb'	mRNA	0.351685	0.00376305	6.5	7.08	6.36	5.11	5.28	0.000898466
102098	'Arhgef18'	mRNA	-0.327946	0.000850855	7.28	7.68	7.84	9.21	9.59	0.000173399
102115	'Dohh'	mRNA	-0.512928	2.58123e-10	38.27	40.31	40.22	55.86	54.51	1.63183e-11
102122	'Fam192a'	mRNA	-0.287045	0.00159869	31.77	36.45	33.04	40.18	40.47	0.000347525
102124	'Enkd1'	mRNA	-0.558987	2.21525e-12	47.19	50.21	50.45	73.07	69.42	1.03577e-13
102182	'Prmt9'	mRNA	-0.396916	0.0323242	4.19	5.05	5.24	6.08	6.72	0.0103085
102216272	'Ak6'	mRNA	0.231862	0.0147547	74.47	70.07	78.48	60.52	62.35	0.00420309
102334	'Ankrd10'	mRNA	-0.31471	0.000118436	25.12	25.21	24.68	31.87	31.19	1.96934e-05
102339	'Cog4'	mRNA	-0.502996	4.20229e-11	22.43	22.82	23.31	32.28	30.94	2.37375e-12
102414	'Clk3'	mRNA	-0.440882	1.44708e-10	44.38	46.4	42.08	60.87	60.54	8.78522e-12
102423	'Hinfp'	mRNA	-0.302682	0.00135834	11.06	10.63	10.25	13.32	13.65	0.000290955
102436	'Lars2'	mRNA	0.313122	0.0291214	6.26	6.09	6.36	5.02	4.84	0.00915525
102442	'Dennd4a'	mRNA	0.294528	0.00027259	11.56	11.16	11.68	8.4	9.78	4.9163e-05
102443350	'Xndc1'	mRNA	-0.355321	0.000311248	11.8	12.26	12.39	14.99	15.64	5.69232e-05
102448	'Xylb'	mRNA	-0.729907	1.19794e-15	9.31	9.21	9.21	15.42	16.03	3.82695e-17
102607	'Snx19'	mRNA	0.268474	0.0107549	9.22	10.02	9.13	7.28	8.11	0.00294078
102614	'Rpp25'	mRNA	-0.532594	1.04403e-05	18.32	17.57	18.71	25.31	26.09	1.40119e-06
102631705	'Gm29975'	mRNA	-1.88979	0.000535667	0.04	0.03	0.04	0.16	0.11	0.000103265
102632837	'Rnf212b'	mRNA	-2.45694	0.0102753	0.27	0.16	0.05	1.09	0.68	0.00278577
102634078	'LOC102634078'	mRNA	0.920391	0.000294318	4.96	4.32	4.19	2.75	1.89	5.36307e-05
102635566	'LOC102635566'	mRNA	0.800964	8.66765e-05	1.31	1.33	1.28	0.66	0.82	1.39669e-05
102635781	'Gm38481'	mRNA	-0.313736	0.00160377	16.12	16.22	16.27	19.56	19.97	0.000348824
102636931	'Gm33869'	mRNA	1.73051	6.00512e-17	2	1.86	1.86	0.46	0.67	1.67217e-18
102637087	'Gm33989'	mRNA	0.507909	0.0149207	0.68	0.72	0.71	0.43	0.55	0.00425705
102637099	'Gm38495'	mRNA	0.497633	2.27312e-15	19.73	18.46	18.72	13.1	13.36	7.4426e-17
102638085	'LOC102638085'	lncRNA	0.867995	5.27658e-12	2.98	3.15	2.85	1.47	1.77	2.59954e-13
102640673	'LOC102640673'	mRNA	-0.36559	0.0223946	5.97	5.82	5.74	7.28	7.46	0.00677144
102640710	'Gm36712'	mRNA	-0.921928	1.60929e-06	6.13	8.12	7.15	12.72	13.65	1.87126e-07
102641068	'Gm38529'	mRNA	1.59797	4.55159e-08	1.44	1.43	1.69	0.42	0.57	4.01676e-09
102693	'Phldb1'	mRNA	-0.202005	0.0117108	15.5	15.21	14.77	17.32	17.57	0.00323732
102747	'Lrrc49'	mRNA	-0.341301	0.0137682	7.64	8.03	7.9	10.7	10.13	0.0038861
102791	'Tcta'	mRNA	-0.602983	0.00681242	3.6	4.6	4.97	6.71	6.35	0.0017548
102902673	'Gm21992'	mRNA	5.85944	0.00182214	0.43	0.21	0.1	0	0	0.000402119
102920	'Cenpi'	mRNA	-0.217074	0.00298669	25.3	24.25	25.95	29.86	29.18	0.000693483
103220	'Ttc41'	mRNA	1.2607	0.000422066	1.37	1.29	1.18	0.51	0.69	7.95572e-05
103236	'Csnk1g2'	mRNA	-0.312144	6.76361e-05	28.77	28.07	28.13	35.35	34.24	1.0638e-05
103284	'Zc3h10'	mRNA	-0.277538	0.0156157	14.63	15.76	14.53	17.36	18.5	0.0044993
103425	'Ncln'	mRNA	-0.187436	0.00119894	57.3	56.86	58.52	65.45	63.58	0.000253987
103537	'Mbtd1'	mRNA	0.371826	9.05313e-06	17.9	17.81	18.04	12.02	14.35	1.20339e-06
103551	'Epop'	mRNA	-0.456033	0.000743568	8.34	8.5	8.63	11.85	11	0.00014885
103583	'Fbxw11'	mRNA	0.165108	0.00808957	42.28	43.23	43.09	36.15	38.83	0.00213675
103733	'Tubg1'	mRNA	-0.806448	3.27908e-60	116.69	113.59	112.5	197.26	193.69	6.82306e-63
103742	'Mien1'	mRNA	-0.170819	0.0469459	135.73	139.26	135.45	156.01	141.14	0.0158134
103743	'Tmem98'	mRNA	-0.582226	2.8632e-08	23.1	23.98	23.1	35.59	32.79	2.45843e-09
103768	'Tubg2'	mRNA	-0.775504	7.92289e-06	6.62	6.19	5.6	11.01	9.64	1.04249e-06
103806	'Maml1'	mRNA	0.337487	0.0176166	4.81	4.57	4.83	3.36	4.02	0.00517716
103836	'Zfp692'	mRNA	-0.417952	1.01257e-05	23.14	21.45	23.89	29.66	30.26	1.35588e-06
103850	'Nt5m'	mRNA	-0.339536	0.0199294	15.08	16.64	16.07	19.56	19.65	0.00594101
103988	'Gck'	mRNA	0.304247	0.000387327	26.04	24.67	26.27	20.12	20.91	7.244e-05
104001	'Rtn1'	mRNA	0.576532	1.66199e-06	18.3	18.17	17.17	13.83	11.1	1.93614e-07
104015	'Synj1'	mRNA	0.192667	0.0121379	13.51	13.29	12.75	11.84	11.93	0.00337915
104069	'Sncb'	mRNA	-0.698669	5.69678e-16	75.36	64.88	60.19	109.23	100.81	1.76412e-17
104082	'Wdr7'	mRNA	0.554265	2.02525e-09	8.77	9.41	9.26	5.66	6.63	1.45387e-10
104111	'Adcy3'	mRNA	0.658874	0.0404007	1.17	1.18	1.05	0.75	0.69	0.0133095
104112	'Acly'	mRNA	0.326288	1.56474e-13	212.18	209.91	210.39	157.98	172.72	6.28193e-15
104130	'Ndufb11'	mRNA	-0.199485	0.000600762	317.43	314.09	306.37	353.93	330.84	0.000117248
104156	'Etv5'	mRNA	1.2498	8.13364e-49	22.01	20.78	21.46	8.3	9.38	2.88709e-51
104158	'Ces1d'	mRNA	1.06334	0.0120954	1.42	1.84	2.23	0.81	0.91	0.00336437
104175	'Sbk1'	mRNA	-0.216906	0.0255957	11.59	12.33	12.4	13.98	13.68	0.00788194
104263	'Kdm3a'	mRNA	-0.351548	8.92507e-11	39.76	41.85	40.79	51.91	54.7	5.24908e-12
104346	'Gas8'	mRNA	0.342504	1.39106e-05	48.33	51.06	49.18	36.83	36	1.90526e-06
104360	'Isl2'	mRNA	-1.00243	1.71509e-06	3.92	3.8	2.75	6.76	6.86	2.00374e-07
104383	'Rcor2'	mRNA	-0.363937	3.01443e-09	49.37	51.27	51.5	66.05	62.2	2.22485e-10
104394	'E2f4'	mRNA	-0.270784	3.43392e-05	58.62	55.85	58.73	67.28	69.19	5.0437e-06
104418	'Dgkz'	mRNA	-0.367021	2.68564e-06	18.26	19.05	20.06	24.73	24.87	3.23954e-07
104444	'Rexo2'	mRNA	-0.229821	0.0151725	70.52	72.89	64.92	83.6	74.9	0.00434748
104457	'0610010K14Rik'	mRNA	-0.535502	8.11641e-07	44.34	46.4	47.92	64.56	63.22	8.84659e-08
104479	'Ccdc117'	mRNA	-0.421961	3.58632e-07	15.97	15.83	15.19	20.58	20.66	3.64997e-08
104570	'Ppp4r3b'	mRNA	0.613872	1.6916e-22	32.86	31.51	31.98	19.57	21.76	2.71236e-24
104601	'Mycbpap'	mRNA	0.365198	0.033959	5.87	5.69	5.83	4.43	4.4	0.0109026
104625	'Cnot6'	mRNA	0.523941	1.58347e-25	78.69	77.9	80.28	51.27	56.68	2.03506e-27
104681	'Slc16a6'	mRNA	0.261216	0.0151267	11.56	11.84	11.98	8.66	9.54	0.00432972
104721	'Ddx1'	mRNA	-0.218794	1.16516e-05	103.33	104.18	104.63	120.88	116.7	1.57304e-06
104725	'Sptssa'	mRNA	-0.233342	0.0020857	67.74	65.86	71.59	77.37	79.59	0.000465773
104732	'Tedc1'	mRNA	-0.247104	0.0271837	10.89	10.49	10.45	12.68	12.07	0.00845624
104776	'Aldh6a1'	mRNA	0.343649	0.00522481	9.54	9.12	9.32	7.07	7.38	0.00129469
104806	'Fancm'	mRNA	0.359479	2.43286e-11	42.89	42.26	42.88	31.34	34.86	1.32214e-12
104831	'Ptpn23'	mRNA	-0.206455	0.0141099	15.29	15.14	14.51	18.66	16.67	0.00399204
104836	'Cbll1'	mRNA	0.28676	0.00468239	14.15	14.93	13.13	10.97	11.87	0.0011471
104871	'Spata7'	mRNA	-0.432103	0.00676454	7.73	8.25	7.05	11.34	10.19	0.00173874
104884	'Tdp1'	mRNA	-0.395156	0.00183784	16.07	16	13.13	20.55	18.39	0.000406147
104923	'Adi1'	mRNA	-0.179509	0.00399358	86.35	88.9	90.05	97.92	98.02	0.000962223
105148	'Iars'	mRNA	0.173226	5.05492e-05	219.31	220.71	221.28	185.75	198.82	7.70607e-06
105203	'Fam208b'	mRNA	0.876304	5.80223e-10	38.45	38.92	36.71	19.09	24.04	3.86342e-11
105242851	'Gm38947'	lncRNA	0.57481	1.99021e-05	9.82	10.65	10.49	7.19	6.41	2.79957e-06
105244006	'Gm39701'	mRNA	0.528891	3.58331e-23	76.3	76.47	77.66	50.79	53.76	5.4605e-25
105244208	'LOC105244208'	pseudo	-0.337097	4.95142e-20	1704.01	1674.64	1686.38	2086.07	2039.55	9.8483e-22
105244343	'Gm39972'	other	0.951992	4.33415e-63	121.21	121.85	117.76	56.22	62.23	8.22269e-66
105244402	'LOC105244402'	mRNA	0.572329	0.000871888	11.88	13.66	13.66	9.2	8.53	0.000178273
105244717	'Gm40275'	mRNA	-0.49222	2.95589e-06	20.25	19.76	22.86	28.66	29.01	3.59627e-07
105244832	'Gm40368'	mRNA	1.6733	7.21634e-11	6.99	8.09	7.45	1.33	2.01	4.20438e-12
105244980	'Gm40498'	mRNA	0.668557	2.13344e-07	206.25	224.64	197.27	117.7	141.03	2.08905e-08
105244999	'Gm40514'	mRNA	0.665631	2.09446e-17	30.97	30.79	28.91	18.45	18.97	5.42202e-19
105245097	'Gm40595'	mRNA	0.654374	0.0171235	5	5.32	4.5	2.87	3.28	0.00501025
105245342	'Gm40814'	mRNA	0.977875	2.41886e-18	25.12	24.26	22.81	10.05	13.61	5.6421e-20
105245547	'Gm40991'	mRNA	0.917627	1.33155e-17	122.14	127.93	119.49	58.2	69.88	3.34925e-19
105245604	'Gm41035'	mRNA	0.315717	8.17885e-05	43.14	47.87	47.02	34.4	38.09	1.30942e-05
105246138	'Gm41476'	mRNA	1.32777	0.000691012	2.89	2.21	2.51	0.74	1.26	0.000136916
105246572	'Gm41844'	mRNA	0.489022	0.000136496	20.27	21.38	20.97	13.14	15.96	2.29972e-05
105246618	'Gm41885'	other	0.926392	1.04719e-25	37.87	35.63	31.56	16.59	19.63	1.33302e-27
105246811	'105246811'	mRNA	0.807881	1.47919e-19	19.52	19.8	17.53	10.64	10.66	3.06882e-21
105246961	'AB010352'	mRNA	0.462592	0.0149938	3.68	3.94	3.74	2.4	2.98	0.00428249
105247234	'Gm42368'	other	0.543056	0.000198062	6.3	7.12	6.89	4.6	4.54	3.45093e-05
105278	'Cdk20'	mRNA	-0.598461	2.35437e-05	9	9.52	8.96	14.42	12.61	3.35577e-06
105372	'Utp15'	mRNA	0.269382	4.90789e-05	36.04	34.12	35.39	27.49	29.91	7.46697e-06
105377	'Slf1'	mRNA	0.584565	0.000596699	4.57	4.23	4.24	3.28	2.81	0.000116345
105445	'Dock9'	mRNA	0.303333	0.000874402	12.23	11.9	10.39	8.54	9.62	0.000178947
105446	'Gmpr2'	mRNA	-0.338423	0.000190063	32.74	32.55	32.07	39.45	40.66	3.29178e-05
105504	'Exoc5'	mRNA	0.161708	0.0493583	20.15	19.3	19.96	16.66	18	0.0167407
105513	'Chmp7'	mRNA	-0.478494	2.37608e-11	26.06	25.94	26.7	35.53	36.23	1.28838e-12
105559	'Mbnl2'	mRNA	0.413145	2.03984e-11	36.95	36.29	36.72	26.09	28.59	1.09197e-12
105638	'Dph3'	mRNA	0.421833	2.04694e-05	20.7	18.92	19.22	16.16	13.1	2.88375e-06
105675	'Ppif'	mRNA	-0.354477	0.00010622	35.07	33.22	37.05	45.05	42.73	1.74541e-05
105689	'Mycbp2'	mRNA	0.553557	1.40434e-21	20.16	20.45	19.53	13.99	15.35	2.45802e-23
105722	'Ano6'	mRNA	0.17642	0.010154	21.95	21.88	21.48	18.98	19.55	0.00274915
105732	'Fam83h'	mRNA	0.349938	0.000174069	10.77	11.61	11.38	9.21	9.17	2.99259e-05
105782	'Scrib'	mRNA	-0.305058	9.20659e-13	96.59	99.91	97.58	122.94	116.97	4.10747e-14
105827	'Amigo2'	mRNA	-0.340487	0.000194483	20.52	17.86	21.08	24.17	24.38	3.38262e-05
105835	'Sgsm3'	mRNA	-0.593826	1.353e-09	11.41	11.39	12.43	17.89	16.9	9.48095e-11
105837	'Mtbp'	mRNA	-0.400262	2.78917e-12	58.07	58.08	57.51	85.15	81.37	1.31777e-13
105844	'Card10'	mRNA	-0.410727	0.00105352	4.66	5.01	5.17	6.68	6.26	0.000221148
105847	'Lmf2'	mRNA	-0.403595	6.92414e-07	20.75	21.29	21.38	28.66	26.26	7.43688e-08
105988	'Espl1'	mRNA	-0.350988	7.39339e-08	15.44	15.9	14.8	19.3	19.43	6.70607e-09
106021	'Topors'	mRNA	0.331323	6.07883e-07	37.45	37.7	38.17	27.84	31.19	6.45085e-08
106039	'Gga1'	mRNA	-0.334953	0.00011456	17.96	17.67	18.81	23.2	21.75	1.89647e-05
106064	'AW549877'	mRNA	0.146982	0.0247779	62.62	61.39	64.4	51.93	59.69	0.00759562
106073	'Mfsd5'	mRNA	-0.250686	0.0107549	27.06	27.4	26.45	31.41	31.4	0.00293971
106143	'Cggbp1'	mRNA	0.25977	0.000103154	30.83	33.45	33.62	26.58	27.05	1.68935e-05
106205	'Zc3h7a'	mRNA	-0.219035	0.0178813	18.69	16.18	18.46	21	21.72	0.00527068
106338	'Nsun3'	mRNA	0.533348	0.00193651	6.37	6.22	6.81	3.71	4.19	0.000428901
106489	'Sft2d1'	mRNA	-0.514677	0.00553862	11.8	11.8	13.1	16.86	17.23	0.00138703
106504	'Stk38'	mRNA	-0.552913	1.09769e-16	32.77	34.48	35.02	48.31	52.65	3.1708e-18
106522	'Pkdcc'	mRNA	-0.276307	4.69085e-06	59.47	58.27	60.14	71.59	67.94	5.89371e-07
106529	'Tecr'	mRNA	-0.352599	1.80796e-09	260.34	246.16	240.46	324.65	294.82	1.2846e-10
106564	'Ppcs'	mRNA	-0.646386	0.0340642	2.63	3.81	4.42	5.23	5.41	0.0109426
106572	'Rab31'	mRNA	0.230719	0.00332099	26.95	25.1	25.81	21.98	21.49	0.000781672
106581	'Fam234a'	mRNA	-0.200951	0.00376305	36.52	37.75	36.83	41.96	41.89	0.000898618
106582	'Nrm'	mRNA	-0.337334	0.000174868	35.79	37.07	36.59	46.42	43.63	3.00828e-05
106583	'Scaf8'	mRNA	0.180758	0.00502553	30.41	31.16	30.22	25.91	27.21	0.00123885
106618	'Wdr90'	mRNA	-0.27548	1.63898e-05	20.98	20.84	21.57	26.19	24.16	2.27291e-06
106633	'Ift140'	mRNA	0.224885	0.0103099	12.09	12.89	12.73	10.84	10.88	0.00279768
106707	'Rpusd1'	mRNA	-0.714795	1.46983e-08	12.47	12.29	13.22	18.89	21.28	1.20717e-09
106763	'Ttbk1'	mRNA	0.827145	1.42174e-07	3.03	3.57	2.94	1.78	1.72	1.34952e-08
106794	'Dhx57'	mRNA	-0.271293	0.0117431	9.94	9.35	9.27	12.54	13.18	0.00324767
106795	'Tcf19'	mRNA	-0.323047	1.00522e-09	170.09	172.11	177.36	221.91	204.31	6.93317e-11
106821	'Oard1'	mRNA	-0.525278	7.26803e-07	25.77	24.89	24.82	35.15	35.93	7.83293e-08
106840	'Unc119b'	mRNA	-0.208818	0.000690113	35.74	36.16	36.73	41.08	41.19	0.000136665
106894	'Hmgxb3'	mRNA	-0.277375	0.0051111	10.1	9.99	10.21	13.6	11.85	0.00126339
106957	'Slc39a6'	mRNA	0.303959	6.75416e-06	32.22	32.84	32.52	24.76	27.04	8.79611e-07
107022	'Gramd3'	mRNA	-0.43533	0.00670886	5.27	5.45	5.76	7.49	7.09	0.00172279
107029	'Me2'	mRNA	-0.531954	3.62312e-14	26.15	24.85	25.22	34.96	36.94	1.34814e-15
107047	'Psmg2'	mRNA	-0.438365	5.30962e-05	31.89	35.48	36.46	46.18	45.03	8.14085e-06
107071	'Wdr74'	mRNA	-0.460801	4.51224e-10	69.63	65.06	68.53	92.93	88.39	2.95753e-11
107094	'Rrp12'	mRNA	0.406417	1.10565e-08	24.11	22.64	23.42	17.38	17.33	8.85735e-10
107173	'Gpr137'	mRNA	-0.29294	0.0101635	19.59	18.11	18.6	21.85	22.59	0.00275235
107182	'Btaf1'	mRNA	0.160974	0.0409528	20.98	21.23	22.52	20.25	22.93	0.0135283
107221	'Ffar4'	mRNA	-0.312322	4.97422e-05	59.32	65.26	62.67	77.94	73.38	7.57397e-06
107242	'AI837181'	mRNA	-0.52429	1.50951e-05	16.9	15.17	16.28	22.44	22.86	2.07765e-06
107260	'Otub1'	mRNA	-0.39296	4.0676e-10	77.35	73.48	75.22	99.74	93.83	2.64618e-11
107272	'Psat1'	mRNA	-0.170053	2.62665e-05	301.35	297.95	305.51	329.7	335.73	3.78244e-06
107305	'Vps37c'	mRNA	-0.414462	5.53719e-05	14.45	15.57	13.91	20.09	18.3	8.54299e-06
107338	'Gbf1'	mRNA	0.279767	2.26213e-07	32.73	33.21	33.71	32.23	31.81	2.23721e-08
107358	'Tm9sf3'	mRNA	0.412413	3.89346e-15	46.82	45.57	47.71	33.14	35.95	1.30338e-16
107368	'Pdzd8'	mRNA	0.371793	5.19244e-09	22.62	23.35	23.28	16.59	18.55	3.97536e-10
107373	'Fam111a'	mRNA	0.284695	1.96377e-07	82.98	78.13	80.44	62.97	66.96	1.91329e-08
107392	'Brms1'	mRNA	-0.400469	0.000615847	28.99	26.29	25.19	36.14	32.65	0.000120531
107508	'Eprs'	mRNA	-0.101682	0.0176446	139.21	138.44	140.81	171.88	159.01	0.00518756
107513	'Ssr1'	mRNA	0.265	7.73509e-10	77.71	76.83	77.34	62.52	63.17	5.2593e-11
107515	'Lgr4'	mRNA	0.324824	0.00112931	9.99	9.48	9.67	7.34	7.92	0.000237888
107568	'Wwp1'	mRNA	0.233481	0.0413106	9.24	9.32	9.37	6.81	8.79	0.0136598
107586	'Ovol2'	mRNA	-0.357582	0.00309401	29.43	29.43	25.95	32.86	37.8	0.000721999
107607	'Nod1'	mRNA	0.552013	0.0352523	1.86	1.94	1.75	1.4	1.15	0.0113869
107650	'Pi4kb'	mRNA	-0.39167	1.99021e-05	11.75	12.61	13.34	16.27	16.23	2.80018e-06
107652	'Uap1'	mRNA	-0.368545	3.24053e-07	35.04	36.38	34.29	45.47	44.17	3.27623e-08
107702	'Rnh1'	mRNA	0.232593	0.0035444	55.59	58.42	55.52	48.59	45.58	0.000839462
107733	'Mrpl41'	mRNA	0.508719	1.40004e-05	14.04	13.91	14.6	9.78	9.79	1.92013e-06
107734	'Mrpl30'	mRNA	-0.429638	2.73253e-09	125.52	130.54	128.89	170.47	168.36	2.00173e-10
107753	'Lgals2'	mRNA	0.216637	0.00025685	462.2	456.52	469.75	392.67	369.71	4.60255e-05
107767	'Scamp1'	mRNA	0.196831	0.00371817	38.3	35.98	38.18	31.65	32.6	0.000886308
107815	'Scml2'	mRNA	0.486062	0.000515337	5.35	5.05	5.41	3.33	4.09	9.8999e-05
107817	'Jmjd6'	mRNA	-0.529815	8.17618e-17	68.27	73.98	68.63	101.43	96.97	2.32175e-18
107823	'Nsd2'	mRNA	0.252441	6.81992e-08	62.66	65.39	63.37	50.82	54.33	6.1229e-09
107829	'Thoc5'	mRNA	-0.194924	0.0059137	47.01	48.69	47.83	52.12	55.26	0.00149652
107895	'Mgat5'	mRNA	0.579836	5.14755e-12	8.75	9.07	9.13	5.15	5.82	2.52337e-13
107932	'Chd4'	mRNA	0.343138	2.01353e-17	95.8	95.68	93.35	74.23	73.39	5.17554e-19
107934	'Celsr3'	mRNA	0.340299	1.15073e-06	8.37	8.22	8.45	6.4	6.63	1.29862e-07
107939	'Pom121'	mRNA	0.245724	1.66676e-06	48.88	48.25	49.11	40.04	41.73	1.9432e-07
107971	'Frs3'	mRNA	-0.482707	0.0163517	5.2	4.58	4.3	6.59	6.42	0.0047434
107975	'Pacs1'	mRNA	-0.359533	7.02533e-08	25.19	25.95	26.6	34.18	31.2	6.32882e-09
107976	'Babam2'	mRNA	-0.766798	5.49783e-18	39.05	39.15	35.88	67.69	59.1	1.32904e-19
107986	'Ddb2'	mRNA	-0.33287	0.0147996	12.85	11.57	12.65	15.08	15.02	0.00421797
107999	'Gtpbp6'	mRNA	-0.60209	2.46337e-05	11.34	10.95	12.6	18.51	16	3.53073e-06
108000	'Cenpf'	mRNA	0.332648	6.11084e-09	19.17	19.64	18.24	14.88	14.79	4.71215e-10
108011	'Ap4e1'	mRNA	0.200809	0.0406871	9.33	9.52	9.3	8.47	8.45	0.0134213
108012	'Ap1s2'	mRNA	0.505385	1.47807e-23	132.79	133.16	134.93	92.93	97.69	2.19811e-25
108014	'Srsf9'	mRNA	-0.195497	0.019689	92.86	81.83	92.55	101.2	97.47	0.00585368
108015	'Chrnb4'	mRNA	1.03391	0.0219207	0.9	0.95	0.93	0.44	0.5	0.00661244
108030	'Lin7a'	mRNA	0.477781	9.82301e-09	11.35	11.15	11.11	8.02	7.84	7.81512e-10
108037	'Shmt2'	mRNA	-0.386129	2.52121e-14	93.45	95.25	96.16	124.58	118.83	9.26809e-16
108067	'Eif2b3'	mRNA	-0.521715	2.51661e-08	26.92	25.89	27.05	39.61	35.84	2.14389e-09
108077	'Skiv2l'	mRNA	-0.178878	0.0316888	18.51	18.32	17.77	20.19	20.31	0.0100638
108097	'Prkab2'	mRNA	0.429402	2.06615e-05	9.31	9.3	9.25	6.72	6.81	2.91335e-06
108099	'Prkag2'	mRNA	-0.259743	0.00546834	16.31	17.12	17.59	21.42	20.08	0.00136776
108112	'Eif4ebp3'	mRNA	-0.680458	0.00814336	4.7	4.63	6	8.18	7.76	0.00215246
108121	'U2af1'	mRNA	-0.284934	4.19357e-06	181.4	176.64	178.11	217.4	204.02	5.23041e-07
108124	'Napa'	mRNA	-0.383683	8.72065e-08	34.58	36.62	37.37	46.83	45.87	8.03752e-09
108143	'Taf9'	mRNA	-0.294282	9.68625e-08	232.66	224.16	248.5	274.6	287.46	8.95711e-09
108159	'Ubxn8'	mRNA	0.578584	0.00714309	3.36	3.26	3.49	2.05	2.04	0.00185528
108160	'Fam50a'	mRNA	-0.260607	0.000361647	69.77	68.96	67.55	82.61	78.22	6.72168e-05
108167333	'Gm45944'	mRNA	0.815301	2.85134e-11	14.66	15.19	13.4	7.59	8.51	1.56353e-12
108167614	'Gm46084'	mRNA	3.92053	1.92316e-06	0.56	0.47	0.34	0.02	0.04	2.26331e-07
108167848	'Gm12258'	mRNA	-0.577334	0.0134767	1.74	1.57	1.46	2.16	2.52	0.00379394
108167858	'Gm46257'	mRNA	0.939327	1.19134e-06	33.94	34.83	35.48	16.4	18.27	1.34943e-07
108168152	'Gm8126'	mRNA	1.30852	0.00554853	2.27	1.65	2.07	0.76	0.82	0.00139053
108168162	'Gm43305'	mRNA	1.47198	4.48721e-07	31.32	24.81	20.27	7.8	10.16	4.64374e-08
108168376	'Gm46620'	other	0.451714	1.5785e-10	38.57	39.64	38.67	26.87	28.61	9.61202e-12
108168395	'Gm45871'	mRNA	-0.71024	0.000468113	2.22	2.48	2.24	3.69	3.75	8.92394e-05
108168534	'Gm46714'	mRNA	1.64205	1.88188e-13	7.51	6.01	6.48	2.18	2.04	7.62426e-15
108168644	'Gm46717'	mRNA	0.982719	0.0093385	1.01	0.82	1.15	0.49	0.49	0.00250094
108168740	'Gm46731'	mRNA	-1.94453	0.00869284	0.26	0.32	0.41	1.09	1.25	0.00231419
108168756	'Gm46741'	lncRNA	1.50837	0.0108031	0.68	0.6	1	0.21	0.31	0.00295673
108169013	'Gm46894'	other	0.959458	2.44668e-14	33.83	35.33	30.5	18.87	25.28	8.90926e-16
108169023	'Gm46901'	mRNA	1.39852	0.00556693	0.91	0.78	0.8	0.39	0.23	0.0013965
108169093	'Gm43828'	pseudo	0.296918	0.00550815	12.89	12.46	12.35	10.04	10.07	0.00137839
108169152	'Gm46965'	mRNA	0.723076	0.0381149	0.91	0.95	0.99	0.58	0.57	0.0124562
108655	'Foxp1'	mRNA	0.18844	0.0118536	13.57	13.72	13.5	11.22	12.17	0.0032826
108657	'Rnpepl1'	mRNA	-0.399131	2.67674e-07	20.25	21.11	21.1	27.41	26.59	2.67674e-08
108660	'Rnf187'	mRNA	-0.274713	1.86826e-08	151.68	159.74	161.21	188.56	184.76	1.56413e-09
108671	'Dnajc9'	mRNA	-0.163448	0.0285398	83.3	79.96	74.91	85.32	88.62	0.00894097
108673	'Ccdc86'	mRNA	0.295292	0.00232359	17.26	18.27	17.92	13.93	14.57	0.000525865
108682	'Gpt2'	mRNA	-0.3782	9.16862e-06	13.68	13.72	14.08	17.58	18.01	1.22002e-06
108686	'Ccdc88a'	mRNA	0.412594	1.8929e-08	18.61	17.87	16.9	12.58	14.29	1.58707e-09
108699	'Chn1'	mRNA	-0.358701	0.000189469	11.53	11.52	10.59	13.55	15.02	3.28034e-05
108707	'Fam207a'	mRNA	-0.482387	1.79899e-07	17	18.51	17.62	24.84	23.73	1.74504e-08
108800	'Ston2'	mRNA	0.255313	0.0354866	3.97	4.33	4.17	3.12	3.74	0.0114756
108829	'Jmjd1c'	mRNA	0.519904	6.23419e-13	13.75	14.47	14.02	9.05	10.38	2.69741e-14
108837	'Ibtk'	mRNA	0.284023	0.000217561	14.54	14.59	14.87	11.61	12.25	3.82929e-05
108857	'Ankhd1'	mRNA	0.175586	0.0238077	21.74	23.26	20.61	17.85	20.29	0.00726179
108888	'Atad3a'	mRNA	-0.268135	0.000129068	38.34	42.11	40.2	46.95	46.02	2.1635e-05
108911	'Rcc2'	mRNA	-0.57305	7.06678e-28	52.27	53.63	55.43	81.32	76.21	7.61171e-30
108912	'Cdca2'	mRNA	-0.407568	1.1206e-09	20.51	20.92	19.52	27.04	26.8	7.79757e-11
108934	'Smim13'	mRNA	0.51677	4.23866e-09	14.18	14.25	15.08	9.49	10.45	3.19327e-10
108943	'Trmt10a'	mRNA	0.434099	0.0253014	4.86	5	4.82	3.34	3.7	0.00778088
108946	'Zzz3'	mRNA	0.277715	7.8534e-06	34.98	37.15	34.99	27.76	30.69	1.03094e-06
108989	'Tpr'	mRNA	0.120693	0.0455065	47.88	48.71	46.57	41.01	45.44	0.0152639
109006	'Ciapin1'	mRNA	-0.357296	4.23874e-07	42.92	42.2	43.83	55.02	52.81	4.37622e-08
109032	'Sp110'	mRNA	2.87599	0.0249662	0.48	0.42	0.35	0.04	0.08	0.00765945
109050	'Inka2'	mRNA	0.650968	0.00144734	2.71	2.6	2.38	1.47	1.74	0.000312056
109054	'Pfdn4'	mRNA	-0.35088	0.000692455	52.32	48.81	54.04	61.39	66.46	0.000137304
109077	'Ints5'	mRNA	-0.227156	0.000615847	33.1	32.28	33.58	37.67	38.19	0.000120514
109145	'Gins4'	mRNA	-0.292838	7.70186e-05	63.61	60.57	62.39	74.07	74.66	1.22692e-05
109151	'Chd9'	mRNA	0.821438	8.87475e-24	11.42	11.49	10.38	5.73	6.98	1.29265e-25
109154	'Mlec'	mRNA	0.291425	3.14212e-11	69.37	71.46	69.95	56.17	56.85	1.74989e-12
109168	'Atl3'	mRNA	0.27191	0.00082824	19.39	18.86	19.56	14.22	17.18	0.000168284
109181	'Trip11'	mRNA	0.606423	1.78156e-10	8.22	8.9	7.59	4.72	5.63	1.09685e-11
109212	'Pimreg'	mRNA	-0.772622	8.06945e-10	15.16	14.02	13.54	24.51	22.99	5.50145e-11
109241	'Mbd5'	mRNA	0.730008	7.20954e-11	6.4	6.28	5.64	3.62	3.83	4.19601e-12
109242	'Kif24'	mRNA	0.255013	0.0252167	8.01	8.27	7.54	6.47	7.25	0.00774867
109254	'Adtrp'	mRNA	1.33497	0.0105865	1.01	1.12	1.25	0.27	0.54	0.00288698
109267	'Ssc4d'	mRNA	-0.901962	0.0177735	0.85	0.87	0.72	1.32	1.62	0.00523199
109284	'R3hdm4'	mRNA	-0.192834	0.0150519	48.3	47.23	45.18	52.44	52.48	0.00430002
109299	'Tmem250-ps'	mRNA	-0.177187	0.0460836	27	27.32	28.7	31.37	30.01	0.0154806
109331	'Rnf20'	mRNA	0.253374	0.000449763	34.9	37.12	32.68	29.55	30.32	8.53283e-05
109333	'Pkn2'	mRNA	0.34753	5.10859e-06	22.39	23.17	21.26	15.87	18.6	6.49047e-07
109594	'Lmo1'	mRNA	-0.40755	9.7307e-07	54.38	56.08	59.03	73.31	75.19	1.0749e-07
109648	'Npy'	mRNA	0.108701	0.0419751	1064.24	1125.57	1117.09	1000.64	952.06	0.0139181
109658	'Txlna'	mRNA	0.160967	0.00593125	39.64	40.31	39.8	35.26	34.96	0.00150205
109700	'Itga1'	mRNA	1.05917	6.74339e-06	1.51	1.55	1.46	0.71	0.71	8.77796e-07
109711	'Actn1'	mRNA	-0.227926	0.00283975	20.52	21.27	20.81	23.77	24.34	0.000654847
109731	'Maob'	mRNA	0.494566	9.32519e-27	145.91	144.92	142.15	101.12	99.85	1.10145e-28
109801	'Glo1'	mRNA	-0.430642	2.08808e-05	31.94	30.92	26.72	39.19	40.97	2.9481e-06
109880	'Braf'	mRNA	0.157994	0.022047	16.5	16.01	16.23	13.68	15.33	0.0066559
109910	'Zfp91'	mRNA	0.347743	1.23342e-14	67.18	66.69	67.75	50.89	53.06	4.41585e-16
109934	'Abr'	mRNA	0.270821	1.61494e-05	29.02	29.83	30.65	24.94	26.32	2.23562e-06
110006	'Gusb'	mRNA	0.207181	0.00705421	50.96	58.06	51.82	45.02	46.04	0.00182874
110033	'Kif22'	mRNA	-0.482401	2.75809e-09	27.97	26.93	28.71	39.2	37.23	2.02215e-10
110052	'Dek'	mRNA	0.184823	0.000306434	113.04	115.37	113	95.98	100.52	5.59983e-05
110074	'Dut'	mRNA	-0.290536	8.58197e-05	46.31	50.12	43.6	56.51	55.58	1.38078e-05
110078	'Pygb'	mRNA	-0.188197	0.000698439	46.71	46.76	46.87	51.82	52.97	0.000138706
110094	'Phka2'	mRNA	-0.229585	0.0288736	10.52	10.75	10.86	14.17	13.09	0.00906675
110095	'Pygl'	mRNA	-0.306124	0.0459365	6.98	7.71	6.59	8.15	9.07	0.0154228
110109	'Nop2'	mRNA	-0.134414	0.0374288	62.31	64.6	62.63	69.74	66.4	0.012193
110119	'Mpi'	mRNA	-0.656377	9.04958e-11	18	17.16	17.55	27.85	26.21	5.33338e-12
110147	'Ehmt2'	mRNA	-0.377439	2.2845e-13	54.44	54.12	57.05	71.98	69.35	9.3673e-15
110157	'Raf1'	mRNA	-0.202198	0.000972455	45.35	44.87	44.36	50.23	51.18	0.000202228
110196	'Fdps'	mRNA	-0.672758	1.82225e-24	78.05	76.61	72.88	120.25	115.29	2.49807e-26
110323	'Cox6b1'	mRNA	0.290704	0.000587627	347.77	357.54	371.54	304.32	252.79	0.000114301
110350	'Dync2h1'	mRNA	0.800145	8.80911e-15	3.25	3.18	3.05	1.87	1.79	3.07834e-16
110351	'Rap1gap'	mRNA	-0.34332	0.000178476	16.18	14.65	15.46	19.74	18.68	3.0769e-05
110355	'Grk2'	mRNA	-0.309468	3.15016e-08	47.8	49.21	50.53	60.83	58.94	2.71061e-09
110379	'Sec13'	mRNA	-0.259051	0.000928385	63.97	59.93	63.26	73.02	72.64	0.000191529
110380	'Shroom2'	mRNA	0.457203	1.28093e-06	9.36	8.83	10.61	7.77	8.24	1.4581e-07
110382	'C8b'	mRNA	-2.65553	0.0162176	0.07	0.07	0.07	0.41	0.35	0.00469854
110385	'Pde4c'	mRNA	-0.521256	0.000678602	4.71	4.48	5.68	6.73	7.13	0.000134267
110391	'Qdpr'	mRNA	-0.223114	0.0262861	35.2	36.46	34.95	39.65	41.35	0.00812231
110446	'Acat1'	mRNA	-0.193461	0.00238467	40.55	41.34	39.37	46.04	44.79	0.000541294
110460	'Acat2'	mRNA	-0.367822	3.64909e-05	27.03	26.14	28.97	36.06	33.16	5.38877e-06
110521	'Hivep1'	mRNA	1.11097	5.50121e-39	8.61	8.9	8.24	3.84	4.05	2.99638e-41
110593	'Prdm2'	mRNA	0.387261	1.84951e-10	19.46	20.38	19.5	15.37	15.32	1.14208e-11
110611	'Hdlbp'	mRNA	-0.37308	2.03653e-20	93.26	93.04	91.81	119.97	118.25	3.95091e-22
110639	'Prps2'	mRNA	0.253298	0.00974637	17.37	16.3	15.99	12.75	14.12	0.00262329
110651	'Rps6ka3'	mRNA	0.267382	0.000150069	28.67	29.25	28.06	21.58	25.48	2.54309e-05
110749	'Chaf1b'	mRNA	-0.173378	0.00325236	96.32	100.17	96.91	114.13	107.69	0.000764324
110750	'Cse1l'	mRNA	0.157614	0.000560527	126.77	124.65	126.33	108.75	113.08	0.000108538
110751	'Adam33'	mRNA	-0.748257	0.0014336	2.36	2.05	2.32	4.22	3.08	0.000308917
110784	'Nr3c2'	mRNA	1.36619	4.91214e-08	2.03	1.86	2.1	0.72	0.75	4.35298e-09
110789	'Adgrv1'	mRNA	0.579519	0.00154494	0.89	0.79	0.71	0.48	0.57	0.000334611
110796	'Tshz1'	mRNA	0.339243	7.17653e-07	19.55	19.55	20.29	14.85	15.95	7.71675e-08
110809	'Srsf1'	mRNA	0.550947	2.00359e-27	65.23	65.64	66.09	41.83	46.26	2.26844e-29
110834	'Chrna3'	mRNA	0.533047	0.00655315	3.98	5.16	4.72	3.29	2.98	0.00167919
110842	'Etfa'	mRNA	-0.327137	5.14469e-07	86.99	83.53	80.21	102.44	102.42	5.39657e-08
110877	'Slc18a1'	mRNA	0.398216	0.000164496	14.27	14.49	13.49	10.14	10.91	2.80369e-05
110920	'Hspa13'	mRNA	0.520434	1.25237e-08	14.04	14.24	14.52	9.39	10.17	1.01477e-09
110948	'Hlcs'	mRNA	0.542371	1.54417e-06	8.04	7.27	7.04	4.76	5.2	1.78987e-07
110954	'Rpl10'	mRNA	-0.643812	1.89883e-63	1509.07	1564.81	1560.62	2384.53	2281.37	3.2538e-66
111173	'Erc1'	mRNA	0.242538	0.000897794	11.81	12.77	12.8	10.17	10.77	0.000184284
112403	'Dxo'	mRNA	-0.297921	0.0150624	21.93	20.62	22.02	26.29	24.6	0.00430537
112405	'Egln1'	mRNA	-0.318263	9.33105e-06	25.18	26.31	25.2	30.05	32.62	1.24319e-06
112406	'Egln2'	mRNA	-0.334463	0.00200496	19.48	17.25	20.02	24.05	22.9	0.000445287
11302	'Aatk'	mRNA	0.267112	0.00397587	9.97	9.87	10	8.51	8.48	0.000957712
11303	'Abca1'	mRNA	1.36298	1.13518e-58	10.32	11	10.56	3.64	4.51	2.77891e-61
11304	'Abca4'	mRNA	0.593957	0.0387698	1.08	1.45	1.24	0.74	0.89	0.0127058
11306	'Abcb7'	mRNA	0.672272	3.39386e-28	26.7	25.92	25.76	15.73	16.54	3.4894e-30
11350	'Abl1'	mRNA	-0.198622	0.0106274	12.16	12.38	12.3	14.86	14.29	0.00289944
11363	'Acadl'	mRNA	-0.261345	0.00179884	33.62	36.05	34.61	39.62	42	0.000395954
11370	'Acadvl'	mRNA	-0.268625	0.000306064	48	49.62	51.15	61.98	55.14	5.59119e-05
113868	'Acaa1a'	mRNA	-0.277607	0.0300108	16.89	16.44	16.55	21	18.58	0.00946792
114142	'Foxp2'	mRNA	0.511526	2.25233e-05	4.8	4.83	4.64	3.16	3.43	3.19793e-06
11416	'Slc33a1'	mRNA	0.630022	9.16862e-06	8.32	9.89	9.5	5.42	6.31	1.22043e-06
11426	'Macf1'	mRNA	0.688533	2.13039e-33	15.65	16.25	15.13	9.13	10.09	1.5515e-35
11428	'Aco1'	mRNA	-0.220529	0.00860754	14.46	14.96	15.19	16.93	17.15	0.00229043
11429	'Aco2'	mRNA	-0.149331	0.00768277	73.34	75.4	76.16	82.08	81.16	0.00201426
11430	'Acox1'	mRNA	-0.196481	0.00427114	27.68	27.07	27.42	30.57	31.78	0.0010372
11444	'Chrnb2'	mRNA	0.204267	0.0490767	9.32	9.82	9.29	8.29	7.9	0.0166302
114479	'Slc5a5'	mRNA	-0.652596	4.13513e-09	8.67	8.55	8.2	13	13.13	3.1102e-10
114565	'Zbtb21'	mRNA	0.453173	4.57036e-07	9.96	9.88	9.79	7.01	7.57	4.73819e-08
114602	'Zmynd10'	mRNA	-0.680655	0.0132155	2.23	2.65	2.66	3.38	4.28	0.00371312
114642	'Brdt'	mRNA	0.524095	0.0039063	2.96	3.06	2.79	1.97	2.15	0.000937607
11465	'Actg1'	mRNA	-0.422256	1.03466e-38	1629.88	1673.66	1659.62	2160.89	2181.28	5.69888e-41
114663	'Impa2'	mRNA	-0.631603	0.000546212	8.46	9.59	7.55	13.95	11.87	0.000105465
114714	'Rad51c'	mRNA	-0.237614	0.026461	17.62	16.02	17.16	19.82	18.88	0.00819387
114715	'Spred1'	mRNA	0.507604	3.20928e-07	7.68	7.42	8.01	5.1	5.5	3.24266e-08
114716	'Spred2'	mRNA	0.371027	3.20934e-05	15.99	15.66	15.85	11.2	11.1	4.6883e-06
114741	'Supt16'	mRNA	0.328077	1.48709e-11	75.55	72.05	74.41	59.05	56.91	7.78128e-13
11480	'Acvr2a'	mRNA	0.290052	0.00291508	9.49	9.29	9.73	7.29	7.62	0.000675428
114863	'Plpbp'	mRNA	-0.360589	1.44365e-10	61.55	62.89	65.14	77.55	79.52	8.75553e-12
11487	'Adam10'	mRNA	0.431584	1.30883e-07	19.28	18.26	18.89	12.76	14.69	1.23754e-08
114874	'Ddhd1'	mRNA	-0.439933	8.08157e-06	7.06	6.79	7.08	9.04	9.62	1.06386e-06
114893	'Dcun1d1'	mRNA	0.582341	1.1146e-12	17.25	16.44	17.32	11.41	11.01	5.02048e-14
11492	'Adam19'	mRNA	-0.696029	0.0368828	0.54	0.5	0.52	0.86	0.79	0.0119948
11496	'Adam22'	mRNA	0.504962	4.57259e-09	11.35	11.38	12.34	7.54	8.5	3.46442e-10
11502	'Adam9'	mRNA	0.333605	0.000114018	19.94	18.25	17.78	14.38	14.73	1.88402e-05
11515	'Adcy9'	mRNA	0.412146	2.01992e-10	15.83	15.44	15.51	11.84	11.75	1.25349e-11
11522	'Adh1'	mRNA	-0.540132	1.85823e-20	103.01	100.02	107.6	147.6	146.24	3.59364e-22
11532	'Adh5'	mRNA	-0.404325	7.29109e-08	51.99	48.22	47.62	63.65	63.9	6.59946e-09
11535	'Adm'	mRNA	-1.40396	0.0359831	0.58	0.58	0.32	1.1	1.45	0.011667
11538	'Adnp'	mRNA	0.244916	8.62667e-06	41.99	42.64	41.36	34.12	35.68	1.14248e-06
11541	'Adora2b'	mRNA	-0.952553	0.000488019	2.36	1.93	2.13	4.07	4.04	9.33627e-05
11546	'Parp2'	mRNA	-0.331511	4.96704e-06	46.8	44.83	44.6	56.41	55.68	6.28632e-07
11551	'Adra2a'	mRNA	0.59328	6.49466e-10	13.7	15.47	14.49	9.59	9.37	4.36024e-11
11564	'Adsl'	mRNA	-0.388175	2.6377e-06	14.56	14.35	14.6	18.9	18.42	3.18009e-07
11566	'Adss'	mRNA	-0.269786	0.000136496	34.15	35.47	35.06	41.45	41.1	2.29949e-05
11568	'Aebp1'	mRNA	0.307076	0.020739	7.78	8.76	8.13	7.11	5.96	0.00621283
11605	'Gla'	mRNA	0.599981	7.77662e-11	19.19	18.64	20.13	12.93	12.11	4.55461e-12
11615	'Gm4737'	mRNA	-0.473627	1.21142e-31	230.96	237.26	238.64	324.62	316.65	9.56388e-34
11632	'Aip'	mRNA	-0.397214	1.43573e-06	51.12	53.76	51.82	70.52	64.5	1.65363e-07
11636	'Ak1'	mRNA	0.377589	0.0229991	9.3	8.88	9.73	7.23	6.66	0.00698842
11637	'Ak2'	mRNA	-0.246001	0.000291881	81.92	83.02	79.41	99.56	89.07	5.31424e-05
11639	'Ak4'	mRNA	-1.42014	6.37223e-20	1.9	2.02	2.13	5.15	5.63	1.27913e-21
11652	'Akt2'	mRNA	-0.342445	4.88645e-07	33.42	34.21	31.5	42.49	40.66	5.09578e-08
11655	'Alas1'	mRNA	-0.556925	1.00419e-07	11.81	12.12	11.38	16.14	17.86	9.30443e-09
11658	'Alcam'	mRNA	0.574371	1.83114e-05	5.39	5.34	5.96	3.42	3.93	2.55732e-06
116733	'Vps4a'	mRNA	-0.319259	0.000358791	25.28	24.27	26.19	30.96	30.77	6.66421e-05
11674	'Aldoa'	mRNA	-1.09479	7.35166e-152	512.56	515.94	526.2	1122.04	1038.62	1.34975e-155
116748	'Lsm10'	mRNA	-0.434057	0.00524754	20.5	20.53	23.66	28.04	27.14	0.00130129
11676	'Aldoc'	mRNA	-0.508103	2.66728e-07	12.73	14.01	13.8	18.52	19.2	2.66565e-08
11677	'Akr1b3'	mRNA	-0.55522	1.7605e-16	64.28	62.6	67.22	94.08	91.57	5.17159e-18
116838	'Rims2'	mRNA	0.460219	1.86109e-08	10.86	10.14	10.66	7.63	7.49	1.55584e-09
116848	'Baz2a'	mRNA	0.343485	3.31734e-10	30.04	31.35	29.91	25.07	25.63	2.11749e-11
116870	'Mta1'	mRNA	-0.237412	0.000275236	46.73	49.31	46.69	56.97	54.07	4.97074e-05
116871	'Mta3'	mRNA	-0.160198	0.0416543	42.63	44.76	42.91	49.21	48.58	0.0137964
116914	'Slc19a2'	mRNA	0.376138	0.000101639	14.63	15.77	15.9	11.18	12.11	1.66081e-05
11692	'Gfer'	mRNA	-0.453286	0.000182784	18.15	20.47	16.16	23.37	25.02	3.15459e-05
116940	'Tgs1'	mRNA	0.384888	3.7508e-05	14.26	13.12	14.57	10.1	10.96	5.55045e-06
116972	'Fam57a'	mRNA	-0.474504	1.04688e-09	45.63	48.08	44.48	65.24	63.54	7.23973e-11
11702	'Amd1'	mRNA	0.716575	1.05238e-43	83.79	81.84	87.44	49.88	50.97	4.37956e-46
117109	'Pop5'	mRNA	-0.460052	4.53969e-11	94.26	97.67	97.72	134.12	125.38	2.57546e-12
117146	'Ube3b'	mRNA	-0.159052	0.0148069	31.06	32.96	33.45	39.44	38.85	0.00422097
117198	'Ivns1abp'	mRNA	0.144157	0.00119293	139.27	138.03	139.18	123.21	126.9	0.00025253
11727	'Ang'	mRNA	0.267566	0.0203107	41.57	42.78	43.84	33	36.51	0.00606958
11732	'Ank'	mRNA	0.343918	1.6006e-09	51.72	51.03	52.93	39.3	41.06	1.12943e-10
11735	'Ank3'	mRNA	0.555731	3.227e-09	4.95	5.19	5.12	3.69	3.67	2.38766e-10
11736	'Ankfy1'	mRNA	0.312405	7.29406e-10	32.61	33.04	34.03	26.65	27.09	4.93264e-11
11737	'Anp32a'	mRNA	-0.188019	0.00267158	91.56	87.9	85.05	101.11	95.59	0.000613124
11739	'Slc25a4'	mRNA	-0.139748	0.0133506	258.86	244.2	246.82	268	268.07	0.00375597
11740	'Slc25a5'	mRNA	-0.291008	5.14886e-12	369.03	367.78	359.16	435.18	436.85	2.52716e-13
11744	'Anxa11'	mRNA	-0.326831	0.0389512	7.37	6.95	7.12	8.45	9.13	0.0127748
11749	'Anxa6'	mRNA	-0.23994	0.00392466	33.7	31.38	31.19	39.42	35.17	0.000943214
11750	'Anxa7'	mRNA	-0.328444	0.00656212	10.4	10.22	9.35	12.07	12.33	0.0016823
11757	'Prdx3'	mRNA	-0.326098	1.83749e-07	102.03	93.94	99.57	118.41	122.85	1.78464e-08
11761	'Aox1'	mRNA	0.639505	0.0339817	1.34	1.44	1.39	0.9	0.86	0.010912
11764	'Ap1b1'	mRNA	-0.114208	0.0440394	53.7	53.61	54.98	57.16	57.98	0.0146888
11765	'Ap1g1'	mRNA	0.206427	0.00031757	28.95	29.12	28.68	23.92	25.43	5.83831e-05
11766	'Ap1g2'	mRNA	-0.608138	1.44689e-11	15.97	15.66	17.04	25.61	23.19	7.54439e-13
11767	'Ap1m1'	mRNA	-0.178886	0.00839206	69.62	67.01	70.92	79.49	74.33	0.00222641
11771	'Ap2a1'	mRNA	-0.317972	1.37341e-05	25.59	25.51	24.59	32.05	29.86	1.87856e-06
11772	'Ap2a2'	mRNA	-0.16114	0.00249007	46.77	47.27	48.34	52.4	52.31	0.000568724
11773	'Ap2m1'	mRNA	-0.207891	1.52809e-05	129.74	135.73	130.68	153.13	146.4	2.10416e-06
11776	'Ap3d1'	mRNA	0.238806	0.000219073	37.89	39.73	36.84	33.06	30.84	3.85992e-05
11781	'Ap4m1'	mRNA	-0.250397	0.00178533	28.47	27.62	30.51	35.87	36.31	0.000392468
11783	'Apaf1'	mRNA	0.240493	0.0338975	7.5	7.33	6.92	5.55	6.53	0.0108746
11785	'Apbb1'	mRNA	-0.210784	0.00684199	29.99	27.87	30.55	35.01	33.89	0.00176535
11787	'Apbb2'	mRNA	0.197769	0.0392244	8.83	8.63	8.67	7.91	8.18	0.012886
11789	'Apc'	mRNA	0.518702	5.08053e-06	25.1	27.14	23.21	13.98	17.43	6.4455e-07
11798	'Xiap'	mRNA	0.478262	9.69814e-11	17.93	17.72	19.75	12.51	13.81	5.73341e-12
11799	'Birc5'	mRNA	-0.522595	5.81738e-17	96.87	94.24	97.09	139.92	143.48	1.61634e-18
11800	'Api5'	mRNA	0.354988	1.86324e-11	68.36	70.93	69.89	51.72	55.48	9.89773e-13
11803	'Aplp1'	mRNA	-0.14123	0.0239477	63.73	64.34	64.66	69.49	69.51	0.00731036
11804	'Aplp2'	mRNA	0.214789	1.58491e-06	111.44	108.97	110.64	93.42	94.25	1.84195e-07
11837	'Rplp0'	mRNA	-0.451885	1.52885e-29	2223	2236.99	2263.94	3104.58	2879.32	1.43155e-31
11838	'Arc'	mRNA	-1.10486	9.00371e-51	18.27	20.48	18.5	41.11	39.53	3.03063e-53
11840	'Arf1'	mRNA	0.244867	6.00805e-09	282.85	288.08	285.18	234.97	236.52	4.62921e-10
11841	'Arf2'	mRNA	0.442863	2.56171e-09	42.42	40	42.21	29.81	30.11	1.87033e-10
11842	'Arf3'	mRNA	0.313351	6.2118e-09	61.42	59.28	61.78	48.33	47.87	4.80521e-10
11843	'Arf4'	mRNA	-0.209112	0.00097543	64.56	63.02	65.14	71.61	73.91	0.000202906
11844	'Arf5'	mRNA	-0.4566	1.36239e-13	175.15	177.45	194.6	247.83	237.82	5.43622e-15
11845	'Arf6'	mRNA	-0.420583	1.96377e-07	16.73	17.62	15.84	22.34	21.69	1.91304e-08
11846	'Arg1'	mRNA	0.640595	0.0451107	3.42	4.39	5.02	2.63	2.73	0.0151013
11848	'Rhoa'	mRNA	-0.286327	2.27148e-08	112.68	109.4	113.35	136.19	136.62	1.92255e-09
11852	'Rhob'	mRNA	0.245544	0.000150907	63.3	64.42	67.75	53.41	54.36	2.55822e-05
11853	'Rhoc'	mRNA	-0.377519	0.0028999	24.75	24.88	25.15	31	32.01	0.000670836
11854	'Rhod'	mRNA	-0.491759	0.000230637	18.14	17.2	17.12	24.16	21.72	4.09754e-05
11855	'Arhgap5'	mRNA	0.453897	0.00115161	54.21	51.05	49.46	25.55	35.85	0.000243079
11867	'Arpc1b'	mRNA	-0.472907	8.01796e-10	40.5	40.83	40.85	54.99	55.52	5.46144e-11
11881	'Arsb'	mRNA	0.309031	1.16003e-08	57.74	59.71	58.73	45.07	48.15	9.34978e-10
11886	'Asah1'	mRNA	0.216025	0.00113786	72.28	67.45	69.6	56.89	60.93	0.000239967
11891	'Rab27a'	mRNA	0.312966	0.00044787	21.04	19.83	20.4	16.28	16.12	8.49417e-05
11898	'Ass1'	mRNA	-0.396579	0.000160896	21.88	22.98	25.13	30.24	29.83	2.73839e-05
11899	'Astn1'	mRNA	0.802107	2.32212e-17	7.1	7.48	7.54	4.08	4.24	6.0682e-19
11906	'Zfhx3'	mRNA	0.519914	3.93605e-08	3.97	4.29	3.89	2.82	3.05	3.42778e-09
11908	'Atf1'	mRNA	0.245104	0.00781765	35.59	33.44	37.15	27.12	31.46	0.00205489
11909	'Atf2'	mRNA	0.194308	0.0172028	27.57	26.67	29.16	22.19	25.24	0.00503766
11910	'Atf3'	mRNA	0.362175	0.00075426	24.65	24.37	23.09	19.44	17.19	0.000151129
11911	'Atf4'	mRNA	-0.453681	1.85757e-15	115.94	104.53	118.58	151.46	143.92	6.05928e-17
11920	'Atm'	mRNA	0.587799	9.56696e-21	16.82	17.32	16.8	10.31	11.88	1.79161e-22
11927	'Atox1'	mRNA	0.307615	0.0160855	125.62	120.56	129.39	101.57	88.93	0.00465042
11931	'Atp1b1'	mRNA	0.152955	0.0287126	53.56	53.79	51.74	45.58	48.03	0.00900389
11941	'Atp2b2'	mRNA	0.292953	0.0238311	4.22	4.15	4.02	3.31	3.32	0.00727039
11947	'Atp5b'	mRNA	-0.268421	1.28484e-12	570.1	590.76	575.37	689.02	676.14	5.803e-14
11949	'Atp5c1'	mRNA	-0.212858	8.70011e-06	256.86	258.76	263.04	292.7	294.01	1.15327e-06
11958	'Atp5k'	mRNA	0.481747	0.00360059	169.12	193.87	165.47	129.91	99.63	0.00085411
11964	'Atp6v1a'	mRNA	0.174567	0.0159946	43.67	45.17	46.89	36.75	42.05	0.00462022
11972	'Atp6v0d1'	mRNA	-0.233679	1.27902e-05	137.84	142.41	140.86	165.16	157.64	1.73771e-06
11973	'Atp6v1e1'	mRNA	0.188869	0.00713909	148.3	144.1	133.63	122.49	120.34	0.0018538
11975	'Atp6v0a1'	mRNA	-0.28675	4.45706e-08	53.62	54.18	52.4	65.65	62.86	3.92516e-09
11977	'Atp7a'	mRNA	0.672671	1.87503e-17	14.55	14.17	13.81	7.93	9.59	4.79659e-19
11983	'Atpif1'	mRNA	0.353214	1.15528e-08	138	142.06	152.43	113.65	106.86	9.2974e-10
11987	'Slc7a1'	mRNA	0.407074	9.36338e-20	88.96	86.8	88.98	63.2	68.42	1.9082e-21
11989	'Slc7a3'	mRNA	-0.441278	7.32162e-05	14.13	12.93	12.97	19.25	17.11	1.15882e-05
11990	'Atrn'	mRNA	0.314549	8.07319e-05	8.61	9.01	8.93	7.07	7.12	1.29102e-05
11991	'Hnrnpd'	mRNA	-0.156784	0.00310365	33.34	34.99	33.38	37.36	38.5	0.000725198
11993	'Aup1'	mRNA	-0.446481	3.63306e-15	99.59	103.24	99.03	138.13	130.04	1.21176e-16
12005	'Axin1'	mRNA	-0.228613	0.00162655	31.89	33.83	29.65	39.61	39.46	0.000354476
12009	'Cep131'	mRNA	-0.379971	1.75053e-08	25.69	24.47	25.97	33.02	31.99	1.45913e-09
12013	'Bach1'	mRNA	0.420416	0.00083413	6.69	6.38	5.75	4.18	5.05	0.000169685
12014	'Bach2'	mRNA	1.13912	4.28975e-11	1.9	1.82	1.89	0.82	0.88	2.42841e-12
12018	'Bak1'	mRNA	-0.550619	9.97436e-06	14.24	13.89	12.71	20.52	16.95	1.335e-06
12021	'Bard1'	mRNA	-0.446448	0.00115438	4.16	4.25	5.2	5.84	5.94	0.000243734
12028	'Bax'	mRNA	-0.627385	2.91015e-15	71.93	68.67	74.33	107.22	107.83	9.6352e-17
12029	'Bcl6b'	mRNA	-0.231821	0.0153315	14.36	15.07	15.76	17.7	17.06	0.00440148
12033	'Bcap29'	mRNA	0.2268	0.0371551	26.73	25.75	25.87	21.83	21.83	0.0120925
12034	'Phb2'	mRNA	-0.526177	5.04486e-24	166.01	164.23	157.64	234.31	223.14	7.10109e-26
12036	'Bcat2'	mRNA	-0.950875	1.66947e-07	4.44	4.72	4.68	8.88	8.92	1.61328e-08
12039	'Bckdha'	mRNA	-0.564105	2.35493e-05	10.94	10.31	11.54	15.82	15.81	3.358e-06
12041	'Bckdk'	mRNA	-0.71834	1.70474e-31	32.53	33.77	32.83	54.23	52.5	1.36671e-33
12043	'Bcl2'	mRNA	0.597545	3.4122e-05	4.06	3.93	3.98	2.39	2.48	5.00345e-06
12070	'Bex3'	mRNA	-0.225989	0.000119759	670.07	641.72	607.14	760.24	690.64	1.9972e-05
121022	'Mrps6'	mRNA	-0.582562	0.000222846	22.21	20.47	20.33	29.1	31.7	3.94004e-05
12121	'Bicd1'	mRNA	0.272884	0.0165072	5.19	5.6	5.07	3.57	4.25	0.00479657
12151	'Bmi1'	mRNA	0.326902	5.13608e-06	36.52	34.12	35.42	26.83	29.29	6.53168e-07
12153	'Bmp1'	mRNA	-0.360175	4.85092e-06	16.07	16.49	16.36	20.61	20.59	6.11264e-07
12163	'Bmp8a'	mRNA	1.26188	0.0106805	1.22	1.12	0.98	0.38	0.52	0.00291523
12166	'Bmpr1a'	mRNA	0.420734	3.71447e-11	27.35	27.03	28.03	19.24	21.22	2.08001e-12
12168	'Bmpr2'	mRNA	0.716267	2.06495e-21	8.66	8.64	9.32	5.17	5.54	3.70276e-23
12176	'Bnip3'	mRNA	-0.936893	1.00949e-63	70.98	67.98	70.55	127.88	133.81	1.66807e-66
12190	'Brca2'	mRNA	0.39508	5.86943e-10	14.68	14.85	14.37	10.54	11.54	3.91176e-11
12211	'Birc6'	mRNA	0.726506	5.47316e-39	16.63	16.58	16.69	9.28	10.48	2.9476e-41
12212	'Chic1'	mRNA	0.668628	4.69112e-28	28.29	27.58	28.32	16.18	18.44	4.90931e-30
12215	'Bsg'	mRNA	-0.393615	1.22936e-23	869.79	902.36	884.15	1163.06	1107.32	1.80568e-25
12224	'Klf5'	mRNA	-0.498278	0.0195778	5.28	5.02	5.63	6.51	8.17	0.00581703
12227	'Btg2'	mRNA	0.617633	3.18586e-08	12.4	13.11	11.95	7.96	8.03	2.74522e-09
12235	'Bub1'	mRNA	-0.213723	0.00372811	20.08	20.75	21.49	23.38	24.01	0.000889133
12236	'Bub1b'	mRNA	-0.497042	8.36718e-10	15.2	14.86	15.83	20.44	22	5.72491e-11
12259	'C1qa'	mRNA	0.665101	0.0249591	6.4	6.11	6.6	3.71	4.11	0.00765576
12266	'C3'	mRNA	-4.13593	0.0357432	0.02	0	0	0.13	0.16	0.0115804
12283	'Cab39'	mRNA	0.230388	0.000668484	43.36	39.08	42.55	34.17	35.71	0.000131733
12286	'Cacna1a'	mRNA	0.526118	3.70214e-09	7.44	8.16	7.68	5.29	5.15	2.75961e-10
12287	'Cacna1b'	mRNA	0.262528	0.0298272	3.87	3.94	4.08	3.75	3.56	0.00940268
12288	'Cacna1c'	mRNA	0.250782	0.000223756	8.89	9.21	8.64	7.3	7.51	3.9575e-05
12289	'Cacna1d'	mRNA	0.431618	3.72497e-07	7.78	7.47	7.82	5.38	5.97	3.8002e-08
12293	'Cacna2d1'	mRNA	0.640029	3.24866e-19	16.02	18.62	16.3	15.32	16.36	7.05798e-21
12295	'Cacnb1'	mRNA	-0.433755	2.14554e-05	12.83	12.32	11.66	17.9	16.18	3.03185e-06
12297	'Cacnb3'	mRNA	-0.23013	0.000961774	37.36	37.79	39.44	43.81	44.29	0.000199595
12313	'Calm1'	mRNA	0.146295	0.00307896	109.54	107.96	110.69	100.2	94.18	0.000717922
12314	'Calm2'	mRNA	0.357106	3.06397e-09	191.13	174.89	180.76	135.46	142.67	2.26516e-10
12316	'Aspm'	mRNA	0.493726	9.48156e-08	7.15	7.16	7.21	5.6	6.48	8.76203e-09
12319	'Car8'	mRNA	-0.443544	0.0393586	1.57	1.33	1.52	1.9	2.04	0.0129349
12321	'Calu'	mRNA	0.176209	0.00135735	67.9	66.49	66.8	58.19	58.43	0.000290494
12326	'Camk4'	mRNA	0.465766	1.24423e-05	3.35	3.17	3.16	2.26	2.33	1.68587e-06
12330	'Canx'	mRNA	0.184384	3.92747e-06	197.8	196.26	199.17	167.64	174.63	4.87449e-07
12334	'Capn2'	mRNA	0.24601	0.00528805	21.06	22.66	23.15	18.5	18.43	0.00131457
12336	'Capns1'	mRNA	-0.33161	2.04976e-07	80.41	79.31	83.52	101.18	99.72	2.0046e-08
12338	'Capn6'	mRNA	-0.287667	0.0170022	7.83	8.01	8.07	9.72	9.4	0.0049654
12340	'Capza1'	mRNA	0.178643	0.0103681	41.03	38.94	41.08	36.01	35.85	0.00281601
12359	'Cat'	mRNA	-0.671169	0.000244435	3.79	4.55	3.94	5.81	6.99	4.36662e-05
12395	'Runx1t1'	mRNA	0.627245	4.29238e-12	7.59	7.58	7.41	4.74	4.89	2.08314e-13
12400	'Cbfb'	mRNA	0.380289	1.13558e-06	48.73	44.64	46.71	32.21	38.27	1.27805e-07
12402	'Cbl'	mRNA	0.919797	5.49907e-25	10.4	11.12	10.82	4.93	6.28	7.30292e-27
12404	'Cbln1'	mRNA	-0.272792	0.025676	15.26	14.48	13.97	18.54	15.99	0.00791178
12405	'Cbln2'	mRNA	0.873314	0.00340681	2.21	2.64	3.13	1.26	1.59	0.000803958
12411	'Cbs'	mRNA	0.829178	7.34798e-08	8.12	9.09	8.58	4.48	5	6.65545e-09
12416	'Cbx2'	mRNA	-0.436661	5.18167e-11	22.46	22.42	23.35	29.92	30.58	2.9682e-12
12417	'Cbx3'	mRNA	0.112441	0.0432133	188.86	181.46	181.63	163.08	168.52	0.0143868
12419	'Cbx5'	mRNA	0.192645	6.07348e-05	51.39	51.46	49.1	38.32	40.32	9.44475e-06
12421	'Rb1cc1'	mRNA	0.601105	9.53364e-13	12.01	12.97	12.27	7.29	8.53	4.25921e-14
12424	'Cck'	mRNA	0.277026	1.85496e-10	1063.27	1134.3	1102	880.15	867.33	1.14658e-11
12428	'Ccna2'	mRNA	-0.344437	4.70018e-12	83.61	80.87	82.49	100.28	104.9	2.29832e-13
12442	'Ccnb2'	mRNA	-0.581566	2.52838e-09	25.48	23.26	25.73	36.98	35.62	1.8429e-10
12445	'Ccnd3'	mRNA	-0.468651	4.67632e-13	49.27	48.03	48.03	65.83	64.94	1.9747e-14
12447	'Ccne1'	mRNA	-0.198981	0.045284	27.44	25.58	27.66	30.32	30.16	0.0151676
12448	'Ccne2'	mRNA	0.242982	0.00171529	46.57	46.46	48.13	36.04	41.96	0.000375496
12449	'Ccnf'	mRNA	-0.372731	1.05787e-05	17.04	17.42	16.75	21.42	21.99	1.42106e-06
12450	'Ccng1'	mRNA	0.93001	8.5335e-59	51.47	53.55	53.47	26.81	27.66	2.03676e-61
12452	'Ccng2'	mRNA	-0.794591	1.08929e-09	7.48	6.97	7.01	11.4	12.95	7.56636e-11
12453	'Ccni'	mRNA	-0.396533	1.11144e-14	93.69	94.28	100.56	120.6	128.08	3.93833e-16
12455	'Ccnt1'	mRNA	0.698508	5.11561e-09	16.9	18.12	15.99	9.24	11.57	3.90715e-10
12461	'Cct2'	mRNA	-0.188779	1.576e-05	322.07	328.8	315.08	365.49	353.53	2.17399e-06
12462	'Cct3'	mRNA	-0.304683	2.46697e-07	85.13	82.7	87.25	106.16	99.55	2.44885e-08
12464	'Cct4'	mRNA	-0.340519	1.40231e-15	209.84	218.79	213.39	263.69	267.19	4.49701e-17
12465	'Cct5'	mRNA	-0.17957	0.00025424	329.12	345.88	332.56	385.54	359.27	4.55422e-05
12466	'Cct6a'	mRNA	0.122414	0.0138588	180.94	181.51	175.74	160.59	162.53	0.00391508
12468	'Cct7'	mRNA	-0.145509	0.000731554	299.93	310.94	305.25	337.32	325.4	0.000146221
12476	'Cd151'	mRNA	0.31559	0.000504494	35.77	37.63	37.98	30.27	27.95	9.67306e-05
12484	'Cd24a'	mRNA	-0.309087	0.000176071	35.6	34.45	34.06	41.62	42.56	3.03222e-05
12488	'Cd2ap'	mRNA	0.135149	0.0318544	35.17	36.38	35.89	30.96	33.1	0.0101295
12492	'Scarb2'	mRNA	0.469942	2.46159e-14	29.64	29.67	31.07	21.17	21.63	9.00875e-16
12497	'Entpd6'	mRNA	-0.192616	0.00794626	37.83	37.73	39.38	42.97	43.11	0.00209404
12520	'Cd81'	mRNA	0.308411	4.01945e-10	230.76	221.16	231.03	182.53	176.77	2.60994e-11
12531	'Cdc25b'	mRNA	-0.374215	9.34073e-08	27.61	26.76	27.02	35.22	33.73	8.62617e-09
12534	'Cdk1'	mRNA	-0.493506	4.08076e-15	34.87	35.71	37.31	49.97	49.45	1.37108e-16
12537	'Cdk11b'	mRNA	-0.273171	5.92017e-05	43.29	41.76	41.83	51.86	48.93	9.18459e-06
12539	'Cdc37'	mRNA	-0.585265	9.21196e-31	115.75	108.76	114.72	169.46	163.34	7.72361e-33
12540	'Cdc42'	mRNA	0.146879	0.00150476	236.98	240.8	240.36	205.23	215.84	0.000325356
12544	'Cdc45'	mRNA	-0.440602	2.09034e-13	59.04	63.33	63.97	83.21	80.92	8.5328e-15
12545	'Cdc7'	mRNA	-0.569675	5.22677e-17	29.84	28.25	29.81	40.97	44.28	1.44264e-18
12558	'Cdh2'	mRNA	0.248418	6.99505e-06	42.53	44.02	42.91	34.95	36.54	9.13124e-07
12563	'Cdh6'	mRNA	1.20943	7.25916e-29	6.35	6.58	6.08	2.39	3	7.15254e-31
12566	'Cdk2'	mRNA	-0.293344	0.000206776	35.4	32.75	32.82	39.88	41.45	3.62491e-05
12567	'Cdk4'	mRNA	-0.493142	9.49313e-25	285.17	285.97	293.46	409.97	378.74	1.27815e-26
12568	'Cdk5'	mRNA	-0.282386	0.0114637	18.28	16.89	18.24	21.41	21.44	0.00316059
12569	'Cdk5r1'	mRNA	0.682059	3.85661e-07	6.28	6.38	7.26	3.96	4.18	3.94629e-08
12570	'Cdk5r2'	mRNA	-0.23227	0.0193383	18.5	17.3	18.02	21.37	20.01	0.00573876
12578	'Cdkn2a'	mRNA	-0.714249	4.91993e-27	103.22	98.96	97.77	158.09	159.39	5.71242e-29
12581	'Cdkn2d'	mRNA	-0.444874	3.81968e-07	43.28	40.06	42.58	56.5	54.92	3.89916e-08
12585	'Cdr2'	mRNA	-0.42043	6.54701e-07	21.31	20.83	21.35	26.71	28.64	6.99577e-08
12589	'Ift81'	mRNA	0.202194	0.00300007	43.48	42.44	43.23	36.21	36.32	0.000696955
12591	'Cdx2'	mRNA	-0.316044	0.000854957	23.73	21.44	23.13	27.2	28.37	0.000174473
12607	'Cebpz'	mRNA	0.244434	0.000724607	27.67	27.4	27.49	24	22	0.0001447
12608	'Cebpb'	mRNA	-0.534463	3.74178e-09	30.32	30.22	28.68	43.21	40.98	2.79603e-10
12609	'Cebpd'	mRNA	-0.68852	0.0160966	1.98	2.21	1.7	2.87	3.32	0.00465561
12615	'Cenpa'	mRNA	-0.258822	0.0353423	23.24	25.13	23.64	26.77	29.2	0.0114181
12617	'Cenpc1'	mRNA	0.275889	0.00400903	17.96	17.45	17.13	13.39	14.9	0.000966957
12626	'Cetn3'	mRNA	0.24388	0.0029834	82.05	81.95	76.96	67.09	62.22	0.000692353
12648	'Chd1'	mRNA	0.542815	5.89567e-12	16.96	16.53	16.81	10.14	12.53	2.92346e-13
12651	'Chkb'	mRNA	-0.295602	0.0150801	18.82	16.86	18.27	22.38	20.81	0.00431268
12652	'Chga'	mRNA	0.307437	1.91545e-11	1330.94	1380.62	1267.1	1079.02	1020.04	1.02103e-12
12653	'Chgb'	mRNA	0.588384	1.13528e-26	340.49	338.37	308.78	226.17	203.67	1.36873e-28
12660	'Chka'	mRNA	0.151038	0.0211049	40.17	42.13	42.35	41.29	41.27	0.00633535
12661	'Chl1'	mRNA	1.03433	6.15661e-64	23.31	22.61	22.47	10.56	11.5	9.79633e-67
12662	'Chm'	mRNA	0.391623	2.55983e-07	25.4	24.98	25.2	17.61	20.46	2.54886e-08
12663	'Chml'	mRNA	0.428105	0.00396054	4.42	3.76	4.46	2.78	3.38	0.000953292
12672	'Chrm4'	mRNA	-0.563759	4.82939e-06	7.71	8.18	7.91	10.87	12.38	6.07959e-07
12675	'Chuk'	mRNA	0.311873	5.89087e-05	32.16	31.3	31.84	23.22	27.76	9.13554e-06
12696	'Cirbp'	mRNA	0.739008	2.53175e-10	35.62	30.92	35.33	20.4	19.99	1.599e-11
12724	'Clcn2'	mRNA	-0.383074	0.0244758	4.64	4.08	3.91	5.49	5.4	0.00749103
12727	'Clcn4'	mRNA	0.318823	0.00329239	10.24	9.75	10.94	7.98	8.25	0.00077474
12728	'Clcn5'	mRNA	0.568052	2.41886e-18	17.96	17.68	17.29	10.3	11.78	5.65485e-20
12737	'Cldn1'	mRNA	0.358865	9.21364e-09	48.1	46.49	46.59	34.76	37.35	7.30212e-10
12748	'Clk2'	mRNA	-0.470202	5.89347e-09	25.49	24.51	26.41	35.48	33.72	4.5265e-10
12750	'Clk4'	mRNA	-0.372166	1.31115e-06	32.72	31.49	34.16	43.63	45.57	1.4957e-07
12753	'Clock'	mRNA	0.763036	9.88718e-37	28.86	28.75	29.49	16.17	18.69	6.29294e-39
12757	'Clta'	mRNA	-0.429108	5.7528e-15	187.09	187.61	175.74	242.04	240.02	1.95398e-16
12763	'Cmah'	mRNA	0.316529	0.00055388	11.1	10.44	10.58	7.51	9.43	0.000107183
12785	'Cnbp'	mRNA	0.271826	2.62113e-10	307.55	317.55	325.02	256.57	252.5	1.65866e-11
12795	'Plk3'	mRNA	-0.224021	0.000166745	71.45	76.38	76.5	87.18	84.11	2.84406e-05
12810	'Coch'	mRNA	0.308308	1.26364e-11	138.15	138.15	138.51	109.1	110.34	6.55021e-13
12835	'Col6a3'	mRNA	1.37013	1.95709e-05	0.6	0.57	0.6	0.21	0.24	2.74878e-06
12846	'Comt'	mRNA	-0.202779	0.0163041	33.88	33.52	33.39	39.11	36.46	0.0047256
12847	'Copa'	mRNA	-0.169023	0.000587627	74.16	73.78	73.43	90.45	84.5	0.000114222
12856	'Cox17'	mRNA	0.290978	0.020865	113.53	129.06	122.17	89.71	96.8	0.00625566
12857	'Cox4i1'	mRNA	-0.19527	0.00214178	612.68	617.06	587.87	713.16	623.74	0.000480131
12861	'Cox6a1'	mRNA	-0.463066	1.39601e-18	845.34	896.99	846.48	1181.1	1084.36	3.16109e-20
12864	'Cox6c'	mRNA	0.730395	6.68924e-29	684.89	767.93	807.68	444.98	417.15	6.55005e-31
12866	'Cox7a2'	mRNA	0.428825	3.85918e-06	149.06	149.89	172.15	122.11	102.99	4.785e-07
12867	'Cox7c'	mRNA	-0.160509	0.00302002	778.44	784.43	792.99	835.45	820.66	0.000702699
12874	'Cpd'	mRNA	0.450339	8.36756e-18	49	50.31	50.24	33.76	38.11	2.06372e-19
12876	'Cpe'	mRNA	-0.18203	1.08982e-06	589.58	597.43	581.12	649.16	661.77	1.22055e-07
12890	'Cplx2'	mRNA	0.3529	7.00634e-06	22.79	20.92	23.25	17.44	16.32	9.15026e-07
12894	'Cpt1a'	mRNA	0.287735	7.92185e-05	24.61	24.64	23.77	18.82	20.41	1.26585e-05
12908	'Crat'	mRNA	-0.407107	4.96766e-07	18.93	19.36	21	24.87	26.87	5.18871e-08
12913	'Creb3'	mRNA	0.271369	0.0219268	28.75	26.13	26.42	23.04	20.86	0.00661562
12927	'Bcar1'	mRNA	-0.196845	0.00666901	30.03	31.52	30.19	34.55	34.08	0.00171052
12929	'Crkl'	mRNA	0.245488	7.34875e-05	29.67	30.45	29.07	24.57	24.75	1.16393e-05
12933	'Crmp1'	mRNA	-0.480631	1.65087e-10	25.92	28.11	25.74	38.31	35	1.00831e-11
12934	'Dpysl2'	mRNA	-0.523553	4.61258e-09	15.05	13.63	16.62	22.52	20.25	3.49754e-10
12943	'Pcdha10'	mRNA	0.992991	1.57725e-07	3.17	2.61	2.97	1.27	1.63	1.51451e-08
12944	'Crp'	mRNA	0.729507	1.88442e-11	26.51	24.58	25.52	14.62	15.52	1.00218e-12
12946	'Cr1l'	mRNA	0.386439	0.000450695	27.59	26.51	27.05	20.84	20.68	8.55327e-05
12953	'Cry2'	mRNA	0.481978	1.5024e-06	12.38	11.46	11.66	8.17	8.49	1.73819e-07
12974	'Cs'	mRNA	-0.127989	0.00756575	136.09	136.55	135.76	143.13	148.99	0.00197756
12977	'Csf1'	mRNA	0.405991	0.00272062	6.85	7.62	6.77	5.27	5.16	0.000625375
12988	'Csk'	mRNA	-0.338125	3.74876e-06	29	30.57	32.13	37.82	38.15	4.63203e-07
12995	'Csnk2a1'	mRNA	0.178318	6.80218e-05	139.04	132.46	139.46	117.92	120.17	1.07028e-05
13001	'Csnk2b'	mRNA	-0.35394	1.40708e-08	163.93	158.5	153.59	202.25	191.78	1.14874e-09
13004	'Ncan'	mRNA	0.315527	2.51646e-05	12.32	13.01	12.21	9.72	9.84	3.61298e-06
13006	'Smc3'	mRNA	0.189628	0.000143493	102.82	101.72	95.48	85.33	87.22	2.42727e-05
13007	'Csrp1'	mRNA	-0.257945	0.00318194	40.46	36.77	38.62	46.86	43.52	0.000746024
13016	'Ctbp1'	mRNA	-0.29744	2.87808e-07	66.77	71.35	70.75	85	81.89	2.88689e-08
13018	'Ctcf'	mRNA	0.301464	4.76895e-07	50.7	51.15	50.77	39.16	43.19	4.95866e-08
13026	'Pcyt1a'	mRNA	0.215825	0.00775649	18.45	18.39	17.95	16.11	14.81	0.00203643
13030	'Ctsb'	mRNA	0.101832	0.0475694	262.44	267.54	263.37	256.77	241.34	0.0160438
13036	'Ctsh'	mRNA	0.674098	0.0028829	8.43	6.7	6.53	4.78	4.07	0.000666032
13039	'Ctsl'	mRNA	0.369142	2.01796e-18	489.72	480.35	466	367.62	357.03	4.68058e-20
13046	'Celf1'	mRNA	0.461941	1.31143e-23	66.79	65.97	66.76	45.65	48.14	1.94227e-25
13052	'Cxadr'	mRNA	0.384816	6.60146e-07	21.91	23.78	21.7	14.14	16.78	7.06203e-08
13063	'Cycs'	mRNA	0.180679	0.00147973	70.15	73.41	70.49	62.47	61.19	0.00031931
13121	'Cyp51'	mRNA	-0.160213	0.0399377	20.75	21.33	21.98	22.77	24.16	0.0131423
13134	'Dach1'	mRNA	0.926619	2.30714e-21	13.38	13.7	13.81	6.16	7.96	4.15116e-23
13135	'Dad1'	mRNA	0.333803	7.17832e-08	258.59	265.05	270.54	206.75	199.75	6.47982e-09
13144	'Dapk3'	mRNA	-0.279567	0.00567382	26.91	31.56	30.81	36.03	35.37	0.00142679
13169	'Dbnl'	mRNA	-0.271326	0.000532682	31.85	31.57	32.68	39.2	36.64	0.000102624
13170	'Dbp'	mRNA	-0.530522	5.48441e-05	13.26	14.16	13.89	20.49	17.72	8.4515e-06
13171	'Dbt'	mRNA	0.586333	5.36654e-07	12.13	11.2	12.34	7.17	8.57	5.63914e-08
13178	'Dck'	mRNA	0.183683	0.00332737	51.77	53.03	53.3	44.47	46.68	0.000783377
13191	'Dctn1'	mRNA	-0.280552	2.81941e-07	63.11	65.88	64.2	81.41	74.15	2.82458e-08
13193	'Dcx'	mRNA	0.718981	1.61634e-10	3.91	3.89	4.05	2.39	2.34	9.85234e-12
13196	'Asap1'	mRNA	0.152026	0.000587627	105.19	106.24	102.85	91.41	95.09	0.000114284
13197	'Gadd45a'	mRNA	-0.724116	1.06724e-22	52.41	53.47	51.22	83.91	84.74	1.68512e-24
13198	'Ddit3'	mRNA	-1.35683	1.49067e-38	22.6	24.14	22.01	63.09	65.59	8.3018e-41
13200	'Ddost'	mRNA	-0.144799	0.00152713	227.23	222.34	221.56	245.39	239.37	0.000330474
13202	'Ddt'	mRNA	-0.627573	2.02813e-06	40.71	41.31	41.45	64.52	57.32	2.3998e-07
13204	'Dhx15'	mRNA	0.304998	2.78784e-11	135.4	132.32	134.9	103.92	109.41	1.527e-12
13205	'Ddx3x'	mRNA	0.549273	6.51826e-28	162.75	161.68	160.52	101.7	115.51	6.981e-30
13207	'Ddx5'	mRNA	0.554735	3.21954e-40	306.63	301.39	306.88	195.62	212.21	1.65509e-42
13209	'Ddx6'	mRNA	0.747086	2.40257e-37	37.7	37.58	38.41	18.45	20.06	1.48507e-39
13340	'Slc29a2'	mRNA	-0.31921	0.0280129	8.54	9.56	9.44	10.29	11.99	0.00875016
13350	'Dgat1'	mRNA	-0.728714	4.25256e-05	5.32	5.55	6.1	8.65	10.61	6.38145e-06
13353	'Dgcr6'	mRNA	-0.566515	3.71874e-10	41.17	35.39	40.97	57.08	56.32	2.40785e-11
13358	'Slc25a1'	mRNA	-0.430156	8.51425e-08	39.86	39.42	41.08	55.4	50.35	7.83165e-09
13361	'Dhfr'	mRNA	-0.187797	0.00211679	30.82	28.71	30.27	33.45	33.65	0.000473751
13382	'Dld'	mRNA	0.222209	0.000946825	65.84	63.87	63.67	51.82	56.55	0.000196087
13383	'Dlg1'	mRNA	0.296915	5.37203e-05	23.08	24.4	23.38	18.24	20.08	8.24543e-06
13385	'Dlg4'	mRNA	-0.544991	1.00775e-16	29.16	30.95	29.65	45.4	42.77	2.88634e-18
13388	'Dll1'	mRNA	0.391786	0.0083788	6.38	6.11	6.66	4.51	5.09	0.00222238
13401	'Dmwd'	mRNA	-0.390029	1.78301e-08	33.02	33.53	34.21	43.76	42.55	1.48948e-09
13424	'Dync1h1'	mRNA	0.339177	2.99643e-11	37.54	39.38	35.73	29.95	28.56	1.65592e-12
13430	'Dnm2'	mRNA	-0.477701	1.12879e-17	44.49	41.78	42.86	58.47	58.17	2.82542e-19
13435	'Dnmt3a'	mRNA	0.269783	1.54889e-08	43.42	43.7	42.21	34.57	36.9	1.27873e-09
13436	'Dnmt3b'	mRNA	-0.539658	2.10883e-05	5.32	5.17	5.6	7.16	8.34	2.97868e-06
13437	'Dnpep'	mRNA	-0.352031	0.000222057	30.31	30.68	29	39.6	35.36	3.92201e-05
13446	'Doc2a'	mRNA	-0.621612	0.0254546	2.02	1.89	1.85	2.81	3.02	0.00783424
13448	'Dok1'	mRNA	-0.829305	0.000139981	4.19	4.97	4.03	8.8	6.41	2.36185e-05
13482	'Dpp4'	mRNA	0.372256	9.70802e-07	19.29	19.3	20.38	13.52	15	1.0718e-07
13486	'Dr1'	mRNA	0.416485	1.2583e-08	40.63	42.66	40.76	28.27	32.6	1.02112e-09
13494	'Drg1'	mRNA	-0.368567	8.79668e-10	87.54	84.1	88.12	107.69	110.85	6.02955e-11
13495	'Drg2'	mRNA	-0.332217	2.20843e-07	71.86	68.32	68.65	87.3	84.22	2.17599e-08
13506	'Dsc2'	mRNA	0.849025	0.00103592	1.68	1.57	1.64	0.83	0.95	0.000216947
13508	'Dscam'	mRNA	1.54166	0.0495143	0.19	0.17	0.11	0.06	0.06	0.0168088
13518	'Dst'	mRNA	0.689714	9.684e-29	20.65	21.96	19.21	11.87	13.31	9.66029e-31
13521	'Slc26a2'	mRNA	1.08318	0.000336392	1.91	2.07	1.4	0.67	1	6.2111e-05
13527	'Dtna'	mRNA	0.451526	0.0357432	1.93	2.1	2.4	1.76	1.77	0.0115796
13528	'Dtnb'	mRNA	-0.195595	0.00221169	44.74	46.83	44.61	54.39	53.18	0.000497428
13542	'Dvl1'	mRNA	-0.55318	2.68961e-18	26.86	26.21	26.17	37.8	38.4	6.32075e-20
13543	'Dvl2'	mRNA	-0.161437	0.0267849	35.78	37.78	37.28	41.34	39.8	0.00831085
13544	'Dvl3'	mRNA	-0.211069	0.0165072	13.87	13.49	14.06	14.85	15.47	0.00479587
13548	'Dyrk1a'	mRNA	0.290841	1.80417e-06	25.58	26.51	26.5	21.18	21.63	2.11443e-07
13549	'Dyrk1b'	mRNA	-0.358859	0.000427064	9.48	9.15	8.27	13.82	12.21	8.06822e-05
13557	'E2f3'	mRNA	0.314961	0.000588742	11.56	11.68	11.56	9.3	9.41	0.000114614
13559	'E2f5'	mRNA	-0.730787	6.94667e-09	10.9	11.44	12.05	18.16	18.79	5.42469e-10
13560	'E4f1'	mRNA	-0.655334	1.17828e-08	11.43	10.15	10.53	16.46	17.11	9.50412e-10
13589	'Mapre1'	mRNA	0.154163	0.00174909	61.42	58.67	60	51.64	54.61	0.000383537
13595	'Ebp'	mRNA	-0.194181	0.00528805	72.75	68.71	69.16	80.36	76.84	0.00131436
13607	'Eda'	mRNA	0.409753	0.0182267	3.76	3.38	3.21	2.48	2.63	0.00538323
13612	'Edil3'	mRNA	0.552282	0.000262813	3.61	3.93	3.87	2.63	2.48	4.71745e-05
13619	'Phc1'	mRNA	-0.271789	0.000193837	23.58	23.37	22.45	28.65	27.05	3.36545e-05
13627	'Eef1a1'	mRNA	-0.374705	7.44432e-30	3755.33	3819.67	3728.6	4826.73	4736.75	6.78827e-32
13628	'Eef1a2'	mRNA	-0.28452	2.44888e-06	116.69	129.04	116.58	148.49	139.77	2.93895e-07
13629	'Eef2'	mRNA	-0.538975	8.87138e-60	1087.33	1069.46	1074.47	1557.07	1517.05	2.00882e-62
13631	'Eef2k'	mRNA	-0.472158	0.000104151	6.15	5.05	6.34	7.46	8.69	1.70696e-05
13636	'Efna1'	mRNA	-1.09561	4.00101e-08	4.39	4.61	4.67	9.98	9.01	3.4917e-09
13643	'Efnb3'	mRNA	-1.06159	0.0065204	0.47	0.44	0.67	1.13	1.13	0.00167
13649	'Egfr'	mRNA	0.174565	0.00493465	32.37	32.57	31.08	30.86	30.81	0.00121584
13650	'Rhbdf1'	mRNA	-0.548919	0.00233738	3.86	3.55	3.72	5.59	5.07	0.000529325
13653	'Egr1'	mRNA	0.664613	1.88771e-40	124.06	122.45	115.84	76.14	73.54	9.35767e-43
13660	'Ehd1'	mRNA	-0.411141	1.6261e-09	28.11	29.54	27.4	36.87	37.19	1.14842e-10
13664	'Eif1a'	mRNA	0.605955	1.38622e-26	61.24	60.76	62.99	39.79	39.82	1.68824e-28
13665	'Eif2s1'	mRNA	0.171791	0.00578129	49.86	50.06	49.47	43.68	43.17	0.00145877
13669	'Eif3a'	mRNA	0.209418	6.25735e-06	223.24	220.47	205.72	181.85	186.63	8.09933e-07
13680	'Ddx19a'	mRNA	-0.331486	1.28431e-06	40.44	38.93	38.99	46.72	50.81	1.46351e-07
13681	'Eif4a1'	mRNA	-0.283076	5.78326e-13	496.85	488.07	497.38	601.12	576.25	2.48107e-14
13682	'Eif4a2'	mRNA	0.147443	0.00151964	209.35	210	218.21	187.79	195.62	0.000328666
13684	'Eif4e'	mRNA	0.178819	0.00623584	89.06	90.23	92.96	82.55	76.48	0.00158796
13685	'Eif4ebp1'	mRNA	-0.873203	1.09606e-54	125.67	125.77	126.84	225.72	222.92	2.95144e-57
13688	'Eif4ebp2'	mRNA	0.307161	3.65884e-09	50.54	49.48	47.83	38.62	38.29	2.72509e-10
13690	'Eif4g2'	mRNA	0.121598	0.0149187	80.96	81.36	82.12	70.63	76.82	0.00425556
13712	'Elk1'	mRNA	0.203446	0.0364405	17.64	18.94	17.38	14.74	15.96	0.0118309
13714	'Elk4'	mRNA	1.24306	3.46492e-11	3.74	4.12	3.95	1.4	1.84	1.93603e-12
13716	'Ell'	mRNA	-0.312508	0.00608027	9.86	9.76	10.05	12.09	12.03	0.00154463
13722	'Aimp1'	mRNA	-0.487998	4.31892e-13	87.45	86.61	86.78	122.07	115.32	1.81849e-14
13723	'Emb'	mRNA	0.59237	6.2847e-49	266.43	263.21	265.3	168.23	176.75	2.19234e-51
13726	'Emd'	mRNA	-0.309687	2.22218e-05	52	53.2	51.25	63.26	62.98	3.14696e-06
13728	'Mark2'	mRNA	-0.215261	0.000480646	31.51	31.1	33.4	37.25	36.56	9.18346e-05
13806	'Eno1'	mRNA	-0.925854	6.17224e-85	236.56	238.41	237.99	463.44	420.23	6.04381e-88
13807	'Eno2'	mRNA	-0.56459	1.98899e-18	33.84	34.65	33.78	48.98	47.89	4.60121e-20
13809	'Enpep'	mRNA	0.359481	3.79859e-05	18.02	19.7	18.55	13.41	15.35	5.63279e-06
13829	'Dmtn'	mRNA	0.790028	7.45372e-05	4.65	4.68	4.22	2.7	2.66	1.18375e-05
13841	'Epha7'	mRNA	0.326914	1.24449e-06	20.07	19.68	19.87	14.46	16.55	1.41509e-07
13849	'Ephx1'	mRNA	0.243967	0.00020546	90.35	87.85	89.39	76.63	70.81	3.59995e-05
13852	'Stx2'	mRNA	-0.209194	0.0101385	26.11	25.16	25.02	28.94	28.5	0.00274351
13854	'Epn1'	mRNA	-1.55848	1.65352e-05	0.98	0.74	0.89	2.53	2.62	2.29813e-06
13859	'Eps15l1'	mRNA	-0.294571	1.02394e-05	27.94	28.82	27.68	33.5	33.73	1.37236e-06
13866	'Erbb2'	mRNA	0.999762	0.000262361	1.28	1.38	1.45	0.66	0.69	4.70772e-05
13871	'Ercc2'	mRNA	-0.774729	1.55549e-07	3.64	3.68	4.27	6.56	6.44	1.49171e-08
13875	'Erf'	mRNA	-0.454971	0.000587627	5.57	5.86	5.54	7.57	7.67	0.000114247
13877	'Erh'	mRNA	-0.245309	0.00508775	134.12	116.66	133.34	153.18	140.77	0.00125637
13924	'Ptprv'	mRNA	1.41682	0.000562432	0.59	0.52	0.63	0.18	0.24	0.000108941
13990	'Smarcad1'	mRNA	0.443454	1.05047e-07	17.5	19.42	18.1	12.28	14.21	9.76541e-09
13992	'Khdrbs3'	mRNA	-0.317245	6.11828e-12	166.22	160.94	166.89	200.4	199.88	3.04416e-13
14000	'Drosha'	mRNA	0.131631	0.0466092	33.03	33.94	34.27	29.78	30.84	0.0156714
14004	'Chchd2'	mRNA	-0.215916	9.86377e-05	301.59	310.14	327.12	359.54	345.33	1.60573e-05
14009	'Etv1'	mRNA	0.683105	4.94204e-38	85.94	87.95	83.85	51.23	56.13	2.87328e-40
14013	'Mecom'	mRNA	0.578085	5.92707e-07	6.59	7.58	7.3	4.47	4.82	6.27529e-08
14020	'Evi5'	mRNA	0.285136	0.000577295	15.95	15.52	15.19	11.42	13.13	0.000111891
14026	'Evl'	mRNA	-0.253651	0.00136282	39.48	39.92	37.87	46.47	45.5	0.000292081
14030	'Ewsr1'	mRNA	0.203255	1.66199e-06	213.72	215.63	209.94	184.7	185.03	1.93662e-07
14042	'Ext1'	mRNA	0.312238	0.000199023	20.08	21.67	21.3	16.49	16.77	3.47498e-05
140477	'Dmbx1'	mRNA	-0.407439	0.000452421	6.48	6.75	6.91	8.45	9.12	8.59434e-05
14048	'Eya1'	mRNA	0.423307	3.85817e-07	27.41	27.82	26.54	17.85	21.97	3.95026e-08
140481	'Man2a2'	mRNA	0.250491	0.000817977	13.76	14.07	14.91	13.19	13.09	0.000165848
140482	'Zfp358'	mRNA	-0.677652	2.67257e-20	31.42	31.67	30.45	48.48	49.21	5.26663e-22
140499	'Ube2j2'	mRNA	-0.408979	6.11472e-09	23.61	24.87	23.55	31.94	30.7	4.71889e-10
140500	'Acap3'	mRNA	-0.232068	0.0228661	9.88	10.38	10.63	12.16	11.9	0.00693681
140546	'Eri3'	mRNA	-0.281997	0.000970713	59.31	67.64	64.67	80.85	72.06	0.000201806
14056	'Ezh2'	mRNA	-0.437513	6.55311e-17	68.51	66.85	66.21	90.57	88.06	1.84081e-18
140570	'Plxnb2'	mRNA	0.241977	8.80931e-06	50.79	56.23	53.55	45.32	44.26	1.16936e-06
140579	'Elmo2'	mRNA	-0.351477	5.39858e-07	22.27	21.33	21.41	27.27	26.83	5.67611e-08
140630	'Ube4a'	mRNA	0.584756	2.77327e-16	18.13	18	17.45	11.07	12.34	8.31641e-18
14066	'F3'	mRNA	-0.358695	0.0271573	8.18	8.78	8.94	10.37	11.32	0.00844637
14067	'F5'	mRNA	0.666574	4.25913e-07	4.09	4.02	3.59	2.25	2.59	4.39988e-08
14069	'F8'	mRNA	1.2214	5.3017e-05	0.86	0.76	0.63	0.27	0.38	8.12127e-06
140703	'Emid1'	mRNA	-1.51567	0.0121705	0.42	0.36	0.39	1.16	1.06	0.00338971
140740	'Sec63'	mRNA	0.281966	6.58591e-07	40.68	40.69	38.49	31.57	33.42	7.04136e-08
140743	'Rem2'	mRNA	0.588463	0.016538	5.12	5.36	4.33	3.3	3.13	0.00480959
140780	'Bmp2k'	mRNA	-0.259312	0.030426	8.56	9.34	8.83	9.01	12.73	0.00961566
140792	'Colec12'	mRNA	0.476662	0.0450878	3.12	2.61	3.27	2.04	2.22	0.0150881
14081	'Acsl1'	mRNA	0.213041	0.0480591	12.52	13.97	13.64	10.75	11.73	0.0162589
140810	'Ttbk2'	mRNA	0.510542	2.21347e-10	7.71	7.5	7.16	4.88	5.41	1.38714e-11
14084	'Faf1'	mRNA	-0.279215	1.01116e-06	34.48	33.71	35.68	41.39	41.26	1.12379e-07
140858	'Wdr5'	mRNA	-0.337633	2.16104e-07	40	40.02	42.86	52.3	49.37	2.12136e-08
140919	'Slc17a6'	mRNA	1.64299	1.90797e-11	2.28	2.44	2.33	0.81	0.72	1.01587e-12
14104	'Fasn'	mRNA	-0.17014	0.000271221	45.77	47.32	45.5	52.31	50.1	4.88497e-05
14105	'Srsf10'	mRNA	0.262733	1.24426e-06	95.03	89.19	94.73	73.43	76.92	1.41407e-07
14107	'Fat1'	mRNA	0.939762	5.07121e-73	23.75	25.14	22.98	12.26	12.53	6.51746e-76
14113	'Fbl'	mRNA	-0.497819	9.62443e-16	106.03	107.18	112.58	152.97	145.7	3.01751e-17
14120	'Fbp2'	mRNA	0.319077	0.0346597	18.95	18.63	19.42	15.2	14.51	0.0111615
14137	'Fdft1'	mRNA	-0.544825	1.34463e-18	27.53	28.78	29.02	41.56	39.79	3.03652e-20
14149	'Fdxr'	mRNA	-0.613037	3.45227e-06	9.51	10.14	10.78	15.3	15.58	4.23611e-07
14154	'Fem1a'	mRNA	0.316052	6.61313e-05	11.78	11.5	12.22	9.6	9.11	1.03892e-05
14156	'Fen1'	mRNA	-0.232396	0.00017178	65.66	63.28	67.17	75.76	73.82	2.9436e-05
14164	'Fgf1'	mRNA	0.629544	6.86564e-07	7.72	7.22	7.34	4.88	4.56	7.36565e-08
14167	'Fgf12'	mRNA	0.283092	0.00014853	16.26	16.62	16.93	13.54	13.51	2.5152e-05
14169	'Fgf14'	mRNA	1.20822	2.03989e-21	7.51	7.27	7.34	2.81	3.35	3.64534e-23
14190	'Fgl2'	mRNA	1.53051	0.0105496	0.51	0.49	0.47	0.18	0.15	0.00287371
14194	'Fh1'	mRNA	-0.509871	2.72134e-13	51.99	53.5	49.53	72.09	71.83	1.13084e-14
14199	'Fhl1'	mRNA	-0.336281	3.5827e-06	37.55	35.72	39.75	46.09	47.38	4.40273e-07
14201	'Fhl3'	mRNA	-0.556226	0.011426	5.28	5.32	4.15	6.57	7.26	0.00314809
14211	'Smc2'	mRNA	0.178622	0.00356564	48.56	46.95	47.72	39.15	43.97	0.000845149
14218	'Sh3pxd2a'	mRNA	0.436539	0.000962291	3.06	3.02	2.69	1.97	2.35	0.000199761
14225	'Fkbp1a'	mRNA	-0.126363	0.00567489	473.2	492.7	497.8	531.49	510.2	0.0014274
14226	'Fkbp1b'	mRNA	-0.471661	0.0269362	10.42	12.1	10.99	13.68	14.32	0.00836605
14227	'Fkbp2'	mRNA	0.190109	0.00217939	391.54	393.42	382.63	340.25	316.08	0.000489762
14228	'Fkbp4'	mRNA	-0.585276	2.25045e-41	154.83	161.56	154.67	231.01	230.85	1.06049e-43
14229	'Fkbp5'	mRNA	-0.273729	3.42069e-05	29.64	31.53	31.24	37.77	35.44	5.01799e-06
14232	'Fkbp8'	mRNA	-0.22415	0.000152634	128.16	124.73	124.7	150.35	137.41	2.5903e-05
14235	'Foxm1'	mRNA	-0.396793	1.21858e-15	44.03	44.55	44.03	57.22	57.25	3.90035e-17
14236	'Foxn2'	mRNA	0.247948	0.0476888	7.41	7.18	7.23	5.51	6.55	0.0160934
14245	'Lpin1'	mRNA	0.826868	8.13094e-14	8.36	8.89	7.71	4.41	4.65	3.15484e-15
14251	'Flot1'	mRNA	-0.32769	0.000250386	31.8	35.52	33.09	40.36	41.69	4.47599e-05
14252	'Flot2'	mRNA	-0.159757	0.0330493	41.33	41.47	44.8	47.73	46.08	0.0105774
14261	'Fmo1'	mRNA	-0.396628	1.45913e-07	44.03	47.28	44	54.58	62.31	1.38947e-08
14263	'Fmo5'	mRNA	1.03235	0.0336593	0.9	0.87	0.9	0.52	0.45	0.0107858
14266	'Aff2'	mRNA	0.634779	4.48689e-10	6.53	6.67	6.77	3.71	4.36	2.93543e-11
142682	'Zcchc14'	mRNA	0.201242	0.00569729	20.48	21.79	20.44	16.87	18.92	0.00143409
142688	'Asb13'	mRNA	-0.197166	0.0438224	22.36	22.73	22.46	26.81	26.6	0.0146111
14269	'Fnbp1'	mRNA	-0.236871	0.000922168	19.58	18.65	18.46	20.51	21.75	0.000189851
14275	'Folr1'	mRNA	-0.806233	0.00773237	2.84	3.09	3.58	5.73	5.29	0.00202868
14281	'Fos'	mRNA	0.444636	3.39617e-13	71.52	71.59	74.49	52.7	51.75	1.42581e-14
14282	'Fosb'	mRNA	1.30823	1.27746e-116	65.36	63.83	61.52	25.84	24.68	6.2544e-120
14284	'Fosl2'	mRNA	0.665663	2.26196e-06	4.84	4.08	4.62	3.02	2.58	2.6994e-07
14287	'Fpgs'	mRNA	-0.839255	8.26034e-15	14.43	12.89	14.07	26.31	21.97	2.87646e-16
14297	'Fxn'	mRNA	-0.366081	0.001444	30.09	28.75	29.69	37.53	36.54	0.000311247
14300	'Frg1'	mRNA	0.284155	0.00100118	98.62	96.86	87.25	77.73	71.79	0.000208569
14302	'Frk'	mRNA	1.1749	1.69957e-13	4.56	4.21	4.23	1.73	2.04	6.87525e-15
14312	'Brd2'	mRNA	-0.27733	6.63229e-10	99.68	101.74	96.73	120.57	120.8	4.4567e-11
14319	'Fth1'	mRNA	-0.444671	0.000206902	381.95	409.97	357.62	541.42	470.53	3.62902e-05
14325	'Ftl1'	mRNA	-0.597036	1.95631e-53	766.08	780.69	792.18	1165.22	1124.7	5.62709e-56
14349	'Fv1'	mRNA	1.1361	0.00112415	4.12	3.37	3.79	1.4	1.95	0.000236732
14359	'Fxr1'	mRNA	-0.167399	0.00411914	86.52	82.36	83.28	94.4	93.67	0.000996509
14365	'Fzd3'	mRNA	0.39659	1.80327e-09	11.93	11.24	12.17	8.4	9.24	1.28017e-10
14367	'Fzd5'	mRNA	0.387705	0.0119009	2.95	2.89	2.93	2.11	2.29	0.00329715
14368	'Fzd6'	mRNA	0.763124	5.14768e-13	10.76	11.16	11.66	6.09	6.92	2.1895e-14
14376	'Ganab'	mRNA	0.107029	0.0322646	108.8	113.03	109.56	102.02	99.82	0.0102797
14378	'G6pc2'	mRNA	0.257374	9.94821e-09	194.4	192.04	193.65	156.52	160.09	7.933e-10
14381	'G6pdx'	mRNA	-0.410053	5.96917e-06	17.84	17.85	16.79	22.78	22.85	7.68978e-07
14385	'Slc37a4'	mRNA	-0.290347	0.00574649	17.8	17.1	18.54	21.75	20.44	0.00144893
14390	'Gabpa'	mRNA	0.36323	3.10823e-07	30.4	30.12	29.8	21.53	24.72	3.13486e-08
14402	'Gabrb3'	mRNA	0.163134	0.0393689	20.77	21.06	20.04	17.09	19.13	0.0129407
14404	'Gabre'	mRNA	-1.01591	0.00107924	0.85	1.02	1.04	1.76	2.03	0.000226879
14427	'Galr1'	mRNA	0.513319	0.0032678	6.03	5.83	5.77	3.64	4.44	0.000768152
14430	'Galt'	mRNA	-0.592895	5.92876e-05	7.35	6.99	7.7	11.09	10.54	9.20155e-06
14433	'Gapdh'	mRNA	-0.347041	7.87063e-21	3250.85	3300.05	3174.1	4107.46	3945.39	1.46912e-22
14461	'Gata2'	mRNA	-0.286777	0.014185	9.22	9.59	9.36	10.93	11.59	0.00401678
14463	'Gata4'	mRNA	-0.620869	9.52563e-18	18.38	19.44	19.45	28.67	29.03	2.361e-19
14466	'Gba'	mRNA	-0.208024	0.00464753	56.57	59.87	55.51	64.79	63.25	0.00113742
14470	'Rabac1'	mRNA	-0.269024	0.0238652	41.54	40.41	42.91	49.42	47.76	0.0072837
14479	'Usp15'	mRNA	-0.195475	0.00354435	47.32	47.9	47.87	51.39	52.3	0.000839233
14489	'Mtpn'	mRNA	0.512048	7.15136e-20	80.19	74.06	78.25	50.82	56.06	1.44428e-21
14526	'Gcg'	mRNA	-0.14397	0.000405789	1011.06	1030.29	1009.61	1111.73	1074.97	7.6191e-05
14528	'Gch1'	mRNA	-0.253274	0.000641604	29.84	30.97	30.91	34.79	36.76	0.000125926
14534	'Kat2a'	mRNA	-0.669695	6.96097e-30	42.34	45.63	43.94	71.47	68	6.26231e-32
14538	'Gcnt2'	mRNA	0.835251	3.67415e-12	8.15	7.56	7.8	4.17	4.42	1.76512e-13
14545	'Gdap1'	mRNA	0.197252	0.01523	25.69	25.08	25.54	20.42	23.2	0.00436596
14561	'Gdf11'	mRNA	0.505314	0.0323474	5.28	5.57	5.54	3.49	4.04	0.0103179
14571	'Gpd2'	mRNA	0.728131	1.56123e-53	75.5	78.5	76.65	43.99	47.38	4.39513e-56
14579	'Gem'	mRNA	0.826604	1.44741e-12	17.45	16.46	18.33	8.97	10.29	6.54613e-14
14583	'Gfpt1'	mRNA	0.237573	4.09073e-05	40.91	40.7	39.34	32.02	35.3	6.12608e-06
14593	'Ggps1'	mRNA	0.367093	0.000965752	11.86	11.05	11.6	7.84	8.52	0.000200538
14595	'B4galt1'	mRNA	0.354716	4.82364e-05	17	16.21	17.59	13.29	13.46	7.32107e-06
14600	'Ghr'	mRNA	0.205184	0.0124639	31.39	30.81	29.32	23.62	26.65	0.0034795
14605	'Tsc22d3'	mRNA	-0.438984	0.00137423	8.89	9.5	9.26	12.9	11.77	0.000294777
14607	'Gip'	mRNA	-2.01988	2.27966e-125	64.78	72.09	60.22	266.36	245.18	5.58055e-129
14645	'Glul'	mRNA	-0.178416	0.000438119	103.73	98.72	103.39	113.85	112.67	8.29047e-05
14660	'Gls'	mRNA	0.639797	1.55055e-24	43.21	41.16	43.88	25.67	28.85	2.11611e-26
14661	'Glud1'	mRNA	-0.401507	3.04956e-12	47.59	50.68	52.11	64.56	65.51	1.4464e-13
14664	'Slc6a9'	mRNA	-0.304763	0.00440451	11.58	11.45	11.32	14.7	13.15	0.00107282
14667	'Gm2a'	mRNA	0.42728	5.87234e-11	28	27.37	27.82	20.38	20.18	3.38956e-12
14670	'Gnl1'	mRNA	-0.334696	1.69856e-06	30.1	31.09	30.78	38.13	37.77	1.98339e-07
14672	'Gna11'	mRNA	-0.385638	3.36551e-13	65.14	70.62	69.54	89.03	86.63	1.41088e-14
14674	'Gna13'	mRNA	-0.186843	0.00634182	22.35	23.18	22.17	23.44	24.45	0.00161767
14678	'Gnai2'	mRNA	-0.184828	0.00101493	95.99	91.65	95.12	102.76	106.06	0.000211931
14679	'Gnai3'	mRNA	0.320815	5.17895e-08	65.13	66.1	63.52	48.65	53.48	4.6021e-09
14681	'Gnao1'	mRNA	0.169576	0.000130927	109	108.15	104.08	89.22	91.68	2.19707e-05
14682	'Gnaq'	mRNA	0.290628	6.05289e-06	23.35	23.42	24.78	19.11	19.27	7.81245e-07
14683	'Gnas'	mRNA	-0.309251	4.03294e-17	953.45	1000.62	996.08	1200.93	1177.45	1.09092e-18
14693	'Gnb2'	mRNA	-0.344213	7.71248e-14	253.82	262.28	257.9	329.34	310.74	2.9736e-15
14694	'Rack1'	mRNA	-0.460331	1.73894e-29	1258.21	1245.28	1298.38	1754.69	1645.08	1.6389e-31
14701	'Gng12'	mRNA	0.697969	7.08959e-71	452.31	460.83	457.47	266.49	287.51	9.97922e-74
14704	'Gng3'	mRNA	-0.509528	0.00167337	8.2	8.09	7.9	11.13	11.29	0.000365705
14706	'Gng4'	mRNA	0.253454	7.32162e-05	42.65	42.13	42.83	34.69	35.33	1.15918e-05
14708	'Gng7'	mRNA	0.355524	0.0309561	5.75	6.41	5.51	4.65	4.39	0.00980552
14712	'Gnpat'	mRNA	-0.158602	0.00902332	58.79	61.83	62.21	68.06	65.54	0.00240935
14718	'Got1'	mRNA	-0.458444	3.3244e-07	21.76	24.12	23.37	30.85	31.31	3.36712e-08
14719	'Got2'	mRNA	-0.135226	0.00538583	157.52	151.87	157.58	166.95	168.36	0.0013425
14723	'Gp1ba'	mRNA	2.38121	0.00651052	0.5	0.37	0.45	0.07	0.1	0.00166628
14725	'Lrp2'	mRNA	2.09767	0.000124162	0.15	0.15	0.16	0.03	0.04	2.0766e-05
14731	'Gpaa1'	mRNA	-0.559905	4.27296e-09	19.49	19.78	19.6	29.81	26.87	3.22695e-10
14732	'Gpam'	mRNA	0.234092	0.0281456	7.61	8.46	8.05	6.4	6.7	0.00880197
14733	'Gpc1'	mRNA	-0.332102	0.00935214	6.8	7.06	7.05	8.61	8.58	0.00250573
14751	'Gpi1'	mRNA	-0.617493	9.18587e-44	145.13	146.11	145.61	227.21	211.48	3.71033e-46
14755	'Pigq'	mRNA	-0.196626	0.00625348	31.74	33.52	31.7	36.59	36.28	0.00159284
14756	'Gpld1'	mRNA	0.917171	5.2847e-06	3.21	2.81	3.02	1.59	1.56	6.73363e-07
14760	'Gpr19'	mRNA	-0.339301	0.00731862	15.15	15.31	15.9	18.67	20.05	0.00190535
14773	'Grk5'	mRNA	-0.293061	4.96454e-05	18.95	19.21	19.53	23.1	25.33	7.55618e-06
14775	'Gpx1'	mRNA	-0.233606	0.0104675	62.62	66.1	60.93	74.03	70.5	0.00285007
14776	'Gpx2'	mRNA	-0.504436	1.36708e-11	74.43	77.53	74.34	108.09	100.05	7.11149e-13
14782	'Gsr'	mRNA	-0.367956	0.00370332	8.7	9.15	8.99	11.56	11.11	0.000881861
14786	'Grb7'	mRNA	-0.540775	6.40645e-13	26.72	28.14	27.59	38.06	40.95	2.77587e-14
14791	'Emg1'	mRNA	-0.445811	3.39983e-10	80.34	80.13	83.42	108.13	107.14	2.17847e-11
14793	'Cdca3'	mRNA	-0.586337	5.21349e-13	38.52	37.25	39.91	54.27	58.87	2.22706e-14
14797	'Aes'	mRNA	-0.460036	1.93465e-24	249.37	236.63	239.65	325.85	324.29	2.664e-26
14810	'Grin1'	mRNA	-0.169585	0.0354866	21.34	23.54	22.48	25.48	24.32	0.0114729
14815	'Nr3c1'	mRNA	0.300451	2.21911e-05	23.68	21.46	21.94	17.08	18.85	3.13989e-06
14824	'Grn'	mRNA	-0.273749	2.50284e-07	126.26	131.28	135.01	160.79	149.45	2.48905e-08
14828	'Hspa5'	mRNA	0.217542	4.14744e-06	255.31	250.53	237.37	211.51	207.09	5.17035e-07
14854	'Gss'	mRNA	-0.411167	3.57561e-07	30.05	31.53	32.27	41.41	40.14	3.63688e-08
14866	'Gstm5'	mRNA	0.240796	0.0227225	74.72	67.58	75.57	62.74	56.45	0.00688628
14874	'Gstz1'	mRNA	0.333725	8.3359e-05	43.99	43.42	44.48	33.81	34.77	1.33711e-05
14894	'Cfap20'	mRNA	-0.252885	0.000271969	90.52	92.6	89.42	109.57	101.6	4.90176e-05
14897	'Trip12'	mRNA	0.576249	3.96958e-30	38.67	38.53	37.79	24.6	26.87	3.44969e-32
14917	'Gucy2c'	mRNA	0.45433	4.11344e-08	17.76	18.3	17.32	12.69	12.85	3.59234e-09
14923	'Guk1'	mRNA	-0.323723	0.000764434	46.06	47.07	50.65	59.14	56.55	0.000153355
14950	'H13'	mRNA	-0.149669	0.00305764	225.64	217.88	222.28	247.63	231.52	0.000712764
14964	'H2-D1'	mRNA	0.22799	7.12405e-06	212.92	226.81	215.76	185.89	179.21	9.31271e-07
14976	'Pfdn6'	mRNA	0.235635	0.000886096	210.93	208.92	206.72	176.59	164.75	0.000181557
14979	'H2-Ke6'	mRNA	-0.387859	0.000131806	43.29	45.24	48.92	57.71	58.68	2.21506e-05
15013	'H2-Q2'	mRNA	0.537929	0.000894066	9.07	10.38	8.48	6.11	6.5	0.000183409
15024	'H2-T10'	mRNA	0.373142	0.0272146	6.53	6.82	6.61	5.53	4.56	0.00846918
15040	'H2-T23'	mRNA	0.436681	0.0349527	8.9	8.56	8.44	6.02	6.62	0.0112751
15078	'H3f3a'	mRNA	0.198933	2.82312e-06	631.05	646.01	659.71	552.04	542.38	3.41573e-07
15081	'H3f3b'	mRNA	0.418517	7.18645e-28	421.26	431.77	421.4	307.93	313.6	7.78459e-30
15114	'Hap1'	mRNA	-0.154646	0.00892708	58.15	58.78	54.37	59.24	59.6	0.00238037
15115	'Hars'	mRNA	-0.332781	1.84616e-07	60.25	64.42	60.11	75	77	1.79419e-08
15122	'Hba-a1'	mRNA	1.61129	3.22211e-06	13.07	13.19	12.63	4.66	3.44	3.94185e-07
15159	'Hccs'	mRNA	0.369204	3.90823e-05	27.52	29.35	27.41	20.34	22.39	5.82169e-06
15161	'Hcfc1'	mRNA	0.537859	5.49074e-28	53.44	55.11	52.76	35.18	38.51	5.77973e-30
15165	'Hcn1'	mRNA	1.18093	9.94947e-07	1.09	1.07	1.2	0.45	0.52	1.10372e-07
15166	'Hcn2'	mRNA	-0.563147	2.8097e-16	31.2	33.34	31.38	48.9	43.91	8.46006e-18
15168	'Hcn3'	mRNA	-0.38325	5.70568e-05	12.95	12.47	13.24	16.06	15.58	8.8274e-06
15183	'Hdac3'	mRNA	-0.512852	8.38899e-14	39.19	39.53	38.98	55.23	54.39	3.27037e-15
15184	'Hdac5'	mRNA	-0.280005	0.000222499	19.47	20.49	19.04	23.79	23.49	3.93254e-05
15185	'Hdac6'	mRNA	-0.151387	0.0246291	33.11	34.19	33.83	38.45	36.08	0.007547
15193	'Hdgfl2'	mRNA	-0.27715	0.00153364	32.57	35.79	31.21	41.22	37.95	0.000331976
15194	'Htt'	mRNA	0.267368	2.65668e-05	12.16	11.09	12.26	10.41	9.97	3.83219e-06
15201	'Hells'	mRNA	0.264203	2.02555e-06	115.54	111.31	114.71	91.95	103.71	2.39496e-07
15204	'Herc2'	mRNA	0.415365	3.70631e-07	5.64	5.8	5.5	3.87	4.47	3.7789e-08
15211	'Hexa'	mRNA	-0.235016	4.96766e-07	173.45	177.72	174.2	204.5	198.86	5.18959e-08
15212	'Hexb'	mRNA	0.271815	0.0171183	21.6	23.92	22.62	17.78	19.05	0.00500664
15213	'Hey1'	mRNA	-0.509203	0.0017404	6.1	7.04	6.24	8.48	9.54	0.000381303
15214	'Hey2'	mRNA	-0.641977	0.0216183	1.8	1.74	1.93	2.53	3.06	0.0065146
15239	'Hgs'	mRNA	-0.201437	0.000869462	52.41	53.03	53.19	61.16	58.13	0.00017767
15251	'Hif1a'	mRNA	0.415927	2.46342e-08	20.99	22.26	21.96	15.21	16.58	2.09556e-09
15257	'Hipk1'	mRNA	0.334378	5.68054e-07	16.66	16.3	16.83	12.41	13.63	5.98995e-08
15258	'Hipk2'	mRNA	0.20517	0.00309673	11.13	11.73	10.39	9.84	11.29	0.000723202
15259	'Hipk3'	mRNA	0.477177	3.15845e-08	13.16	12.29	12.32	8.04	9.77	2.71967e-09
15267	'Hist2h2aa1'	mRNA	1.52345	0.00892673	4.73	4.6	6.45	2.19	1.39	0.00237973
15270	'H2afx'	mRNA	-0.625424	3.70659e-11	27.49	27.69	28.01	42.25	41.26	2.07333e-12
15273	'Hivep2'	mRNA	0.596491	2.28369e-06	2.91	2.88	2.99	1.79	2	2.72673e-07
15289	'Hmgb1'	mRNA	0.203175	1.90677e-06	213.31	213.48	211.54	184.98	177.97	2.24285e-07
15353	'Hmg20b'	mRNA	-0.416711	0.000296734	20.32	18.63	19.48	25.1	25.04	5.40986e-05
15354	'Hmgb3'	mRNA	0.227736	0.0277717	31.66	31.33	32.31	27.07	25.99	0.00866804
15356	'Hmgcl'	mRNA	-0.447546	2.3946e-05	24.29	24.52	24.25	33.72	30.86	3.42484e-06
15361	'Hmga1'	mRNA	-0.550663	1.23262e-14	55.21	56.04	58.94	85.97	77.08	4.40546e-16
15366	'Hmmr'	mRNA	0.242618	0.000228251	31.66	31.52	31.74	25.86	26.71	4.05096e-05
15368	'Hmox1'	mRNA	-0.516966	2.31425e-13	52.85	55.25	50.71	74.15	73.97	9.50346e-15
15369	'Hmox2'	mRNA	-0.544848	3.75398e-12	58.75	57.68	59.79	88.75	79.02	1.81037e-13
15370	'Nr4a1'	mRNA	0.324527	0.037764	8.19	8.19	7.77	6.35	6.22	0.0123184
15372	'Hmx2'	mRNA	-0.623313	0.00537429	3.66	5.5	4.36	7.02	6.73	0.0013393
15375	'Foxa1'	mRNA	-0.315728	0.00543512	10.55	9.76	10	11.92	12.83	0.00135712
15376	'Foxa2'	mRNA	-0.352961	7.43592e-05	33.29	39.55	40.65	48.2	46.59	1.18046e-05
15384	'Hnrnpab'	mRNA	0.141214	0.00205985	367.76	395.21	377.69	332.86	340.13	0.000458739
15387	'Hnrnpk'	mRNA	0.22543	1.12167e-08	418.33	420.59	404.39	357.77	365.8	8.99948e-10
15388	'Hnrnpl'	mRNA	-0.261031	5.86332e-07	116.71	112.99	115.52	139.14	131.19	6.20008e-08
15463	'Agfg1'	mRNA	0.463639	1.49993e-17	66.86	66.46	68.18	47.39	57.17	3.79114e-19
15468	'Prmt2'	mRNA	-0.38516	0.0180923	7.08	7.3	7.51	9.32	9.42	0.00534134
15469	'Prmt1'	mRNA	-0.311887	1.22345e-07	119.92	119.03	123.99	150.22	142.62	1.15007e-08
15473	'Rida'	mRNA	0.73794	5.35292e-10	37.79	38.49	38.93	21.83	22.91	3.53149e-11
15476	'Hs3st1'	mRNA	0.404005	0.0129814	12.15	11.89	11.41	8.76	8.52	0.00363859
15481	'Hspa8'	mRNA	-0.929342	1.20243e-158	892.85	908.41	892.63	1706.76	1645.04	1.47177e-162
15490	'Hsd17b7'	mRNA	0.656139	1.10695e-06	7	6.43	6.42	3.58	4.59	1.24379e-07
15499	'Hsf1'	mRNA	-0.441374	3.21302e-06	18.74	19.7	20.15	25.54	26.26	3.92877e-07
15505	'Hsph1'	mRNA	-0.229463	8.58657e-05	49.28	47.44	47.21	56.75	54.72	1.38205e-05
15511	'Hspa1b'	mRNA	-0.682749	5.2277e-31	61.99	68.04	63.53	96.71	106.65	4.35109e-33
15516	'Hsp90ab1'	mRNA	-0.285378	2.45823e-14	1182.91	1191.35	1145.22	1426.38	1379.23	8.96637e-16
15519	'Hsp90aa1'	mRNA	-0.324085	1.83305e-17	341.57	329.16	333.1	415.61	406.92	4.66675e-19
15525	'Hspa4'	mRNA	0.221257	5.99314e-07	86.08	87.78	86.96	73.18	73.54	6.34891e-08
15529	'Sdc2'	mRNA	0.178357	0.0442045	22.57	22.23	21.86	18.74	19.84	0.0147547
15547	'Trmt2a'	mRNA	-0.391611	2.42717e-10	60.78	58.11	56.46	78.57	73.02	1.52849e-11
15559	'Htr2b'	mRNA	1.25138	0.0294426	0.27	0.31	0.39	0.13	0.15	0.00926883
15568	'Elavl1'	mRNA	-0.194779	0.00694049	22.1	22	24.99	25.85	26.07	0.00179289
15569	'Elavl2'	mRNA	0.377735	6.70761e-07	22.48	22.21	21.77	16.35	17.73	7.18379e-08
15571	'Elavl3'	mRNA	-0.389699	2.8692e-11	25.44	25.07	25.79	33.46	32.09	1.57683e-12
15572	'Elavl4'	mRNA	0.417167	0.0111319	4.93	4.35	4.88	3.3	3.71	0.00305754
15574	'Hus1'	mRNA	0.231967	0.015169	13.24	12.88	13.11	10.2	11.58	0.00434514
15874	'Iapp'	mRNA	-0.896623	2.15184e-115	1485.08	1568.36	1574.9	2813.93	2716.54	1.31691e-118
15894	'Icam1'	mRNA	0.862588	0.0347438	1.34	1.39	1.44	0.84	0.66	0.011195
15901	'Id1'	mRNA	0.862415	5.20974e-30	129.71	147.7	136.82	72.27	75.13	4.62308e-32
15903	'Id3'	mRNA	-0.324446	0.000285858	76.4	82.67	70.12	92.06	93.74	5.18184e-05
15925	'Ide'	mRNA	-0.129672	0.0234772	46.91	46.39	46.25	48.49	51.66	0.0071466
15929	'Idh3g'	mRNA	-0.22839	0.000211346	126.98	126.78	132.04	151.55	140.28	3.71344e-05
15931	'Ids'	mRNA	0.436518	2.31589e-10	31.74	31.71	30.81	21.28	24.55	1.457e-11
15936	'Ier2'	mRNA	-0.33672	0.00217887	23.38	24.11	22.85	30	27.86	0.000489513
15937	'Ier3'	mRNA	-0.734656	0.0104209	4.11	3.76	4.66	6.96	6.57	0.00283353
15939	'Ier5'	mRNA	-0.324157	0.019573	7.03	7.03	7	7.9	9.37	0.00581322
15976	'Ifnar2'	mRNA	-0.280047	0.00380128	45.28	46.11	41.87	53.18	49.98	0.000909144
15979	'Ifngr1'	mRNA	-0.326985	0.00682212	15.06	14.04	13.42	17.9	16.95	0.00175814
15982	'Ifrd1'	mRNA	-0.290721	1.22029e-08	125.98	129.48	125.76	148.93	155.43	9.85789e-10
15983	'Ifrd2'	mRNA	-0.83777	1.63345e-22	20.24	20.01	20.21	35.58	34.99	2.60912e-24
16004	'Igf2r'	mRNA	0.581563	2.43252e-42	104.17	109.02	101.34	68.22	69.81	1.08674e-44
16010	'Igfbp4'	mRNA	-2.99897	0.0198931	0.07	0.03	0.03	0.38	0.32	0.00592289
16150	'Ikbkb'	mRNA	-0.187737	0.0477932	14.75	14.35	14.57	16.01	16.56	0.0161368
16151	'Ikbkg'	mRNA	0.308397	0.00617242	6.29	5.83	5.68	4.46	5.1	0.00156955
16174	'Il18rap'	mRNA	-0.879958	2.81038e-05	1.63	1.69	1.66	2.88	3.12	4.07453e-06
16177	'Il1r1'	mRNA	0.310819	0.00369211	9.52	9.61	9.78	7.21	8.22	0.000878967
16180	'Il1rap'	mRNA	0.297638	0.0237259	7.36	6.77	7.46	6.01	5.59	0.00723248
16195	'Il6st'	mRNA	0.540792	0.00377063	2.56	2.78	2.61	1.61	1.97	0.00090089
16201	'Ilf3'	mRNA	-0.105679	0.0339442	94.41	92.24	94.24	98.08	101.91	0.0108937
16202	'Ilk'	mRNA	-0.524519	4.03552e-14	45.07	48.67	46.23	66.35	65.01	1.509e-15
16211	'Kpnb1'	mRNA	0.194741	6.32882e-07	148.8	153.13	152.91	129.08	131.69	6.73602e-08
16319	'Incenp'	mRNA	-0.156789	0.0338835	53.18	51.64	49.14	59.75	52.62	0.010868
16328	'Cep250'	mRNA	-0.409545	4.31984e-08	9.56	9.65	10	15.21	14.36	3.78846e-09
16330	'Inpp5b'	mRNA	-0.277766	0.000311618	21.51	20.52	21.69	26.3	24.34	5.70599e-05
16331	'Inpp5d'	mRNA	2.529	0.0165989	0.12	0.25	0.2	0.07	0.02	0.00483237
16334	'Ins2'	mRNA	0.267575	0.0108753	2153.12	2408.82	2443.13	1927.05	1726.05	0.00297972
16337	'Insr'	mRNA	0.358048	7.33211e-07	10.1	9.98	9.88	7.47	7.88	7.91544e-08
16348	'Invs'	mRNA	0.564948	2.8658e-06	5.46	5.64	5.57	3.57	3.89	3.47263e-07
16351	'Ipp'	mRNA	0.449336	0.000110791	17.69	16.44	17.81	12.18	12.55	1.82526e-05
16362	'Irf1'	mRNA	-0.508387	7.80274e-10	23.62	24	24.59	33.25	33.83	5.31007e-11
16392	'Isl1'	mRNA	-0.173526	0.0187628	42.93	40.93	44.65	47.29	46.9	0.00555535
16396	'Itch'	mRNA	0.377194	1.06498e-05	19.75	18.37	17.67	12.73	14.8	1.43128e-06
16398	'Itga2'	mRNA	1.64072	0.000892291	0.53	0.79	0.66	0.25	0.16	0.000182991
16401	'Itga4'	mRNA	0.565273	4.0516e-05	2.5	2.62	2.34	1.62	1.69	6.05508e-06
16403	'Itga6'	mRNA	0.767852	1.15521e-16	10.77	9.96	10.89	5.74	6.43	3.35816e-18
16410	'Itgav'	mRNA	0.717215	1.75205e-19	15.02	14.99	14.91	8.15	9.85	3.66709e-21
16412	'Itgb1'	mRNA	0.406162	2.77894e-18	110.28	103.93	107.12	77.62	81.36	6.56469e-20
16418	'Eif6'	mRNA	-0.176197	0.00301369	114.24	112.89	116.68	125.2	127.86	0.000700857
16438	'Itpr1'	mRNA	0.587991	7.22238e-16	18.44	19.07	17.65	10.94	13.17	2.24981e-17
16440	'Itpr3'	mRNA	0.48292	4.70664e-05	4.13	3.82	3.65	2.61	2.84	7.12333e-06
16450	'Jag2'	mRNA	-0.171199	0.0146313	24.63	24.02	24.15	27.18	26.33	0.00415925
16468	'Jarid2'	mRNA	0.325963	0.0124639	5.02	4.84	4.96	4.28	3.88	0.00347982
16476	'Jun'	mRNA	-0.195238	0.00290712	45.93	44.85	42.29	50.23	49.54	0.000673406
16477	'Junb'	mRNA	0.186273	0.0354866	55.47	60.57	51.83	47.46	48.85	0.0114745
16478	'Jund'	mRNA	-0.295206	9.04508e-07	67.28	64.08	62.85	81.11	74.87	9.91969e-08
16480	'Jup'	mRNA	-0.19867	0.00764575	30.82	31.34	31.61	37.93	33.95	0.00200315
16500	'Kcnb1'	mRNA	0.324021	3.73749e-08	15.25	15.73	15.62	11.76	12.51	3.24571e-09
16506	'Kcnd1'	mRNA	-0.410044	0.0125485	3.54	3.93	4.01	5.27	4.73	0.00350574
16513	'Kcnj10'	mRNA	1.13655	7.44639e-09	2.28	2.66	2.52	1.19	1.05	5.84683e-10
16532	'Kcnu1'	mRNA	0.626654	0.0183552	2.15	2.16	2.32	1.47	1.35	0.00542342
16549	'Khsrp'	mRNA	-0.198144	0.00220354	30.97	31.94	31.96	36.43	34.91	0.000495459
16554	'Kif13b'	mRNA	0.241533	0.00137378	11.71	12.07	10.96	9.7	9.35	0.000294599
16558	'Kif16b'	mRNA	0.385066	1.14358e-07	16.13	16.5	15.83	11.88	12.84	1.07149e-08
16560	'Kif1a'	mRNA	0.331909	2.89382e-12	47.89	50.11	46.94	37.46	38.1	1.36899e-13
16561	'Kif1b'	mRNA	0.726116	1.02256e-43	33.67	34.42	33.42	19.35	21.34	4.19288e-46
16562	'Kif1c'	mRNA	-0.349282	9.31415e-06	18.88	19.08	16.07	22.14	19.05	1.24037e-06
16563	'Kif2a'	mRNA	0.168308	0.0078292	48.87	52.21	49.06	42.73	43.48	0.0020584
16564	'Kif21a'	mRNA	0.310373	0.00093916	11.44	11.3	10.33	8.06	9.41	0.000194327
16568	'Kif3a'	mRNA	0.197332	0.0164613	19.12	18.03	17.16	14.99	16.1	0.00478022
16569	'Kif3b'	mRNA	0.416721	3.21376e-15	37.61	37.57	36.68	27.51	27.47	1.06994e-16
16573	'Kif5b'	mRNA	0.657848	8.59032e-24	39.76	37.9	37.62	22.02	25.93	1.24596e-25
16574	'Kif5c'	mRNA	0.622868	1.55466e-19	17.53	17.82	17.11	10.63	11.73	3.2349e-21
16579	'Kifap3'	mRNA	0.195676	0.038802	16.57	16.53	15.88	13.41	14.63	0.0127187
16580	'Kifc5b'	mRNA	-0.609867	1.5978e-08	10.3	11.31	10.58	15.66	16.49	1.32205e-09
16589	'Uhmk1'	mRNA	1.41857	6.3607e-25	18.65	20.78	19.02	5.83	8.42	8.52505e-27
16592	'Fabp5'	mRNA	-0.887335	1.82062e-41	112.17	116.13	110.14	212.01	192.44	8.46802e-44
16594	'Klc2'	mRNA	-0.188897	0.0165441	31.86	33.17	29.41	35.25	35.23	0.00481236
16597	'Klf12'	mRNA	0.738316	2.12224e-10	3.95	4.28	3.74	1.99	2.28	1.32478e-11
16598	'Klf2'	mRNA	0.787109	0.00563405	3.6	3.7	3.94	1.98	2.27	0.00141575
16600	'Klf4'	mRNA	0.786205	6.93325e-22	25.59	24.92	25.59	13.84	15.06	1.17959e-23
16601	'Klf9'	mRNA	0.439286	1.04291e-06	23.1	21.88	21.3	14.85	17.16	1.16098e-07
16646	'Kpna1'	mRNA	0.376355	3.24376e-10	33.99	34.37	33.82	24.55	25.6	2.06854e-11
16647	'Kpna2'	mRNA	-0.150896	0.00424153	126.23	122.91	127.27	137.4	135.59	0.00102793
16648	'Kpna3'	mRNA	0.270736	4.10447e-06	60.85	59.11	60.31	46.18	51.79	5.10924e-07
16649	'Kpna4'	mRNA	0.41058	2.20147e-07	21.46	21.68	23.05	15.84	16.79	2.16645e-08
16653	'Kras'	mRNA	0.31693	2.70792e-05	22.82	22.51	22.95	16.79	19.14	3.91272e-06
16716	'Ky'	mRNA	0.559662	4.78818e-05	5.27	5.16	4.85	3.32	3.37	7.25846e-06
16765	'Stmn1'	mRNA	-0.248686	3.83788e-07	450.94	454.48	432.18	530.05	500.31	3.92244e-08
16776	'Lama5'	mRNA	-0.272798	2.36564e-06	12.12	12.44	12.27	14.83	14.42	2.83037e-07
16783	'Lamp1'	mRNA	-0.257572	7.07684e-12	476.06	493.28	479.24	568.42	563.48	3.53409e-13
16784	'Lamp2'	mRNA	0.192687	0.000428066	168.88	163.62	171.41	140.87	153.33	8.08977e-05
16785	'Rpsa'	mRNA	-0.415471	3.12037e-26	824.96	854.27	878.88	1133.14	1093.73	3.8384e-28
16798	'Lats1'	mRNA	0.460886	3.4525e-10	19.91	20.94	19.58	13.18	15.67	2.21644e-11
16800	'Arhgef2'	mRNA	-0.323699	2.38096e-05	16.99	17.2	15.83	19.87	20.57	3.40241e-06
16822	'Lcp2'	mRNA	0.737114	4.53768e-12	13	14.37	15.27	8.17	8.59	2.21052e-13
16825	'Ldb1'	mRNA	-0.300602	1.02659e-06	61.8	62.49	59.32	74.48	74.45	1.14219e-07
16826	'Ldb2'	mRNA	-0.57107	0.033225	2.07	2.49	2.03	3.43	2.76	0.0106385
16828	'Ldha'	mRNA	-0.780838	1.24158e-84	386.25	406.39	393.89	676.03	652.87	1.29173e-87
16865	'Eif2d'	mRNA	-0.455571	3.18451e-07	23.95	23.42	22.75	32.15	30.98	3.21569e-08
16869	'Lhx1'	mRNA	0.691379	8.33157e-07	9.93	10.1	9.38	5.31	6.61	9.09131e-08
16871	'Lhx3'	mRNA	-0.900382	0.0153548	1.06	0.96	1.51	2.46	1.85	0.00440911
16881	'Lig1'	mRNA	-0.261838	1.42042e-05	57.06	59.06	56.17	70.4	64.78	1.94895e-06
16885	'Limk1'	mRNA	-0.259544	0.0106238	12.66	13.61	13.37	15.41	15.33	0.00289781
16889	'Lipa'	mRNA	0.255808	0.0138251	16.14	15.64	16.84	13.27	13.38	0.00390301
16897	'Llgl1'	mRNA	-0.52735	1.6817e-15	19.15	20.5	19.76	29.45	28.22	5.46108e-17
16898	'Rps2'	mRNA	-0.403439	1.03589e-22	1946.36	2084.49	2083.55	2669.48	2567.73	1.62928e-24
16905	'Lmna'	mRNA	0.593881	1.07228e-09	23.44	22.65	22.98	15.57	14.03	7.43511e-11
16907	'Lmnb2'	mRNA	-0.589182	1.64983e-13	16.28	15.16	15.61	23.11	23.26	6.64572e-15
16912	'Psmb9'	mRNA	-0.603896	0.00348632	12.87	10.88	11.82	16.53	18.78	0.000824213
16969	'Zbtb7a'	mRNA	0.343914	5.82256e-06	20.12	19.68	18.19	14.4	15.62	7.47953e-07
16971	'Lrp1'	mRNA	0.365031	0.0131303	1.64	1.94	1.58	1.35	1.28	0.00368545
16973	'Lrp5'	mRNA	0.290061	0.0210576	5.85	6.01	6.22	4.85	4.85	0.00631728
16974	'Lrp6'	mRNA	0.345043	5.26715e-05	9.77	10.25	8.89	6.93	7.77	8.05545e-06
16975	'Lrp8'	mRNA	0.304069	2.28651e-06	20.9	22.39	21.29	16.57	17.85	2.7315e-07
16976	'Lrpap1'	mRNA	0.249805	0.00149733	33.59	30.75	33.73	26.93	27.06	0.000323659
16978	'Lrrfip1'	mRNA	0.446903	3.89207e-05	13.83	13.64	11.75	9.22	10.14	5.79046e-06
16981	'Lrrn3'	mRNA	0.36277	4.46673e-05	18.44	17.72	17.26	13.48	13.73	6.73563e-06
16988	'Lst1'	mRNA	4.71031	0.0296935	1.34	1.09	1.35	0	0	0.00935517
16993	'Lta4h'	mRNA	-0.34368	1.36992e-06	46.84	46.5	43.41	57.89	55.5	1.57029e-07
17002	'Ltf'	mRNA	4.98949	0.0167771	0.12	0.07	0.22	0	0	0.0048894
17005	'Ltk'	mRNA	-0.574057	0.00844864	3.44	2.98	3.54	4.93	4.66	0.00224297
17025	'Alad'	mRNA	-0.218485	0.00739102	52.05	56.64	56.15	69.2	60.25	0.00192691
170439	'Elovl6'	mRNA	0.358972	0.000542681	7.4	8.32	8.07	5.92	6.25	0.000104684
170459	'Stard4'	mRNA	-0.355571	0.000203808	9.87	9.68	10.48	11.27	12.7	3.56726e-05
170644	'Ubn1'	mRNA	0.152584	0.0146722	27.48	27.87	27.28	24.91	23.99	0.00417449
170716	'Cyp4f13'	mRNA	0.694352	0.0292332	3.37	3.37	3.87	1.98	2.41	0.00919395
170731	'Mfn2'	mRNA	0.255832	0.00598565	16.93	15.12	17.51	14.06	13.15	0.00151729
170737	'Znrf1'	mRNA	-0.408018	0.000343386	5.64	5.39	5.46	6.79	7.36	6.35915e-05
17075	'Epcam'	mRNA	0.417732	0.00177847	14.22	14.35	12.99	10.34	9.98	0.00039074
170750	'Xpnpep1'	mRNA	-0.423586	7.94082e-13	48.29	48.67	50.04	64.24	64.51	3.49902e-14
170753	'Zfp704'	mRNA	0.219101	0.000315759	20.87	21.05	20.74	16.54	18.84	5.8003e-05
170755	'Sgk3'	mRNA	0.500761	0.00050033	5.24	4.98	5.59	3.15	4.18	9.58711e-05
17076	'Ly75'	mRNA	1.0682	1.34825e-19	9.11	9.45	8.25	3.69	4.7	2.78066e-21
170760	'Acbd3'	mRNA	0.153965	0.0467502	29.24	29.66	28.53	25.52	25.96	0.0157331
170762	'Nup155'	mRNA	0.429825	1.45103e-15	44.17	43.41	44.16	29.83	32.24	4.67099e-17
170763	'Zfp87'	mRNA	-0.531647	0.000280432	6.51	5.73	6.06	8.22	9.09	5.07318e-05
170767	'Rfxap'	mRNA	-0.58388	0.000386593	5.72	6.46	6.5	9.88	8.42	7.22792e-05
170768	'Pfkfb3'	mRNA	-1.01696	2.28741e-37	11.67	10.23	10.52	21.13	22.15	1.39989e-39
170770	'Bbc3'	mRNA	-0.600458	0.00077279	6.47	8.06	6.28	11.14	9.34	0.000155557
170772	'Glcci1'	mRNA	0.514802	8.43639e-08	11.43	11.73	11.44	7.14	8.77	7.7497e-09
170789	'Acot8'	mRNA	-0.419112	0.00162714	21.28	20.39	21.48	26.57	29.3	0.000354905
17083	'Tmed1'	mRNA	-0.333153	0.00668185	20.81	22.73	20.89	28.68	24.29	0.00171504
170833	'Hook2'	mRNA	-0.257255	0.0221734	14.09	12.99	14.31	16.39	15.69	0.00669815
17089	'Lyar'	mRNA	-0.330914	2.4329e-05	71.58	69.76	71.49	94.45	79.62	3.4826e-06
170936	'Zfp369'	mRNA	1.23744	2.15991e-10	5.37	4.75	4.76	1.91	2.34	1.35094e-11
17101	'Lyst'	mRNA	0.597404	9.89604e-07	2.58	2.68	2.66	1.52	1.92	1.0968e-07
17117	'Amacr'	mRNA	-0.43525	0.0085556	7.94	7.31	8.16	10.96	10.94	0.00227608
17118	'Marcks'	mRNA	0.218963	0.00682874	19.88	19.06	19.5	16.74	16.17	0.00176041
17121	'Mxd3'	mRNA	-0.714741	5.92387e-07	13.38	13.06	11.53	19.98	20.66	6.26828e-08
17122	'Mxd4'	mRNA	-0.387221	0.0317026	12.76	11.6	11.72	14.36	16.29	0.0100715
17125	'Smad1'	mRNA	-0.279029	0.0249976	10.03	11.16	12.58	13.54	13.27	0.00767472
17127	'Smad3'	mRNA	0.566818	0.0103996	2.16	2.05	2.05	1.49	1.3	0.00282711
17135	'Mafk'	mRNA	0.713595	2.33999e-14	20.16	20.9	20.83	11.65	13.04	8.50646e-16
17149	'Magoh'	mRNA	0.29652	0.000631602	134.29	127.95	140.03	101.69	108.58	0.000123808
17151	'Ccndbp1'	mRNA	-0.270393	0.0223936	21.96	20.08	21.98	24.96	25.22	0.0067688
17152	'Mak'	mRNA	0.661905	0.00527692	2.71	2.29	2.71	1.58	1.6	0.00131083
17156	'Man1a2'	mRNA	0.571765	2.01104e-17	17.12	15.86	16.34	10.47	11.32	5.15684e-19
17158	'Man2a1'	mRNA	0.557664	2.42669e-13	19.54	18.77	19.18	11.72	13.76	9.99487e-15
17160	'Man2b2'	mRNA	-0.215678	0.00243904	35.22	35.64	32.69	42.54	39.5	0.000556024
17165	'Mapkapk5'	mRNA	-0.25039	0.0011082	37.43	36.94	38.2	45.31	42.2	0.000233306
17168	'Nprl3'	mRNA	-0.41732	0.00011499	11.24	11.01	12.51	15.04	15.3	1.9043e-05
17181	'Matn2'	mRNA	0.445281	0.00411914	5.81	5.6	6.66	4.25	4.44	0.000996266
17184	'Matr3'	mRNA	0.155765	0.00203226	94.91	88.98	91.11	79.59	82.28	0.000451848
17188	'Maz'	mRNA	-0.132518	0.011954	105.94	105.34	104.15	110.73	113.77	0.00331808
17192	'Mbd3'	mRNA	-0.394423	7.70413e-08	48.38	46.94	47.83	61.61	61.22	7.01576e-09
17207	'Mcf2l'	mRNA	0.274968	2.23318e-05	24.01	23.6	24.39	19.15	20.09	3.16758e-06
17210	'Mcl1'	mRNA	0.466253	8.66333e-14	44.13	45.89	44.04	30.52	33.03	3.38792e-15
17215	'Mcm3'	mRNA	0.174787	0.000275236	138.65	143.42	136.9	120.14	122.83	4.97075e-05
17216	'Mcm2'	mRNA	0.189816	5.26002e-06	167.22	170.71	169.44	144.49	146.89	6.69574e-07
17217	'Mcm4'	mRNA	0.208816	4.35486e-05	107.72	105.93	102.08	86.8	92.2	6.54295e-06
17218	'Mcm5'	mRNA	-0.131704	0.0075173	99.63	100.98	101.8	107.87	107.18	0.00196306
17219	'Mcm6'	mRNA	-0.153309	0.0005479	172.42	168.29	167.03	188.31	183.74	0.000105858
17220	'Mcm7'	mRNA	-0.246724	1.24168e-07	129.37	126.69	127.88	150.1	146.68	1.16829e-08
17222	'Anapc1'	mRNA	0.242572	3.12516e-05	23.07	23.66	22.53	20.15	20.52	4.5596e-06
17245	'Mdm1'	mRNA	0.198502	0.0413713	18.59	18.52	18.18	15.75	15.87	0.0136875
17246	'Mdm2'	mRNA	0.482077	1.10417e-19	68.68	69.93	70.25	48.54	50.56	2.26374e-21
17248	'Mdm4'	mRNA	0.24356	0.00284004	12.73	12.07	12.98	10.04	10.52	0.00065524
17250	'Abcc1'	mRNA	-0.274937	0.000141669	13.39	13.66	13.87	15.94	16.59	2.39294e-05
17254	'Slc3a2'	mRNA	-0.39087	7.11863e-17	141.2	145.11	147.39	197.81	179.14	2.00728e-18
17256	'Mea1'	mRNA	-0.406156	6.87766e-06	64.71	66.53	74.57	87.98	86.33	8.96958e-07
17257	'Mecp2'	mRNA	0.338938	1.49948e-08	14.12	14.56	14.37	10.98	11.42	1.23519e-09
17258	'Mef2a'	mRNA	0.318589	0.000121426	13.93	13.99	13.72	10.37	11.56	2.02724e-05
17259	'Mef2b'	mRNA	-0.820284	0.00778031	2.76	3.03	2.42	4.53	4.9	0.00204412
17261	'Mef2d'	mRNA	0.17693	0.0212529	19.48	18.58	18.49	15.98	16.87	0.00638759
17279	'Melk'	mRNA	-0.326369	4.70842e-05	23.9	23.01	23.98	28.51	29.21	7.12891e-06
17283	'Men1'	mRNA	-0.312292	1.30634e-06	42.14	43.83	43.48	55.02	51.01	1.48942e-07
17286	'Meox2'	mRNA	-0.343695	2.5018e-09	66.11	65.29	62.68	79.26	81.78	1.82199e-10
17289	'Mertk'	mRNA	-2.81207	0.00981623	0.03	0.02	0.06	0.15	0.28	0.00264269
17295	'Met'	mRNA	1.26787	2.22625e-06	1.25	1.02	1.16	0.44	0.51	2.65542e-07
17299	'Mettl1'	mRNA	-0.366657	0.00154747	24.28	27.73	25.19	37.08	37.42	0.000335253
17319	'Mif'	mRNA	-0.562851	2.3266e-22	1025.18	1162.66	1102.3	1629.27	1461	3.88716e-24
17345	'Mki67'	mRNA	0.444174	6.3912e-23	133.2	136.36	125.81	96.4	99.35	9.85668e-25
17346	'Mknk1'	mRNA	-0.352741	0.000534662	17.15	14.96	16.04	19.71	20.57	0.000103039
17347	'Mknk2'	mRNA	-0.224674	0.00314828	23.27	23.5	24.33	27.49	27.19	0.000736974
17355	'Aff1'	mRNA	0.526873	1.18378e-11	12.2	11.72	11.92	7.57	8.8	6.11449e-13
17356	'Afdn'	mRNA	0.238719	2.87378e-06	31.71	31.52	31.4	26.13	27.04	3.48406e-07
17357	'Marcksl1'	mRNA	-0.224905	0.0042626	56.69	52.85	52.79	62.68	60.99	0.00103461
17385	'Mmp11'	mRNA	-0.582139	0.033247	2.69	2.54	2.01	3.25	3.76	0.0106476
17388	'Mmp15'	mRNA	0.636992	0.00595089	2.16	2.31	2.15	1.25	1.54	0.00150812
17390	'Mmp2'	mRNA	2.95136	0.00719944	0.18	0.41	0.39	0.02	0.06	0.00187124
17391	'Mmp24'	mRNA	0.23042	0.00145397	22.89	22.99	22.97	19.34	19.14	0.000313663
17425	'Foxk1'	mRNA	0.20249	0.00178974	20.44	21.14	21.12	17.19	18.68	0.000393655
17427	'Mns1'	mRNA	-0.261516	0.0494277	15.39	14.86	13.62	17.62	17.34	0.0167764
17448	'Mdh2'	mRNA	-0.434503	3.64829e-18	318.1	331.38	319.27	444.24	406.93	8.68533e-20
17454	'Mov10'	mRNA	-0.693632	5.90304e-08	5.97	5.47	5.16	8.49	9.06	5.27083e-09
17463	'Psmd7'	mRNA	-0.218583	0.000438148	88.16	91.15	90.17	104.1	100.29	8.29371e-05
17470	'Cd200'	mRNA	0.755673	0.0251112	2.26	2.06	2.12	1.29	1.17	0.00771162
17527	'Mpv17'	mRNA	0.218225	0.0371679	31.15	30.56	29.53	25.84	25.33	0.0120989
17535	'Mre11a'	mRNA	0.220687	0.00117743	20.41	21.34	20.56	17.63	17.52	0.000249032
17536	'Meis2'	mRNA	0.61793	2.09224e-08	11.59	12.41	11.08	7.29	7.77	1.75932e-09
17537	'Meis3'	mRNA	-0.393742	0.0101708	9.07	9.67	9.29	11.85	12.41	0.00275497
17684	'Cited2'	mRNA	-0.183429	0.0103442	64.65	62.92	60.75	67.11	72.56	0.00280888
17685	'Msh2'	mRNA	-0.163384	0.0349936	29.43	31.32	29.96	32.96	33.56	0.0112947
17688	'Msh6'	mRNA	0.386906	4.82514e-11	39.28	39.99	38.08	29.03	29.8	2.75216e-12
17691	'Sik1'	mRNA	1.46619	1.88652e-51	14.73	13.24	14.42	5.12	4.94	6.11907e-54
17698	'Msn'	mRNA	-0.308854	4.77245e-09	62.76	64.12	64.49	74.37	81	3.63337e-10
17713	'Grpel1'	mRNA	0.287779	0.000509914	23.64	22.51	24.64	19.31	18.66	9.78323e-05
17748	'Mt1'	mRNA	-0.414561	5.74414e-06	129	148.2	143.9	186.6	170.08	7.36824e-07
17749	'Polr2k'	mRNA	0.5676	4.26635e-06	87.47	83.84	90.78	55.23	55.71	5.32641e-07
17754	'Map1a'	mRNA	0.523113	8.56733e-08	4.69	5.08	4.59	3.46	3.16	7.88572e-09
17755	'Map1b'	mRNA	0.318152	1.84142e-10	51.5	50.99	48.42	38.02	41.49	1.13596e-11
17756	'Map2'	mRNA	0.371158	4.42685e-10	45.6	46.44	45.86	33.08	37.61	2.89073e-11
17761	'Map7'	mRNA	0.199754	0.0476974	14.48	15.63	14.26	12.57	12.78	0.0161015
17762	'Mapt'	mRNA	-0.193334	0.00333258	24.72	23.67	25.14	27.44	28.39	0.000785013
17764	'Mtf1'	mRNA	0.307442	0.00251832	6.09	6.06	6.35	4.71	5.11	0.000575947
17766	'Nudt1'	mRNA	-0.561609	0.00618853	11.26	11.77	9.15	15.58	15.13	0.00157478
17768	'Mthfd2'	mRNA	-0.362248	1.21397e-13	107.71	107.16	109.02	134.12	137.87	4.79941e-15
17769	'Mthfr'	mRNA	-0.493757	7.02533e-08	6.59	6.41	6.45	9.23	8.91	6.32525e-09
17775	'Laptm4a'	mRNA	-0.194841	2.53996e-05	156.14	157.49	154.8	173.94	176.41	3.65112e-06
17777	'Mttp'	mRNA	0.757075	0.00832871	1.62	1.52	1.47	0.97	0.86	0.00220706
17826	'Fam89b'	mRNA	-0.288799	0.0446089	21.76	20.51	19.95	26.29	23.18	0.0149033
17846	'Commd1'	mRNA	-0.415264	3.72623e-05	53.59	53.64	53.48	71.43	66.41	5.5118e-06
17847	'Usp34'	mRNA	0.921187	3.45175e-60	38.19	38.9	37.67	19	21.86	7.39358e-63
17850	'Mut'	mRNA	0.395364	0.000180992	12.27	12.23	12.34	8.6	9.8	3.1225e-05
17855	'Mvk'	mRNA	-0.489635	0.000102095	14.71	14.52	16.37	19.22	22.75	1.67014e-05
17859	'Mxi1'	mRNA	-0.33896	4.19171e-08	47.1	45.14	46.58	57.9	57.58	3.66325e-09
17865	'Mybl2'	mRNA	-0.462618	2.3087e-21	52.73	52.4	53.43	71.66	71.12	4.16809e-23
17869	'Myc'	mRNA	-0.347231	0.0262072	7.8	7.33	7.2	9.89	8.69	0.0080916
17872	'Ppp1r15a'	mRNA	-0.426622	7.78967e-07	21.72	23.66	21.87	29.44	29.66	8.4635e-08
17873	'Gadd45b'	mRNA	-1.25158	3.38365e-08	3.85	3.67	4.54	9.2	9.48	2.92808e-09
17883	'Myh3'	mRNA	0.8832	1.98819e-07	2.88	3.15	2.85	1.75	1.41	1.93952e-08
17909	'Myo10'	mRNA	0.334974	9.04594e-06	12.09	12.9	11.63	10.34	10.1	1.20188e-06
17913	'Myo1c'	mRNA	0.206589	0.000103346	46.52	47.64	48.04	40.38	41.34	1.69314e-05
17918	'Myo5a'	mRNA	0.389804	1.13262e-09	14.07	13.52	14.12	10.94	11.97	7.88812e-11
17920	'Myo6'	mRNA	0.42176	9.61595e-07	9.38	9.44	8.47	5.9	6.44	1.06023e-07
17931	'Ppp1r12a'	mRNA	0.28592	0.000102941	19.26	19.52	17.19	13.38	14.8	1.68523e-05
17932	'Myt1'	mRNA	0.521688	6.62345e-20	37.02	35.82	36.47	23.91	26.07	1.33361e-21
17933	'Myt1l'	mRNA	0.421558	0.000198471	5.74	5.5	5.93	3.89	4.51	3.46171e-05
17936	'Nab1'	mRNA	0.271546	0.00122584	20.43	21	20.92	16.15	17.66	0.000260247
17939	'Naga'	mRNA	-0.57974	1.24481e-10	24.36	22.25	23.82	35.21	33.2	7.45061e-12
17954	'Nap1l2'	mRNA	0.54338	0.0363803	3.24	2.86	3.67	2.03	2.35	0.0118091
17957	'Napb'	mRNA	0.48192	1.12624e-06	16.15	15.75	14.43	9.81	11.5	1.26615e-07
17966	'Nbr1'	mRNA	0.170436	0.00239924	52.24	50.87	50.8	43.6	46.31	0.000545335
17967	'Ncam1'	mRNA	0.40217	2.17112e-14	36.92	35.39	37.75	26.73	27.73	7.86599e-16
17968	'Ncam2'	mRNA	1.24426	2.64681e-21	8.86	8.12	8.1	3.27	3.95	4.7947e-23
17975	'Ncl'	mRNA	0.23145	1.09125e-09	212.99	205.7	208.75	178.96	172.52	7.58665e-11
17977	'Ncoa1'	mRNA	0.222685	0.000873807	18.9	19.97	19.65	15.65	16.79	0.000178772
17978	'Ncoa2'	mRNA	0.549693	2.72882e-14	14.06	14.03	13.19	8.67	9.7	1.00869e-15
17988	'Ndrg1'	mRNA	-0.085224	0.0356965	490.62	506.2	502.31	520.34	520.68	0.0115558
17995	'Ndufv1'	mRNA	-0.271371	4.09073e-05	81.63	79.18	75.86	94.95	91.25	6.12382e-06
17999	'Nedd4'	mRNA	0.333014	1.20928e-14	115.45	118.21	113.14	88.2	92.44	4.29983e-16
18002	'Nedd8'	mRNA	0.163443	0.0340642	221.4	222.15	230.68	192.35	192.08	0.0109416
18004	'Nek1'	mRNA	0.372566	0.000833023	7.36	7.39	8.17	5.61	6.1	0.000169409
18007	'Neo1'	mRNA	0.183117	0.000443462	34.58	35.34	36.04	30.27	31.16	8.40515e-05
18015	'Nf1'	mRNA	0.401565	5.18936e-13	14.93	14.98	15.35	11.11	11.61	2.21268e-14
18020	'Nfatc2ip'	mRNA	-0.399286	0.00344017	5.75	6.07	5.67	7.65	7.49	0.000812251
18021	'Nfatc3'	mRNA	0.234594	0.00125037	27.48	29.03	27.28	21.62	25.07	0.000265685
18024	'Nfe2l2'	mRNA	-0.461766	3.79491e-05	10.91	11.62	11.11	15.02	15.29	5.62501e-06
18032	'Nfix'	mRNA	0.17166	0.0426826	15.18	14.86	14.49	13.66	12.79	0.0141892
18038	'Nfkbil1'	mRNA	-0.639599	5.56133e-08	17.33	20.56	17.7	27.34	29.11	4.95211e-09
18040	'Nefm'	mRNA	-0.348662	1.13344e-06	47.34	41.16	40.66	54.06	53.65	1.27495e-07
18046	'Nfyc'	mRNA	-0.291762	0.00010174	43.66	40.37	42.11	51.18	50.35	1.66308e-05
18080	'Nin'	mRNA	0.294375	0.000120428	12.81	13.41	13.17	9.88	11.18	2.00984e-05
18081	'Ninj1'	mRNA	-0.260383	0.00543992	50.36	56.55	54.74	64.14	61.52	0.00135898
18087	'Nktr'	mRNA	0.405298	1.6297e-11	23.63	23.98	23.23	16.94	18.31	8.60728e-13
18096	'Nkx6-1'	mRNA	-0.343272	0.0281439	11.6	13.11	10.09	13.93	14.88	0.0087997
18099	'Nlk'	mRNA	0.215026	0.0121751	15.79	15.74	15.72	13.05	13.63	0.00339175
18103	'Nme2'	mRNA	-0.396943	1.92639e-13	305.51	329.65	311.02	415.08	387.55	7.81637e-15
18104	'Nqo1'	mRNA	-0.625052	0.0376139	2.54	2.72	3.09	4.02	4.37	0.0122602
18105	'Nqo2'	mRNA	0.300174	0.000774066	16.66	17	16.65	12.94	13.61	0.000155999
18107	'Nmt1'	mRNA	-0.205682	0.000733237	88.41	81.46	85.08	96.86	99.8	0.000146602
18108	'Nmt2'	mRNA	0.328568	7.43854e-14	188.45	180.92	192.76	142.43	150.87	2.86343e-15
18109	'Mycn'	mRNA	-0.783184	0.03999	0.97	0.99	1.02	1.32	2.04	0.0131644
18111	'Nnat'	mRNA	-0.63747	6.45411e-05	9.13	9.75	8.35	15.24	16.08	1.01062e-05
18115	'Nnt'	mRNA	0.330589	5.14264e-07	34.94	33.29	33.65	26.3	26.79	5.39127e-08
18117	'Emc8'	mRNA	-0.245006	0.00212276	13.83	14.43	14.26	16.85	16.19	0.000475348
18120	'Mrpl49'	mRNA	-0.470503	7.2867e-15	68.23	70.22	67.73	94.47	91.88	2.5062e-16
18124	'Nr4a3'	mRNA	0.948962	0.000193295	1.43	1.49	1.32	0.71	0.74	3.35368e-05
18125	'Nos1'	mRNA	0.599181	3.68736e-18	10.72	11.31	11	7.03	7.3	8.80092e-20
18130	'Ints6'	mRNA	0.298539	3.64059e-05	19.88	20.08	19.11	14.9	15.51	5.37399e-06
18133	'Nov'	mRNA	0.31723	0.0215898	12.03	12.08	11.12	9.51	8.98	0.00650337
18139	'Zfp638'	mRNA	0.47154	6.65508e-14	30.3	28.82	29.65	21.25	23.91	2.54147e-15
18146	'Npdc1'	mRNA	-0.304306	4.77455e-07	101.4	109.23	104.77	130.87	123.71	4.97032e-08
18148	'Npm1'	mRNA	-0.105755	0.0161908	1283.22	1221.35	1223.5	1314.68	1285	0.0046888
18150	'Npm3'	mRNA	-0.570585	2.89072e-15	109.54	100.18	109.56	149.37	156.85	9.55319e-17
18155	'Pnoc'	mRNA	0.847055	0.00678117	3.85	3.93	3.83	2.02	2.51	0.00174426
18176	'Nras'	mRNA	0.184349	0.0328756	19.62	19.41	19.36	15.79	17.86	0.0105105
18181	'Nrf1'	mRNA	-0.544689	2.65292e-11	18.71	20.47	21.1	28.44	29.87	1.4466e-12
18186	'Nrp1'	mRNA	0.862037	1.74205e-14	7.5	8	7.53	3.66	4.43	6.30082e-16
18187	'Nrp2'	mRNA	0.292715	0.00345273	8.86	8.83	8.48	6.42	7.41	0.000815426
18190	'Nrxn2'	mRNA	0.387146	0.030025	2.38	2.4	2.55	1.81	1.82	0.00947605
18193	'Nsd1'	mRNA	0.301977	0.00573786	4.73	4.45	4	3.09	3.4	0.0014464
18194	'Nsdhl'	mRNA	-0.485668	1.37189e-05	13.96	13.15	15.7	19.66	19.52	1.87481e-06
18212	'Ntrk2'	mRNA	0.336458	1.02684e-13	63.58	65.53	62.58	50.31	48.77	4.04075e-15
18213	'Ntrk3'	mRNA	-0.264392	0.0265036	6.58	7.44	6.99	8.71	8.95	0.00821222
18214	'Ddr2'	mRNA	0.44136	8.50996e-07	7.18	6.8	6.84	4.95	5.2	9.29117e-08
18221	'Nudc'	mRNA	-0.217016	0.000173727	242.07	233.36	228.18	278.29	253.77	2.98441e-05
18222	'Numb'	mRNA	-0.302882	0.0201517	7.32	6.87	7.67	8.38	9.46	0.00601715
18227	'Nr4a2'	mRNA	0.881149	4.31556e-09	5.51	5.98	5.72	3.06	2.94	3.26176e-10
18230	'Nxn'	mRNA	-0.188578	0.0420182	23.25	22.73	23.62	27.16	24.74	0.0139401
18245	'Oaz1'	mRNA	-0.316247	6.15696e-09	185.68	198.34	196.9	232.77	236.29	4.75526e-10
18260	'Ocln'	mRNA	0.561144	8.36298e-05	6.92	6.43	6.6	4.17	4.81	1.342e-05
18263	'Odc1'	mRNA	-0.257304	1.55439e-07	101.98	104.64	105.94	123.96	120.41	1.4897e-08
18293	'Ogdh'	mRNA	0.120492	0.0347652	55.94	57.33	57.6	52.36	50.56	0.011204
18294	'Ogg1'	mRNA	-0.454414	0.000225347	15.83	15.17	16.1	21.23	20.76	3.9884e-05
18301	'Fxyd5'	mRNA	0.560314	0.0391745	8.09	8.84	7.6	5.57	5.22	0.0128576
18386	'Oprd1'	mRNA	1.10242	0.0382396	0.36	0.51	0.41	0.16	0.17	0.0125063
18391	'Sigmar1'	mRNA	-0.281474	0.00230477	31.56	34.08	32.89	40.07	37.93	0.000521042
18430	'Oxtr'	mRNA	1.40492	4.22373e-05	0.98	1.21	0.86	0.41	0.36	6.3356e-06
18441	'P2ry1'	mRNA	0.543016	0.000999633	4.84	5.44	5.48	3.11	4.03	0.000208185
18451	'P4ha1'	mRNA	-0.872626	6.21069e-63	46.05	46.45	42.95	74.24	80.13	1.21629e-65
18452	'P4ha2'	mRNA	-0.815862	1.58981e-20	19.05	17.09	19.24	32.16	31.56	3.04535e-22
18453	'P4hb'	mRNA	-0.267478	3.71481e-12	358.13	371.79	368.58	437.12	427.79	1.7892e-13
18458	'Pabpc1'	mRNA	-0.299176	1.64983e-13	560.2	559.69	528.75	677.49	686.47	6.65955e-15
18472	'Pafah1b1'	mRNA	0.249163	1.03499e-08	82.29	80.52	82.79	66.87	68.71	8.27233e-10
18475	'Pafah1b2'	mRNA	0.476779	1.74779e-22	66.16	65.8	68.76	47.21	47.28	2.82384e-24
18477	'Prdx1'	mRNA	0.299126	3.46362e-09	390.86	372.52	393.67	318.43	293.71	2.57546e-10
18484	'Pam'	mRNA	0.454524	4.67405e-09	21.66	20.87	20.81	14.84	15.52	3.54987e-10
18506	'Pax4'	mRNA	-1.6936	2.07433e-09	1.96	2.26	1.77	6	6.57	1.49037e-10
18507	'Pax5'	mRNA	0.549882	0.011141	1.39	1.45	1.22	0.94	0.88	0.00306072
18508	'Pax6'	mRNA	-0.2299	5.05492e-05	46.21	47.83	45.4	53.15	54.14	7.70613e-06
18514	'Pbx1'	mRNA	0.278075	0.0273803	4.85	4.92	5.48	4.27	4.34	0.00853248
18515	'Pbx2'	mRNA	-0.608121	8.66613e-10	11.63	13.1	12.11	18.56	18.19	5.93476e-11
18521	'Pcbp2'	mRNA	-0.513839	1.02289e-31	331.55	362.34	342.49	483.42	485.15	8.01288e-34
18526	'Pcdh10'	mRNA	0.355045	0.0103815	6.71	5.62	5.76	4.17	5.17	0.00282091
18536	'Pcm1'	mRNA	0.381313	1.9488e-13	31.52	32.48	29.74	21.73	22.96	7.93116e-15
18541	'Pcnt'	mRNA	0.188848	0.0154448	10.87	11.65	11.14	10.7	11.19	0.00444036
18542	'Pcolce'	mRNA	-0.617181	0.000577913	6.69	7.1	6.88	10.76	9.55	0.000112081
18548	'Pcsk1'	mRNA	0.465038	3.63304e-06	13.03	13.29	12.71	9.95	9.49	4.48015e-07
18551	'Pcsk4'	mRNA	-0.547968	0.00182659	4.85	5.14	4.77	7.99	6.33	0.00040341
18555	'Cdk16'	mRNA	-0.397186	2.77894e-18	84.44	84.96	85.74	111.06	109.21	6.55215e-20
18563	'Pcx'	mRNA	-0.254043	6.03955e-07	51.53	52.68	52.85	62.18	60.61	6.40547e-08
18567	'Pdcd2'	mRNA	-0.299278	0.00241322	43.92	42.99	41.7	52.49	50.21	0.000549252
18569	'Pdcd4'	mRNA	0.162354	0.0472154	40.86	41.35	40.32	36.77	35.98	0.0159072
18575	'Pde1c'	mRNA	0.942084	1.07161e-37	15.65	15.04	15.41	8.49	8.9	6.42703e-40
18576	'Pde3b'	mRNA	0.281796	0.000137296	27.54	28.62	28.64	21.18	24.84	2.31572e-05
18577	'Pde4a'	mRNA	-0.558131	0.00546834	2.13	1.93	1.84	2.76	2.92	0.00136767
18606	'Enpp2'	mRNA	0.531747	5.20305e-14	30.77	31.13	31.94	20.85	21.74	1.96786e-15
18607	'Pdpk1'	mRNA	0.326958	4.28644e-05	20.64	20.27	21.44	14.91	17.99	6.43491e-06
18611	'Pea15a'	mRNA	-0.384107	2.92293e-07	31.25	32.31	30.18	41.23	38.8	2.93903e-08
18612	'Etv4'	mRNA	1.35158	5.63778e-10	5.07	5.11	4.96	2.04	1.84	3.73667e-11
18616	'Peg3'	mRNA	0.424314	1.6817e-15	78.85	78.88	75.36	53.82	61.34	5.46501e-17
18624	'Pepd'	mRNA	-0.561788	3.91449e-07	14.76	14.66	15.34	20.95	21.76	4.01271e-08
18627	'Per2'	mRNA	1.17685	9.88718e-37	10.5	10.52	10.23	4.55	4.54	6.24323e-39
18639	'Pfkfb1'	mRNA	-0.80189	0.00432356	2.18	2.14	2.68	4.23	3.77	0.00105152
18640	'Pfkfb2'	mRNA	0.565459	6.86065e-09	9.39	8.91	8.61	5.86	6.64	5.34912e-10
18641	'Pfkl'	mRNA	-0.863464	6.26884e-61	54.05	51.38	56.45	100.03	94.71	1.26604e-63
18642	'Pfkm'	mRNA	-0.483287	1.65986e-12	29.19	27.88	28.58	39.84	38.47	7.59839e-14
18643	'Pfn1'	mRNA	-0.585119	5.99574e-28	348.69	323.86	327.45	498.98	469.92	6.38469e-30
18647	'Cdk14'	mRNA	0.900556	7.06019e-51	38.09	38.73	39.43	19.44	21.42	2.33323e-53
18648	'Pgam1'	mRNA	-0.403604	1.93484e-22	305.75	313.87	297.98	397.33	394.9	3.16158e-24
18655	'Pgk1'	mRNA	-0.671968	1.13916e-76	505.81	510.52	507.34	805.54	778.76	1.32461e-79
18669	'Abcb1b'	mRNA	0.497593	0.00336342	3.71	4.24	3.87	2.81	2.67	0.000792895
18670	'Abcb4'	mRNA	0.287636	0.0164142	9.11	8.76	8.99	7.65	7.73	0.00476253
18671	'Abcb1a'	mRNA	0.222155	0.0303861	9.87	10.13	9.65	8.27	8.49	0.00959748
18674	'Slc25a3'	mRNA	-0.135644	0.0120798	226.97	240.68	226.41	252.46	244.46	0.00335853
18676	'Phf2'	mRNA	0.245608	5.29834e-05	40.54	41.22	37.73	32.36	33.76	8.11289e-06
18700	'Piga'	mRNA	0.234785	0.0345422	12.37	12.24	13.08	10.09	11.14	0.0111152
18704	'Pik3c2a'	mRNA	0.586217	3.40898e-16	16.98	17.2	17.12	10.29	12.17	1.03688e-17
18709	'Pik3r2'	mRNA	-0.608115	1.28693e-23	32.83	33.06	32.45	50.17	47.93	1.8981e-25
18710	'Pik3r3'	mRNA	0.349321	0.0444183	3.69	3.26	3.74	2.74	2.84	0.0148315
18711	'Pikfyve'	mRNA	0.701039	3.46837e-12	5.71	5.84	5.58	2.97	3.73	1.65989e-13
18717	'Pip5k1c'	mRNA	-0.343447	1.36282e-06	18.91	19.63	18.68	23.18	23.84	1.56132e-07
18738	'Pitpna'	mRNA	0.220894	6.48282e-05	54.11	54.82	53.53	46.16	45.19	1.01567e-05
18739	'Pitpnm1'	mRNA	-0.371676	3.91678e-10	28.81	28.45	29.83	37.62	36.28	2.54087e-11
18744	'Pja1'	mRNA	-0.189857	0.000590927	73.97	74.08	75.72	86.85	83.08	0.000115111
18746	'Pkm'	mRNA	-0.418924	3.04004e-28	592.84	605.08	595.17	803.75	763.64	3.10702e-30
18747	'Prkaca'	mRNA	-0.335249	2.93491e-09	69.3	71.5	71.76	89.75	85.56	2.16106e-10
18749	'Prkacb'	mRNA	0.184022	0.0299915	24.38	24.11	24.81	19.45	22.76	0.00945997
18754	'Prkce'	mRNA	0.54128	6.84063e-06	5.45	5.2	5.57	3.6	4.06	8.9171e-07
18762	'Prkcz'	mRNA	-0.443845	1.06229e-06	10.18	9.77	10.01	13.72	13	1.18516e-07
18764	'Pkd2'	mRNA	0.419424	0.000525349	6.09	5.7	5.82	4.14	4.46	0.000101051
18769	'Pkig'	mRNA	-0.351545	1.60433e-05	67.65	66.62	63.69	83.37	81.05	2.21602e-06
18786	'Plaa'	mRNA	-0.297119	2.19174e-06	17.33	17.24	17.58	20.33	21.73	2.61024e-07
18789	'Papola'	mRNA	0.237295	4.44681e-05	54.73	53.75	58.38	44.54	47.88	6.70015e-06
18795	'Plcb1'	mRNA	0.743509	4.07955e-07	3.13	3.33	3.63	1.78	2.18	4.1969e-08
18797	'Plcb3'	mRNA	-0.482927	1.04242e-09	13.31	14.54	13.77	19.08	19.01	7.20254e-11
18798	'Plcb4'	mRNA	0.228085	0.00019648	27.74	27.65	27.23	23.83	24.43	3.42217e-05
18807	'Pld3'	mRNA	0.153945	0.0392084	53.47	56.7	57.37	47.69	50.86	0.0128759
18813	'Pa2g4'	mRNA	-0.170163	0.000188185	199.09	194.97	193.21	220.01	212.12	3.2558e-05
18817	'Plk1'	mRNA	-0.262991	0.0111562	21.03	20.59	19.58	25.19	22.81	0.00306626
18822	'Plod1'	mRNA	0.18117	0.0281397	29.1	30.06	29.03	26.73	24.21	0.00879667
18824	'Plp2'	mRNA	-0.541236	9.15047e-27	248.75	258.66	255.8	374.55	346.43	1.07521e-28
18826	'Lcp1'	mRNA	-0.978341	2.84397e-05	1.56	1.78	1.22	2.95	2.92	4.12846e-06
18844	'Plxna1'	mRNA	0.362156	0.0204732	2.43	2.15	2.2	1.72	1.74	0.00612442
18854	'Pml'	mRNA	-0.342881	0.000288559	9.56	9.36	9.31	12.11	11.04	5.23786e-05
18951	'Sept5'	mRNA	-0.510766	2.52121e-14	43.37	45.56	43.99	63.89	59.84	9.25366e-16
18968	'Pola1'	mRNA	0.274254	2.68396e-08	61.5	58.58	59.16	47.27	49.05	2.29467e-09
18969	'Pola2'	mRNA	-0.493765	7.25713e-13	45.6	50.38	50.06	70.42	64.02	3.17111e-14
18970	'Polb'	mRNA	-0.545245	1.01951e-08	32.19	32.6	33.52	46.32	46.48	8.13612e-10
18971	'Pold1'	mRNA	-0.460501	2.53352e-15	37.81	37.33	38.24	52.44	49.76	8.31068e-17
18972	'Pold2'	mRNA	-0.340477	2.41427e-09	102.57	98.89	105	128.14	124.69	1.74939e-10
18973	'Pole'	mRNA	-0.229655	5.91488e-06	31.47	32.4	31.38	36.87	36.46	7.60536e-07
18984	'Por'	mRNA	-0.198456	0.00688667	45.76	50.03	47.63	55.92	51.66	0.00177772
18986	'Pou2f1'	mRNA	0.599386	5.66514e-12	5.26	5.1	5.19	3.24	3.64	2.80483e-13
19009	'Pou6f1'	mRNA	0.383318	0.0229546	3.28	3.42	3.04	2.56	2.72	0.00697208
19014	'Med1'	mRNA	0.302469	1.52662e-07	28.31	26.57	26.69	21.82	22.25	1.45935e-08
19015	'Ppard'	mRNA	-0.311772	0.0228661	7.11	8.04	7.56	9.82	8.64	0.00693611
19016	'Pparg'	mRNA	-0.604133	0.00489882	3.81	3.61	4.23	5.7	5.36	0.00120552
19018	'Scand1'	mRNA	-0.539489	4.67405e-09	76.06	83.55	81.18	120.25	104.92	3.54783e-10
19025	'Ctsa'	mRNA	-0.331444	2.55017e-13	135.06	137.48	132.79	172.15	162.48	1.05659e-14
19035	'Ppib'	mRNA	-0.208206	7.83326e-05	288.45	282.63	287.38	328.07	313.81	1.24882e-05
19039	'Lgals3bp'	mRNA	0.130379	0.0258608	99.96	100.92	103.02	91.78	89.65	0.00797191
19043	'Ppm1b'	mRNA	0.469797	5.23083e-16	65.55	64.96	64.27	45.04	47.85	1.61343e-17
19044	'Ppox'	mRNA	-0.485459	0.000773641	10.05	8.95	11.24	14.81	12.88	0.000155864
19045	'Ppp1ca'	mRNA	-0.182566	7.67892e-05	358.37	361.24	357.87	408.17	387.46	1.2228e-05
19054	'Ppp2r3d'	mRNA	0.887039	0.0238418	1.68	1.43	1.54	0.67	0.98	0.00727511
19057	'Ppp3cc'	mRNA	-0.444209	0.000173275	12.8	13.85	12.75	17.17	19.09	2.97452e-05
19058	'Ppp3r1'	mRNA	0.294275	8.10086e-08	99.23	96.38	101.7	75.95	82.74	7.4167e-09
19064	'Ppy'	mRNA	-2.37105	1.44061e-07	2.54	2.14	2.56	11.29	12.39	1.37008e-08
19069	'Nup88'	mRNA	-0.253047	1.35813e-06	78.46	80.01	79.29	92.43	93.01	1.55511e-07
19076	'Prim2'	mRNA	-0.21241	0.0038113	55.78	57.12	56.01	67.08	60.72	0.000912007
19079	'Prkab1'	mRNA	-0.227279	0.000238767	66.98	65.47	66.45	77.34	75.25	4.25659e-05
19082	'Prkag1'	mRNA	-0.349254	2.36522e-05	37.45	36.87	36.26	46.46	45.39	3.37558e-06
19084	'Prkar1a'	mRNA	0.48684	1.33973e-27	170.16	169.54	178.26	117.67	125.24	1.48404e-29
19087	'Prkar2a'	mRNA	0.215902	0.00115927	52.17	53.04	50.54	41.04	46.88	0.000244907
19088	'Prkar2b'	mRNA	0.258752	0.0199294	13.47	13.67	13.18	10.3	11.51	0.00594088
19089	'Prkcsh'	mRNA	-0.136972	0.0121379	137.18	138.23	135.33	151.63	143.45	0.00337901
19090	'Prkdc'	mRNA	0.660513	2.95559e-13	6.31	6.23	5.99	4.61	4.52	1.23361e-14
19091	'Prkg1'	mRNA	0.92692	7.19287e-08	2.27	2.57	2.31	1.16	1.2	6.50175e-09
19094	'Mapk11'	mRNA	-0.797866	0.000270957	2.32	2.73	2.79	4.33	4.59	4.87855e-05
19099	'Mapk8ip1'	mRNA	-0.19695	0.00233738	52.9	50.4	55.17	59.32	60.26	0.000529416
19116	'Prlr'	mRNA	1.23791	9.72535e-06	0.67	0.66	0.71	0.26	0.3	1.29989e-06
19122	'Prnp'	mRNA	0.155245	0.00182659	2283.28	2133.76	2386.26	2045.63	1956.94	0.000403331
19128	'Pros1'	mRNA	1.10722	0.0216006	0.89	0.83	0.69	0.42	0.33	0.00650795
19130	'Prox1'	mRNA	0.281952	0.00159146	9.22	9.65	9.48	6.74	7.54	0.000345759
19134	'Prpf4b'	mRNA	0.426671	1.87503e-17	57.16	57.03	57.05	37.82	41.92	4.79252e-19
19139	'Prps1'	mRNA	-0.218095	3.68718e-05	112.55	113.43	114.8	132.06	126.8	5.44728e-06
19153	'Prx'	mRNA	-0.854601	0.00301939	0.71	0.72	0.73	1.32	1.25	0.000702368
19155	'Npepps'	mRNA	0.159671	0.00388947	52.29	51.93	53.28	45.93	46.4	0.000932854
19156	'Psap'	mRNA	-0.0899435	0.0442835	290.76	285.67	298.29	303.02	306.36	0.0147838
19158	'Cyth2'	mRNA	-0.640733	4.09589e-13	22.94	25.83	22.74	36.33	37.42	1.72208e-14
19165	'Psen2'	mRNA	0.41032	0.0417217	6.65	7.08	6.96	5.33	5.14	0.0138213
19166	'Psma2'	mRNA	0.262187	0.00036942	117.43	116.24	117.03	94.92	94.29	6.87745e-05
19167	'Psma3'	mRNA	0.290564	2.93466e-05	98.62	90.99	95.4	77.57	75.02	4.2637e-06
19170	'Psmb1'	mRNA	-0.215899	0.000644336	194.94	186.05	189.32	223.92	205.34	0.000126541
19173	'Psmb5'	mRNA	-0.280505	1.37455e-05	158.48	151.17	154.44	183.03	181.06	1.88096e-06
19175	'Psmb6'	mRNA	-0.418372	8.17843e-13	136.48	134.13	136.63	177.63	175.09	3.60872e-14
19177	'Psmb7'	mRNA	0.208094	0.000252925	267.25	262.37	274.97	228.3	225.66	4.52603e-05
19182	'Psmc3'	mRNA	-0.165022	0.0149767	86.82	82.04	82	91.8	91.59	0.00427671
19184	'Psmc5'	mRNA	-0.302869	1.69371e-06	99.64	102.78	100.41	124.28	118.59	1.97669e-07
19185	'Psmd4'	mRNA	-0.351374	2.00997e-09	105.45	104.28	106.8	132.75	129.87	1.44167e-10
19206	'Ptch1'	mRNA	0.50512	3.48334e-18	29.75	30.08	28.39	20.59	21.99	8.25002e-20
19211	'Pten'	mRNA	0.264758	1.43538e-07	34.05	34.04	34.74	27.28	28.85	1.36422e-08
192119	'Dicer1'	mRNA	0.268532	0.00240761	7.95	8.3	7.84	6.23	7.2	0.000547828
192156	'Mvd'	mRNA	-0.594844	8.63581e-07	12.39	13.58	13.23	19.58	19.04	9.44971e-08
192159	'Prpf8'	mRNA	0.355286	2.01548e-17	95.87	97.67	92.72	72.62	74.29	5.19289e-19
192160	'Casc3'	mRNA	-0.179057	0.00308015	41.14	42.95	42.98	47.72	46.55	0.000718386
192169	'Ufsp2'	mRNA	-0.686825	1.45114e-13	23.07	23.81	22.34	36.68	36.25	5.80812e-15
192170	'Eif4a3'	mRNA	-0.207771	0.000616144	117.29	122.07	120.54	139.48	131.22	0.000120665
192173	'Mcrip1'	mRNA	-0.602376	1.90956e-22	94.74	89.36	92.72	137.31	135.67	3.0969e-24
192185	'Nadk'	mRNA	-0.191883	0.00953545	31.07	29.79	31.53	34.83	34.29	0.00256127
192190	'Pkhd1l1'	mRNA	1.84404	0.0392084	0.09	0.06	0.09	0.03	0.01	0.0128759
192195	'Ash1l'	mRNA	0.648863	9.65181e-27	17.9	17.52	17.85	13.67	14.1	1.15184e-28
192196	'Luc7l2'	mRNA	0.489513	3.67309e-21	107.84	106.99	110.85	76.53	84.34	6.67631e-23
192216	'Tmem47'	mRNA	0.379085	0.00672205	7.34	7.21	8.05	5	6.39	0.00172669
19223	'Ptgis'	mRNA	-0.564835	4.88774e-05	9.68	10.29	10.05	14.66	14.31	7.42733e-06
192231	'Hexim1'	mRNA	-0.515132	6.43159e-10	17.35	16.99	15.88	22.42	24.6	4.31003e-11
192232	'Hps4'	mRNA	-0.276962	0.00371817	17.81	17.12	18.78	23.45	20.5	0.000886308
192285	'Phf21a'	mRNA	0.25067	0.00470492	15.45	14.86	15.54	12.23	12.78	0.00115291
192289	'Tmlhe'	mRNA	0.471485	0.0278545	5.3	5.51	5.16	3.34	4.17	0.00869727
19229	'Ptk2b'	mRNA	0.297039	2.99621e-06	34.05	32.83	34.39	27.26	27.38	3.64716e-07
192292	'Nrbp1'	mRNA	-0.217505	0.00432672	38.19	38.93	40.12	45.21	44.2	0.00105255
19230	'Twf1'	mRNA	0.360467	2.50623e-05	22.12	23.24	23.24	17.08	17.89	3.59676e-06
19231	'Ptma'	mRNA	-0.134135	0.000844639	1404.19	1389.16	1347.89	1484.25	1467.97	0.000172029
19241	'Tmsb4x'	mRNA	0.4629	8.91817e-09	172.09	170.78	156.78	118.24	114.13	7.05158e-10
19243	'Ptp4a1'	mRNA	0.315576	8.83279e-07	38.21	39.61	40.34	29.59	32.78	9.67066e-08
19247	'Ptpn11'	mRNA	0.187388	0.000436724	52.52	54.52	54.5	44.94	48.15	8.25874e-05
19258	'Ptpn4'	mRNA	0.796052	3.67216e-25	11.42	11.77	12.16	6.18	7.26	4.83178e-27
192657	'Ell2'	mRNA	0.638049	0.00018827	4.52	4.7	4.27	2.74	2.94	3.25843e-05
19266	'Ptprd'	mRNA	0.868725	0.0348671	0.32	0.42	0.33	0.22	0.17	0.0112454
192662	'Arhgdia'	mRNA	-0.398812	1.69146e-15	268.11	271.8	254.58	358.38	330.36	5.50708e-17
192678	'Rassf3'	mRNA	0.373794	0.00815872	7.45	7.34	7.8	5.39	6.15	0.00215752
19268	'Ptprf'	mRNA	0.316386	4.58426e-11	40.21	41.37	40.77	31.57	32.98	2.60635e-12
19271	'Ptprj'	mRNA	0.283173	0.00211679	8.08	8.37	8.17	6.41	7.06	0.000473705
19273	'Ptpru'	mRNA	-0.314721	0.000298443	9.87	9.29	9.59	11.99	11.53	5.44283e-05
19276	'Ptprn2'	mRNA	0.377218	0.0049134	5.91	5.57	5.55	4.2	4.4	0.00120941
192775	'Kcnh6'	mRNA	0.613311	4.55269e-11	253.12	265.19	236.89	135.38	160.2	2.58562e-12
192786	'Rapgef6'	mRNA	0.457211	6.44056e-10	13.28	12.93	13.74	8.94	10.18	4.31998e-11
19280	'Ptprs'	mRNA	-0.190244	0.00208754	23.97	24.81	26.41	30.78	30.22	0.000466311
19291	'Purb'	mRNA	0.651495	1.0864e-24	33.25	34.56	35.57	19.82	23.4	1.46937e-26
192970	'Dhrs11'	mRNA	-0.548183	0.0128962	5.72	5.17	5.64	9.07	6.97	0.00361158
192976	'Lrrc75a'	mRNA	-0.333812	0.00160248	20.37	20.99	21.44	28.9	26.49	0.000348447
19299	'Abcd3'	mRNA	0.224971	0.00390333	26.58	27.51	26.15	22.92	22.06	0.000936655
19300	'Abcd4'	mRNA	-0.609251	0.00543428	3.61	3.23	2.9	4.96	4.38	0.00135657
19303	'Pxn'	mRNA	-0.236279	0.000392465	28.2	27.95	28.74	33.14	32.33	7.35451e-05
193043	'Zfp3'	mRNA	-0.462955	0.0422666	4.17	4.88	4.27	6.28	5.69	0.0140328
19305	'Pex5'	mRNA	-0.277502	0.000917407	20.71	19.34	20.58	24.39	23.7	0.000188703
19317	'Qk'	mRNA	0.219168	0.00390117	28.86	28.87	28.13	22.73	26.31	0.000935899
19324	'Rab1a'	mRNA	0.148267	0.0186717	92.75	85.23	93.26	78.37	81.76	0.00552496
19325	'Rab10'	mRNA	0.36478	2.45916e-14	98.59	98.94	98.64	72.92	77.77	8.9848e-16
19339	'Rab3a'	mRNA	-0.271081	0.000442328	54.38	54.19	53.16	64.41	62.68	8.38095e-05
19340	'Rab3d'	mRNA	0.220436	0.0460836	11.32	11.61	12.16	10.11	9.63	0.0154792
19345	'Rab5c'	mRNA	-0.162294	0.00239281	121.31	126.49	123.96	135.77	135.84	0.000543288
193452	'Zfp184'	mRNA	-0.454297	0.0224592	3.24	3.82	3.85	5.06	4.88	0.0067941
19347	'Dennd5a'	mRNA	-0.155043	0.011954	34.66	37.32	36.25	38.86	40.17	0.00331798
19348	'Kif20a'	mRNA	-0.438776	2.42298e-13	33.66	32.88	33.55	43.44	45.43	9.96475e-15
19349	'Rab7'	mRNA	0.104295	0.0172891	310.03	313.8	311.7	280.28	288.39	0.00506506
19357	'Rad21'	mRNA	0.321987	2.55399e-14	240	237.85	239.76	182.42	195.67	9.40943e-16
19359	'Rad23b'	mRNA	0.165917	0.000195615	133.59	135.34	131.55	115.23	118.73	3.4059e-05
19360	'Rad50'	mRNA	0.138858	0.0268301	33.75	33.81	33.21	29.32	30.71	0.00832817
19361	'Rad51'	mRNA	-0.321304	6.48591e-06	41.62	42.78	40.34	49.81	52.04	8.41502e-07
19362	'Rad51ap1'	mRNA	-0.426561	4.37711e-11	51.98	51.17	51.44	67.41	68.89	2.48054e-12
19364	'Rad51d'	mRNA	-0.3256	0.00176567	11.85	11.83	12.46	16.97	18.97	0.000387713
19365	'Rad52'	mRNA	-1.18065	7.49608e-22	8.22	8.58	8.22	18.56	17.92	1.27993e-23
19366	'Rad54l'	mRNA	-0.397424	6.29987e-07	12.75	12.49	11.68	17.66	16.83	6.69838e-08
19367	'Rad9a'	mRNA	-0.624956	1.91077e-16	35.92	35.12	39.83	57.68	54.05	5.63642e-18
193736	'Zbtb12'	mRNA	-0.376513	0.0341488	7.32	7.44	7.84	10.32	8.71	0.0109761
193740	'Hspa1a'	mRNA	-0.720574	4.07927e-29	29.47	29.74	28.64	47.12	47.61	3.89453e-31
19376	'Rab34'	mRNA	-0.356468	5.9684e-05	45.55	41.89	40.46	55.09	52.48	9.26672e-06
193796	'Kdm4b'	mRNA	-0.462114	7.71182e-10	13.89	13.53	13.84	19.59	18.06	5.23875e-11
19383	'Raly'	mRNA	-0.447851	2.4333e-23	222.41	224.47	211.24	291.54	287.51	3.64846e-25
19385	'Ranbp1'	mRNA	-0.167368	0.00116455	496.28	511.21	477.85	546.24	530.54	0.000246095
19386	'Ranbp2'	mRNA	0.828853	3.09139e-12	31.66	32.05	30.4	15.62	19.19	1.4738e-13
19387	'Rangap1'	mRNA	0.206113	0.000518414	65.61	67.05	65.68	58.23	54.71	9.96535e-05
19401	'Rara'	mRNA	-0.390357	0.00369211	7.23	6.43	6.41	8.74	8.35	0.00087886
19414	'Rasa3'	mRNA	-0.279659	0.0036388	10.55	10.61	10.89	12.55	12.95	0.000863825
19416	'Rasd1'	mRNA	-0.768425	1.02659e-06	7.57	7.5	8.35	12.57	13.45	1.14212e-07
19418	'Rasgrf2'	mRNA	1.29198	6.22815e-24	4.47	4.77	4.27	1.72	1.91	8.89372e-26
194268	'9930104L06Rik'	mRNA	-0.585689	0.0241086	2.11	1.63	1.87	2.87	2.69	0.00736486
194309	'Vps37d'	mRNA	-0.37971	0.0212296	10.29	9.94	10.46	13.57	12.59	0.00637928
194388	'Tet3'	mRNA	0.408366	9.20659e-13	15.59	14.91	15.41	11.28	11.55	4.10451e-14
194655	'Klf11'	mRNA	0.200275	0.0411571	14.31	14.84	14.91	12.06	13.07	0.0136015
195018	'Zzef1'	mRNA	0.199167	0.00694616	11.21	10.54	10.93	10.11	10.28	0.0017952
195434	'Utp14b'	mRNA	1.07315	2.29142e-11	5.89	6	5.18	2.45	2.89	1.23967e-12
195522	'Zfp691'	mRNA	-0.788232	0.000170647	3.95	5.41	4.39	8.58	7.38	2.91896e-05
19646	'Rbbp4'	mRNA	-0.123041	0.011426	223.11	225.05	232.81	245.84	237.42	0.0031479
19647	'Rbbp6'	mRNA	0.480058	5.25136e-16	32.15	31.61	31.79	22.46	23.73	1.62297e-17
19650	'Rbl1'	mRNA	-0.530678	1.00863e-14	32.08	31.24	33.34	41.34	45.11	3.55553e-16
19653	'Rbm4'	mRNA	0.415346	3.00531e-05	20.17	19.6	21.04	14.63	15.21	4.37554e-06
19654	'Rbm6'	mRNA	-0.198946	0.0245339	19.21	19.25	17.87	24.01	21.1	0.00751482
19655	'Rbmx'	mRNA	0.347139	3.43392e-05	25.4	27.18	25.2	19.75	21.14	5.04344e-06
19662	'Rbp4'	mRNA	-0.289571	3.34879e-10	772.94	754.36	807.98	950.41	897.4	2.14167e-11
19671	'Rce1'	mRNA	-0.225828	0.0386913	31.81	32.14	33.42	39.21	34.93	0.012673
19672	'Rcn1'	mRNA	-0.307249	0.000104186	24.06	25.78	26.06	29.31	32.19	1.70817e-05
19679	'Pitpnm2'	mRNA	-0.365206	1.57551e-09	16.29	16.61	16.69	21.37	20.83	1.11077e-10
19684	'Rdx'	mRNA	0.250656	5.26919e-06	61.55	61.4	58.95	46.43	49.02	6.71064e-07
19687	'Rfc1'	mRNA	0.284702	4.58394e-07	41.6	41.56	42.38	32.71	34.84	4.75787e-08
19691	'Recql'	mRNA	0.27431	0.016063	11.55	11.3	11.05	8.09	8.8	0.00464264
19696	'Rel'	mRNA	0.799926	0.000637904	4.19	4.01	3.96	1.83	2.75	0.000125121
19697	'Rela'	mRNA	-0.394908	1.63763e-07	24.81	25.61	25.91	32.78	32.85	1.5765e-08
19699	'Reln'	mRNA	1.56653	0.00484938	0.22	0.17	0.15	0.06	0.06	0.00119157
19703	'Renbp'	mRNA	-0.2572	0.00367226	49.61	49.47	48.83	61.02	54.17	0.00087277
19707	'Reps1'	mRNA	-0.351849	2.13993e-08	44.14	45.93	45.84	58.12	54.95	1.80335e-09
19708	'Dpf2'	mRNA	-0.425549	3.90996e-11	29.32	28.36	29.05	38.61	37.69	2.19905e-12
19711	'Resp18'	mRNA	-0.122688	0.0458503	524.05	538.63	546.45	589.07	535.54	0.0153854
19714	'Rev3l'	mRNA	0.580398	2.15458e-22	30.52	29.78	29.06	18.21	21.14	3.57339e-24
19718	'Rfc2'	mRNA	-0.165369	0.0048093	132.41	128.22	135.4	146.52	142.83	0.00118113
19719	'Rfng'	mRNA	-0.324637	0.000727106	34.48	33.84	30.73	43.33	38.29	0.000145243
19720	'Trim27'	mRNA	-0.575538	1.60852e-15	29.62	31.37	31.56	46.73	43.35	5.19767e-17
19724	'Rfx1'	mRNA	-0.23448	0.0176987	11.83	11.33	12.35	14.26	13.1	0.00520563
19726	'Rfx3'	mRNA	0.866164	1.95932e-22	7.01	6.88	7.06	3.74	4.12	3.22672e-24
19727	'Rfxank'	mRNA	-0.531482	0.00091039	4.35	3.71	4.26	6.4	5.29	0.000187037
19729	'Slc50a1'	mRNA	-0.232927	0.0198941	52.1	59	55.69	64.02	63.52	0.00592561
19732	'Rgl2'	mRNA	-0.260975	0.0289166	11.21	11.83	12.46	14.7	13.05	0.00908377
19737	'Rgs5'	mRNA	1.49236	0.00943861	0.45	0.45	0.55	0.17	0.17	0.00253179
19739	'Rgs9'	mRNA	0.421563	3.20864e-06	9.28	9.81	9.26	6.88	6.61	3.92145e-07
19762	'Rit2'	mRNA	1.37482	0.00139094	1.99	1.91	1.83	0.63	0.81	0.000299043
19763	'Ring1'	mRNA	-0.344833	0.00194304	16.58	15.96	15.5	19.59	20.26	0.000430584
19773	'Rln1'	mRNA	0.906552	8.68376e-06	22.47	21.84	27.81	11.92	12.78	1.15057e-06
19775	'Xpr1'	mRNA	0.546962	5.52841e-14	15.77	14.67	14.84	9.59	10.75	2.10107e-15
19820	'Rlim'	mRNA	0.383808	2.11448e-10	30.45	28.07	31.54	22.17	23.15	1.31864e-11
19822	'Rnf4'	mRNA	0.356175	1.67686e-11	94.23	90.24	97.25	70.73	74.23	8.86663e-13
19823	'Rnf7'	mRNA	-0.262851	0.0315798	28.57	25.99	27.13	32.52	31.18	0.0100237
19877	'Rock1'	mRNA	0.412559	8.33925e-10	21.48	21.27	21.81	15.05	16.9	5.7007e-11
19878	'Rock2'	mRNA	0.33423	4.82153e-08	37.83	36.27	36.12	25.69	29.83	4.26974e-09
19886	'Ros1'	mRNA	2.41452	0.0472916	0.07	0.08	0.11	0.01	0.03	0.0159414
19889	'Rp2'	mRNA	0.417831	7.52899e-08	27.37	24.12	25.75	16.38	19.14	6.84245e-09
19891	'Rpa2'	mRNA	-0.290735	0.000492373	39.24	38.34	39.83	49.09	44.62	9.42259e-05
19893	'Rpgr'	mRNA	0.439157	0.000322312	11.13	11.02	12.03	8.35	8.14	5.93339e-05
19896	'Rpl10a'	mRNA	-0.364938	2.03167e-16	906.93	843.38	894.81	1102.13	1102.36	6.03035e-18
19899	'Rpl18'	mRNA	-0.232284	2.21431e-06	974.9	905.89	938.76	1033.2	1090.15	2.63847e-07
19921	'Rpl19'	mRNA	-0.280963	0.00571108	2234.14	1926.44	2179.06	2502.36	2452.08	0.0014386
19935	'Mrpl23'	mRNA	-0.337378	0.00011827	116.97	123.14	124	149.38	144.54	1.96513e-05
19941	'Rpl26'	mRNA	-0.436211	8.96258e-22	1512.59	1582.21	1653.78	2083.55	1999.28	1.54679e-23
19942	'Rpl27'	mRNA	-0.253162	4.71616e-08	1124.68	1050.12	1118.37	1277.4	1246.32	4.17355e-09
19943	'Rpl28'	mRNA	-0.334947	2.15755e-11	1665.92	1581.19	1643.35	2081.38	1920.67	1.16064e-12
19944	'Rpl29'	mRNA	-0.495658	0.0128003	16.69	16.22	14.64	24.52	19.17	0.00358252
19951	'Rpl32'	mRNA	-0.153027	0.0017404	2784.07	2837.55	2768.68	3070.73	2835.17	0.000381311
19988	'Rpl6'	mRNA	-0.20642	5.86332e-07	2380.95	2420.64	2424.57	2778.55	2591.74	6.20063e-08
19989	'Rpl7'	mRNA	-0.379185	2.72046e-23	1132.02	1111.44	1149.83	1446.57	1408.07	4.12897e-25
20005	'Rpl9'	mRNA	-0.309952	7.45007e-13	988.42	1054.08	1037.55	1246.43	1207.45	3.26454e-14
20014	'Rpn2'	mRNA	-0.205454	7.19287e-08	398.37	397.47	392.4	457.25	444.96	6.50143e-09
20016	'Polr1c'	mRNA	-0.33253	2.33816e-07	87.69	88.51	87.1	105.36	110.28	2.31526e-08
20017	'Polr1b'	mRNA	-0.218502	0.0282207	12.33	13.09	11.76	14.22	14.1	0.0088289
20018	'Polr1d'	mRNA	-0.257363	2.65668e-05	195.68	202.67	185.61	234.49	226.14	3.83122e-06
20019	'Polr1a'	mRNA	0.342963	1.15876e-09	29.35	29.11	29.57	24.73	24.03	8.09147e-11
20020	'Polr2a'	mRNA	-0.317222	3.58338e-10	50.34	51.4	47.91	62.91	59.47	2.31363e-11
20021	'Polr2c'	mRNA	-0.315107	6.46912e-07	75.91	74.03	76.68	89.96	93.79	6.90462e-08
20024	'Sub1'	mRNA	0.32253	6.49067e-06	31.62	30.79	32.4	25.49	24.16	8.42517e-07
20044	'Rps14'	mRNA	-0.406602	0.00936868	807.29	761.92	896.45	938.22	1149.42	0.00251074
20054	'Rps15'	mRNA	-0.336795	4.83647e-10	1611.51	1682.05	1624.99	2087.51	1850.67	3.17597e-11
20055	'Rps16'	mRNA	-0.290736	9.88292e-11	1147.97	1081.31	1138.44	1312.81	1320.52	5.84871e-12
20068	'Rps17'	mRNA	-0.194322	0.000456344	1022.24	1044.93	1079.49	1181.41	1089.75	8.67723e-05
20084	'Rps18'	mRNA	-0.266768	1.12795e-07	1620.88	1571.02	1620.13	1914.37	1758.47	1.05409e-08
20085	'Rps19'	mRNA	-0.367417	7.39751e-12	353.49	378.63	353.22	444.72	424.94	3.70328e-13
20091	'Rps3a1'	mRNA	-0.308179	5.45323e-15	825.74	805.63	819.08	990.69	972.24	1.84889e-16
20102	'Rps4x'	mRNA	-0.627076	1.30816e-39	1866.39	1722.12	1898.56	2840.18	2663.89	6.88507e-42
20103	'Rps5'	mRNA	-0.395168	2.66589e-17	663.44	647.65	684.31	864.87	822.73	7.08077e-19
20104	'Rps6'	mRNA	-0.32808	0.000445637	37.26	41.49	38.21	46.12	49.44	8.44911e-05
20111	'Rps6ka1'	mRNA	-0.442098	5.04166e-06	14.81	15.54	14.26	21.27	18.42	6.3931e-07
20115	'Rps7'	mRNA	-0.41016	2.613e-23	1255.99	1218.79	1188.87	1603.41	1547.55	3.94988e-25
20116	'Rps8'	mRNA	-0.410818	3.46578e-24	1283.23	1239.1	1249.1	1637.36	1587.49	4.83597e-26
20132	'Rrh'	mRNA	2.70732	0.0164164	0.51	1.01	0.94	0.14	0.14	0.00476417
20133	'Rrm1'	mRNA	0.143918	0.00246924	102.55	100.02	104.02	89.78	92.09	0.000563513
20135	'Rrm2'	mRNA	-0.139493	0.019993	92.55	97.03	92.99	99.31	104.11	0.0059612
20167	'Rtn2'	mRNA	-0.350693	5.21113e-05	35.06	37.69	36.59	48.35	43.47	7.9634e-06
20174	'Ruvbl2'	mRNA	-0.482941	6.24682e-12	50	50.28	48.84	69.78	65.95	3.11194e-13
20181	'Rxra'	mRNA	0.163124	0.0451107	18.24	18.61	17.88	15.94	16.28	0.0150989
20182	'Rxrb'	mRNA	-0.475279	9.29944e-11	28.14	28.4	29.03	39.71	38.19	5.48633e-12
20185	'Ncor1'	mRNA	0.3703	1.00722e-10	51.36	53.39	49.58	37.2	42.99	5.96689e-12
20194	'S100a10'	mRNA	0.654479	2.29546e-12	123.25	113.09	116.12	71.59	72.38	1.07609e-13
20196	'S100a13'	mRNA	0.339263	0.0366537	30.53	33.79	36.46	25.52	24.02	0.0119068
20220	'Sap18'	mRNA	0.245153	0.0146455	14.72	14.41	15.24	12.09	12.44	0.0041642
20222	'Sf3a2'	mRNA	-0.339294	1.14449e-06	85.43	87.68	84.13	107.37	96.72	1.29017e-07
20224	'Sar1a'	mRNA	0.278945	1.11347e-05	65.51	62.17	67.5	54.1	51.12	1.50121e-06
20226	'Sars'	mRNA	-0.392005	4.6497e-16	106.25	109.22	100.87	138.61	133.83	1.42564e-17
20227	'Sart1'	mRNA	-0.392034	1.29402e-07	16.72	18.98	17.03	23.21	22.33	1.22274e-08
20229	'Sat1'	mRNA	-0.345285	0.00181878	34.17	32.5	30.92	42.1	38.49	0.000401155
20238	'Atxn1'	mRNA	0.319661	0.000392213	6.54	6.63	7.36	5.13	5.6	7.34671e-05
20239	'Atxn2'	mRNA	-0.157048	0.0102922	39.14	41.04	41.82	44.07	45.18	0.00279225
20249	'Scd1'	mRNA	-0.377587	2.98309e-11	29.5	29.52	30.43	37.11	39.13	1.64672e-12
20254	'Scg2'	mRNA	-0.407961	7.34526e-29	763.57	779.09	742.12	981.84	998.25	7.28232e-31
20269	'Scn3a'	mRNA	1.02074	1.24881e-08	2.02	1.82	1.88	0.82	1.04	1.01112e-09
20274	'Scn9a'	mRNA	1.51078	0.0434509	0.14	0.15	0.11	0.05	0.05	0.0144792
20312	'Cx3cl1'	mRNA	-0.960001	0.0481186	0.64	0.4	0.4	1.1	0.75	0.016282
20320	'Nptn'	mRNA	0.126759	0.0476888	106.69	101.03	106.14	90.8	97.18	0.0160896
20322	'Sord'	mRNA	-0.298658	2.5619e-07	74.09	74.7	74.78	86.25	93.53	2.5525e-08
20334	'Sec23a'	mRNA	0.494695	1.80922e-06	11.42	12.27	11.78	7.63	8.87	2.12146e-07
20336	'Exoc4'	mRNA	0.730022	1.31958e-26	33.52	34.42	32.07	18.56	19.54	1.599e-28
20340	'Glg1'	mRNA	0.377327	6.38391e-10	38.9	40.55	38.8	29.23	30.43	4.27417e-11
20341	'Selenbp1'	mRNA	-1.26205	7.51202e-05	1.46	1.42	2.12	3.51	4.19	1.19346e-05
20351	'Sema4a'	mRNA	-0.269466	0.0249976	9.01	9.1	9.43	12.07	10.64	0.00767522
20352	'Sema4b'	mRNA	-0.475862	7.88541e-05	7.05	7.04	6.09	8.78	9.6	1.25858e-05
20356	'Sema5a'	mRNA	0.840501	5.5952e-44	16.53	16.51	16.89	8.71	9.63	2.22575e-46
20358	'Sema6a'	mRNA	0.300208	0.00196006	7.25	7.87	7.82	6.04	6.26	0.000434595
20362	'Sept8'	mRNA	0.380287	5.73919e-07	20.23	21.57	20.83	15.11	16.42	6.05531e-08
20363	'Selenop'	mRNA	0.276921	3.72714e-14	707	721.12	720.13	568.47	589.86	1.38912e-15
20364	'Selenow'	mRNA	-0.572457	1.00697e-06	49.46	46.88	47.25	73.59	63.51	1.11852e-07
20370	'Sez6'	mRNA	-0.190617	0.0142171	20.49	21.31	21.18	24.32	22.65	0.00402674
20378	'Frzb'	mRNA	1.73995	1.94963e-09	2.31	2.92	2.6	0.81	0.72	1.396e-10
20382	'Srsf2'	mRNA	-0.136095	0.00982525	121.05	118.98	120.3	126.21	129.19	0.00264572
20383	'Srsf3'	mRNA	-0.147859	0.0222928	57.19	55.56	58.56	62.56	61.61	0.00673696
20384	'Srsf5'	mRNA	0.341203	2.5585e-09	135.27	131.87	129.51	99.57	104.39	1.86642e-10
20393	'Sgk1'	mRNA	0.654838	0.000377695	6.49	5.9	7.56	3.8	4.45	7.04538e-05
20394	'Scg5'	mRNA	0.139016	0.0173284	187.91	191.39	189.67	170.65	165.1	0.00507867
20397	'Sgpl1'	mRNA	-0.227365	1.80546e-07	93.9	95.33	97.22	109.59	110.73	1.75243e-08
20399	'Sh2b1'	mRNA	-0.332009	1.47656e-06	28.32	28.18	27.16	34.83	35.14	1.70428e-07
20402	'Zfp106'	mRNA	0.315807	1.69556e-08	39.19	40.43	37.29	31.18	33.71	1.40709e-09
20405	'Sh3gl1'	mRNA	-0.318248	2.36202e-05	42.27	40.79	41.94	53.22	48.5	3.36956e-06
20411	'Sorbs1'	mRNA	-0.290317	0.00224279	8.18	8.04	7.79	9.57	9.94	0.000504971
20419	'Shcbp1'	mRNA	-0.195918	0.0408202	25.78	26.3	25.33	28.27	29.66	0.0134752
20425	'Shmt1'	mRNA	-0.382846	2.75909e-09	58.73	55.94	53.96	71.64	72	2.02457e-10
20429	'Shox2'	mRNA	0.2849	0.0321523	10.18	11.28	10.68	8.77	8.61	0.010236
20439	'Siah2'	mRNA	-0.207873	0.0478939	17.76	18.36	19.4	21.52	20.5	0.0161854
20441	'St3gal3'	mRNA	-0.402815	0.000549048	11.03	11.65	11.34	14.7	15.1	0.000106147
20444	'St3gal2'	mRNA	0.215481	0.0337344	12.84	12.18	13.02	10.96	10.88	0.010814
20449	'St8sia1'	mRNA	0.253418	0.00618853	8.02	9.25	8.54	6.86	7.77	0.00157473
20462	'Tra2b'	mRNA	0.155165	0.00645559	111.15	112.89	111.44	95.26	102.28	0.00165025
20463	'Cox7a2l'	mRNA	-0.264589	0.000112368	130.87	128.36	126.09	157.34	142.93	1.85297e-05
20464	'Sim1'	mRNA	0.930084	0.0253617	0.35	0.6	0.44	0.23	0.27	0.00780097
20469	'Sipa1'	mRNA	-0.502507	1.33235e-06	8.72	9.43	10.2	13.26	13.01	1.52152e-07
20473	'Six3'	mRNA	-0.326611	0.00366684	13.94	13	15.18	17.42	17.35	0.000871155
20479	'Vps4b'	mRNA	0.268823	0.000204979	32.23	30.55	31.31	25.16	25.99	3.59027e-05
20480	'Clpb'	mRNA	-0.261491	0.000824768	16	16.13	15.1	18.77	18.62	0.000167477
20481	'Ski'	mRNA	0.146801	0.047958	19.92	19.85	20.44	17.7	18.08	0.0162126
20482	'Skil'	mRNA	0.723028	9.62443e-16	9.39	9.5	10.01	5.39	6.19	3.02162e-17
20492	'Slbp'	mRNA	0.144036	0.0154425	114.96	114.47	115.9	98.72	105.02	0.00443805
20496	'Slc12a2'	mRNA	0.255285	0.0400805	6.23	6.19	6.45	4.61	5.69	0.0131966
20499	'Slc12a7'	mRNA	-0.205554	0.00202589	22.14	22.98	21.93	25.65	25.02	0.000450307
20502	'Slc16a2'	mRNA	0.410818	0.0309561	3.27	3.28	3.52	2.54	2.42	0.00980591
20508	'Slc18a3'	mRNA	0.631528	0.0280465	2.69	2.85	2.8	1.56	1.96	0.00876411
20509	'Slc19a1'	mRNA	-0.44129	0.000389395	11.14	10.36	10.23	14.53	13.28	7.28745e-05
20515	'Slc20a1'	mRNA	0.180417	0.00894847	36.88	36.42	35.12	31.25	31.11	0.00238741
20516	'Slc20a2'	mRNA	-0.318784	1.62339e-05	21.69	21.9	21.98	25.76	27.9	2.2493e-06
20525	'Slc2a1'	mRNA	-0.687158	4.76705e-17	19.14	19.65	18.93	31.42	29.38	1.29825e-18
20526	'Slc2a2'	mRNA	0.46613	5.06929e-17	101.7	97.61	94.62	67.5	71.71	1.39248e-18
20534	'Slc4a1ap'	mRNA	0.236913	0.0323242	18.23	16.01	16.67	14.55	14.81	0.0103082
20536	'Slc4a3'	mRNA	-0.412158	0.00321378	5.18	5.8	5.17	8.17	6.58	0.000754079
20541	'Slc8a1'	mRNA	0.412945	3.12518e-05	5.46	5.72	4.47	2.28	2.37	4.56154e-06
20544	'Slc9a1'	mRNA	-0.28107	0.00226202	10.57	10.65	10.94	14.19	13.98	0.000509992
20556	'Slfn2'	mRNA	-2.72687	3.42434e-09	0.3	0.38	0.55	2.83	2.5	2.54415e-10
20558	'Slfn4'	mRNA	0.621532	0.0171185	3.88	3.07	2.76	1.97	2.14	0.00500775
20562	'Slit1'	mRNA	0.703099	0.0446481	0.6	0.83	0.57	0.37	0.43	0.0149219
20587	'Smarcb1'	mRNA	-0.291902	6.24273e-05	59.84	63.36	59.77	75.94	70.19	9.74233e-06
20589	'Ighmbp2'	mRNA	-0.389301	0.000952583	6.82	7.3	7.26	9.57	9.51	0.000197454
20597	'Smpd1'	mRNA	-0.196877	0.022962	27.99	29.88	31.05	33.22	33.43	0.00697573
20610	'Sumo3'	mRNA	0.355467	2.90606e-11	92.38	87.08	90.4	69.22	68.75	1.59887e-12
20619	'Snap23'	mRNA	-0.459122	0.000194135	9.64	10.16	10.6	13.68	13.89	3.37441e-05
20620	'Plk2'	mRNA	0.582848	7.70001e-11	21.75	21.92	20.79	14.01	14.15	4.5034e-12
20621	'Snn'	mRNA	-0.483763	0.00785342	3.58	4.05	4.49	5.34	5.75	0.00206669
20624	'Eftud2'	mRNA	-0.263161	3.61873e-08	76.47	76.9	75.96	90.6	89.64	3.13815e-09
20638	'Snrpb'	mRNA	-0.282627	2.21299e-07	165.86	168.83	165.55	197.76	196.31	2.18184e-08
20641	'Snrpd1'	mRNA	0.384406	3.71903e-09	272.84	308.2	281.81	220.34	206.07	2.77448e-10
20652	'Soat1'	mRNA	0.309044	1.05233e-07	47.95	48.2	50.86	37.16	40.74	9.78907e-09
20658	'Son'	mRNA	0.749728	2.13284e-58	59.01	57.66	59.08	33.51	36.4	5.35169e-61
20661	'Sort1'	mRNA	0.341634	5.33107e-07	18.95	20.13	18.97	14.34	15.7	5.59534e-08
20662	'Sos1'	mRNA	0.15753	0.0485885	11.62	12.63	11.58	10.35	10.75	0.0164499
20667	'Sox12'	mRNA	-0.301631	3.92062e-05	19.53	19.73	18.99	24.48	22.59	5.84255e-06
20681	'Sox8'	mRNA	-0.842432	0.000699522	1.39	1.81	1.79	2.82	3.05	0.000139005
20683	'Sp1'	mRNA	0.481483	9.2954e-17	27.79	26.86	29.41	19.14	20.37	2.65095e-18
20686	'Spa17'	mRNA	0.731353	0.0190453	10.76	10.27	9.29	6.27	5.57	0.005646
20687	'Sp3'	mRNA	0.365185	6.19137e-06	36.89	35.86	35.88	24.7	30.73	8.00256e-07
20688	'Sp4'	mRNA	0.678232	2.82833e-06	2.99	2.74	2.91	1.5	1.93	3.4255e-07
20698	'Sphk1'	mRNA	-1.0255	0.0155321	0.83	0.75	1.02	1.74	1.86	0.00447143
20713	'Serpini1'	mRNA	0.489283	0.000592766	9.33	7.96	7.9	5.66	6.11	0.000115542
207165	'Bptf'	mRNA	0.408268	2.57413e-12	26.09	26.93	24.18	18.06	19.63	1.21302e-13
207212	'Arhgef17'	mRNA	0.367731	4.87841e-09	12.31	12.55	12.34	9.47	9.46	3.71702e-10
207214	'Larp4'	mRNA	0.448847	2.5341e-12	31.72	31.85	31.02	21.06	24.42	1.19261e-13
207278	'Fchsd2'	mRNA	0.29046	0.00571782	10.31	10.16	9.91	8.19	8.12	0.00144065
207304	'Hectd1'	mRNA	0.38041	9.70004e-14	47.01	47.94	47.14	33.89	37.78	3.80522e-15
20733	'Spint2'	mRNA	0.270867	0.00287126	60.87	63.5	62.85	53.68	46.8	0.00066299
207352	'Sec23ip'	mRNA	0.178576	0.0308831	22.28	22.11	22.55	19.17	20.28	0.009779
207375	'Fam120c'	mRNA	0.788676	1.09359e-22	11.29	11.8	11.38	6.14	7.09	1.73341e-24
20740	'Sptan1'	mRNA	0.122799	0.0160963	65.07	66.56	63.9	60.95	57.2	0.00465453
20741	'Sptb'	mRNA	0.65682	4.21383e-07	2.58	2.7	2.48	1.61	1.63	4.34535e-08
20742	'Sptbn1'	mRNA	0.538318	6.22815e-24	47.11	48.53	47.21	30.47	34.23	8.91913e-26
20744	'Strbp'	mRNA	-0.259052	1.27761e-05	25.99	25.39	25.01	26.72	27.89	1.73502e-06
20747	'Spop'	mRNA	0.280953	1.90677e-06	62.94	59.25	62.67	50.12	51.2	2.24252e-07
207565	'Camkk2'	mRNA	0.203936	0.0158565	15.78	15.57	16.25	12.7	13.1	0.00457451
207592	'Tbc1d16'	mRNA	0.17627	0.00489278	21.66	21.25	22.06	18.72	19.05	0.00120313
207615	'Wdr37'	mRNA	0.30904	1.07836e-05	23.05	23.37	23.02	17.96	18.33	1.45124e-06
207704	'Gtpbp10'	mRNA	0.379605	0.00525892	9.05	8.87	10.19	6.77	7.57	0.00130443
207728	'Pde2a'	mRNA	0.565328	0.0109082	2.69	2.51	2.45	1.54	1.85	0.00299073
207740	'Ubald1'	mRNA	-0.252204	0.0116534	52.78	49.13	46.46	61.86	53.14	0.00322072
20775	'Sqle'	mRNA	-0.122913	0.0212789	110.97	109.02	106.12	114.58	117.82	0.006398
20778	'Scarb1'	mRNA	-0.273593	1.89763e-06	69.66	74.6	71.75	86.56	83.51	2.22977e-07
207781	'C2cd2'	mRNA	0.275071	0.0186541	5.65	5.95	5.75	4.63	5.23	0.0055185
207785	'Csrnp2'	mRNA	-0.295734	0.0175687	6.23	6.45	6.53	7.51	8.02	0.00516093
207806	'Usf3'	mRNA	0.597991	1.42887e-10	4.15	4.43	4.15	2.81	2.73	8.63966e-12
20788	'Srebf2'	mRNA	-0.35026	7.68574e-08	21.64	21.88	23.14	28.23	27.52	6.98961e-09
207958	'Alg11'	mRNA	0.502112	2.54546e-06	8.13	8.31	8.41	6.02	5.48	3.0611e-07
207965	'Vcpkmt'	mRNA	-0.561272	0.00702502	8.45	6.89	9.31	11.09	12.83	0.00181945
208092	'Chmp6'	mRNA	-0.288227	0.0348591	16.25	18.27	15.89	19.58	20.55	0.0112407
20810	'Srm'	mRNA	-0.489722	8.34446e-12	80.02	86.39	77.03	115.68	106.67	4.19776e-13
208104	'Mlxip'	mRNA	0.356989	7.82619e-07	14.8	16.55	15.49	12.16	11.88	8.51589e-08
208117	'Aph1b'	mRNA	0.480884	0.00011422	6.33	6.54	7.15	4.35	5.06	1.88913e-05
208144	'Dhx37'	mRNA	-0.279921	0.00404621	15.78	15.51	15.48	19.71	16.1	0.000976637
208146	'Yeats2'	mRNA	-0.144756	0.0346472	20.21	20.16	20.48	21.79	22.25	0.0111536
20815	'Srpk1'	mRNA	-0.373504	3.61124e-10	50.35	50.03	49.14	63.81	62.81	2.33604e-11
208177	'Phldb2'	mRNA	0.671416	0.000200367	2.76	3.14	2.83	1.57	2.08	3.50212e-05
208194	'Exog'	mRNA	-0.624873	6.51053e-05	4.66	3.44	3.08	5.16	4.98	1.02081e-05
208198	'Btbd2'	mRNA	-0.445019	6.99799e-05	10.2	10.51	12.29	14.8	14.49	1.10332e-05
208211	'Alg1'	mRNA	-0.551124	0.000291426	8.11	8.88	8.89	12.42	12.33	5.30416e-05
20822	'Trove2'	mRNA	0.543694	3.43504e-11	12.59	12.31	11.81	7.37	8.97	1.91723e-12
208228	'Mob3a'	mRNA	0.39713	0.0461633	5.34	5.77	4.96	4.29	3.7	0.015513
20823	'Ssb'	mRNA	0.203688	0.00138082	161.79	142.86	145.16	129.33	125.85	0.000296699
208263	'Tor1aip1'	mRNA	0.42317	9.13895e-06	15.68	15.35	15.88	9.91	11.33	1.21536e-06
208292	'Zfp871'	mRNA	0.381705	4.56011e-08	11.03	10.93	11.83	8.16	8.89	4.02707e-09
20832	'Ssr4'	mRNA	-0.200568	0.00635495	160.46	169.73	171.45	190.53	177.63	0.00162141
20833	'Ssrp1'	mRNA	-0.24753	1.40219e-07	163.56	159.2	158.93	193.5	181.22	1.3301e-08
20842	'Stag1'	mRNA	0.389008	1.1292e-07	17.84	18.11	18.2	12.93	14.33	1.05595e-08
20843	'Stag2'	mRNA	0.392371	2.72662e-10	44.09	43.71	43.6	30.21	35.32	1.72708e-11
20844	'Stam'	mRNA	0.182944	0.0149675	33.31	32.31	34.79	27.38	29.68	0.00427317
20847	'Stat2'	mRNA	-0.54293	2.305e-05	4.74	4.36	4.87	6.39	6.88	3.27976e-06
20848	'Stat3'	mRNA	0.293368	2.66223e-05	24.62	24.49	23.56	19.05	19.82	3.84183e-06
20850	'Stat5a'	mRNA	-0.385406	0.00395346	5.34	5.64	5.72	7.23	7.06	0.00095062
20851	'Stat5b'	mRNA	-0.178721	0.0226782	18.17	17.43	17.5	19.08	20.58	0.00686729
208518	'Cep78'	mRNA	-0.403744	7.89522e-06	18.11	18.51	18.09	24.39	22.97	1.03836e-06
208618	'Etl4'	mRNA	1.64487	0.0029173	0.34	0.27	0.35	0.08	0.13	0.000676122
208643	'Eif4g1'	mRNA	0.445722	4.54134e-25	133.48	132.27	129.73	92.13	98.62	6.00324e-27
20867	'Stip1'	mRNA	-0.16848	9.00063e-05	242.21	236.35	237.2	260	265.71	1.4542e-05
20868	'Stk10'	mRNA	-0.224153	0.0226801	9.03	9.1	8.95	10.16	10.6	0.00686927
20869	'Stk11'	mRNA	-0.244247	0.000248104	45.57	43.47	45.48	53.39	51.77	4.43369e-05
208691	'Eif5a2'	mRNA	0.66022	9.3193e-14	13.55	13.77	13.8	7.71	9	3.65016e-15
20873	'Plk4'	mRNA	-0.204693	0.0172891	24.32	21.66	22.93	24.8	27.17	0.00506438
20874	'Slk'	mRNA	0.286679	5.75614e-07	36.99	36	35.46	27.51	30.44	6.07671e-08
20877	'Aurkb'	mRNA	-0.909942	2.63371e-38	35.55	36.08	34.03	67.21	62.79	1.51511e-40
20878	'Aurka'	mRNA	-0.193244	0.0258297	44.21	43.53	41.92	51.09	45.7	0.00796074
208846	'Daam1'	mRNA	0.636385	3.80984e-12	10.72	10.17	10.21	6.19	7	1.84197e-13
20892	'Cenpx'	mRNA	-0.627523	3.80923e-17	118.78	116.03	120.31	178.95	170.33	1.02807e-18
208922	'Cpeb3'	mRNA	0.55359	0.000363038	3.28	3.51	3.21	1.94	2.42	6.75197e-05
20893	'Bhlhe40'	mRNA	-0.97027	4.7785e-36	18.45	16.36	16.62	32.75	33.24	3.18761e-38
208990	'Npb'	mRNA	-1.7732	0.0258873	0.38	0.34	0.15	0.77	1.2	0.00798482
20901	'Strap'	mRNA	0.140108	0.0190625	73.23	72.92	74.62	66.31	64.77	0.00565343
209011	'Sirt7'	mRNA	-0.376986	0.000347142	20.74	20.38	21.15	27.21	25.51	6.43722e-05
209027	'Pycr1'	mRNA	-0.349689	0.000772928	18.76	19.99	18.92	24.24	23.92	0.000155674
20907	'Stx1a'	mRNA	-0.442464	1.21315e-06	23.76	23.44	25.41	34.81	30.4	1.37649e-07
209086	'Samd9l'	mRNA	1.52364	2.91412e-05	0.93	0.75	0.9	0.33	0.26	4.23207e-06
20909	'Stx4a'	mRNA	-0.330496	0.00993801	17.81	17.66	16.91	22.54	20.11	0.00268034
20913	'Stxbp4'	mRNA	0.257155	0.0121586	9.19	9.02	8.62	6.92	7.32	0.00338565
20916	'Sucla2'	mRNA	0.192488	0.00763209	52.34	52.63	52.38	44.32	45.73	0.0019991
20926	'Supt6'	mRNA	0.167951	0.000377189	58.07	59.26	57.56	51	51.03	7.03361e-05
20927	'Abcc8'	mRNA	0.140801	0.000818403	115.98	116.56	115.16	102.57	102.14	0.000166035
20931	'Surf2'	mRNA	-0.359956	0.000313769	41.85	37.19	42.86	51.08	50.69	5.75115e-05
209318	'Gps1'	mRNA	-0.486357	1.78853e-18	80.11	75.47	78.87	108.3	107.96	4.11558e-20
20932	'Surf4'	mRNA	-0.157878	0.00543428	79.36	82.05	82.15	84.96	86.62	0.00135626
20937	'Suv39h1'	mRNA	-0.466239	3.39563e-16	42.27	40.5	41.38	55.7	56.55	1.03074e-17
209446	'Tfe3'	mRNA	-0.436774	1.73766e-11	28.91	28.49	28.88	38.58	38.24	9.20939e-13
209456	'Trp53bp2'	mRNA	-0.186769	0.0295619	15.84	15.95	15.33	17.06	18.11	0.00931
20947	'Swap70'	mRNA	-0.326258	0.00522481	7.8	8.14	7.13	9.25	9.92	0.00129453
209497	'Tmem164'	mRNA	0.264623	0.000222373	20.03	20.12	21.03	17.44	16.83	3.92895e-05
20955	'Vamp7'	mRNA	0.267431	0.011047	24.64	22.56	24.89	17.85	21.34	0.00303285
209630	'Frmd4a'	mRNA	0.483031	2.78914e-08	13.18	12.5	13.14	8.44	10.16	2.38971e-09
209645	'Bend7'	mRNA	-0.219572	0.0165353	14.9	15.87	15.59	17.57	17.8	0.00480732
20965	'Syn2'	mRNA	0.699102	4.00221e-06	5.3	5.71	5.98	3.44	3.48	4.97214e-07
209707	'Lcorl'	mRNA	0.2668	0.00305076	15.41	14.86	15.94	11.76	14.09	0.000710786
20973	'Syngr2'	mRNA	-0.294573	1.72389e-05	82.54	92.85	85.79	106.42	102.28	2.40016e-06
209737	'Kif15'	mRNA	-0.390807	0.000786264	6.55	5.56	6.21	8.55	8.52	0.000158793
20977	'Syp'	mRNA	0.271026	6.74062e-08	130.44	123.39	125.01	102.94	102.41	6.04759e-09
20981	'Syt3'	mRNA	-0.316902	0.0133515	9.38	8.64	9.1	11.43	11.46	0.00375704
209815	'Tbc1d25'	mRNA	-0.710518	5.39632e-10	10.27	9.07	9.46	16.23	15.41	3.56673e-11
20983	'Syt4'	mRNA	0.462392	6.17142e-10	30.43	30.5	28.21	19.85	22.47	4.12813e-11
209837	'Slc38a5'	mRNA	-0.495351	0.00441774	6.23	6.66	6.85	8.71	9.45	0.00107659
210104	'Zfp658'	mRNA	-1.60168	7.53632e-06	0.63	0.57	0.34	1.47	1.58	9.8747e-07
210146	'Irgq'	mRNA	0.503036	0.00158263	3.08	2.88	3.1	2.17	2.02	0.000343452
210376	'Mtmr9'	mRNA	0.380733	4.52018e-07	31.41	28.77	29.64	21.93	24.1	4.68062e-08
210544	'Tbc1d31'	mRNA	-0.644603	2.71382e-41	64.27	63.38	60.58	96.74	97.45	1.29546e-43
210582	'Coq10a'	mRNA	-0.579404	2.22645e-09	26.51	27.54	26.35	41.23	36.59	1.6092e-10
210622	'Pamr1'	mRNA	2.34957	0.0384377	0.36	0.19	0.33	0	0.11	0.0125758
210711	'Mcmbp'	mRNA	-0.197068	0.00180359	32.84	31.81	31.33	35.71	36.42	0.000397254
210766	'Brcc3'	mRNA	0.217216	0.0348047	21.45	19.97	20.75	20.65	19.34	0.0112189
210973	'Kbtbd2'	mRNA	0.305342	1.22993e-05	32.97	32.71	35.81	26.45	27.67	1.66275e-06
210982	'Bicral'	mRNA	0.206573	0.0378783	8.26	8.31	8.57	7.12	7.46	0.0123649
210998	'Fam91a1'	mRNA	0.421013	3.71853e-18	208.88	208.7	207.94	145.49	163.12	8.89806e-20
211006	'Sepsecs'	mRNA	0.487451	0.0165453	9.71	9.35	9.28	5.25	8.31	0.00481374
211135	'D130040H23Rik'	mRNA	0.894992	0.0198082	2.1	2.13	2.16	0.94	1.22	0.00589154
211255	'Kbtbd7'	mRNA	0.350453	0.000716885	12.39	13.17	12.38	8.8	10.72	0.000142763
211286	'Cln5'	mRNA	-0.273535	0.000291426	31.47	31.81	33.1	37.35	38.84	5.30402e-05
211347	'Pank3'	mRNA	0.711025	4.15346e-28	23.57	24.28	23.92	13.38	15.41	4.2958e-30
211378	'6720489N17Rik'	mRNA	0.509332	0.000483156	9.42	8.5	9.35	6.71	5.8	9.23732e-05
211429	'Pla2g4b'	mRNA	-0.975142	8.99247e-05	1.1	1.08	1.18	2.26	2.07	1.45233e-05
211446	'Exoc3'	mRNA	0.193398	0.00720911	23.69	25.43	24.68	21.19	21.31	0.00187506
211488	'Ado'	mRNA	0.261171	0.00189531	19.23	18.98	19.47	14.68	16.87	0.000419544
211660	'Cspp1'	mRNA	0.201897	0.017747	17.8	18.27	18.68	15.4	16.51	0.00522199
211673	'Arfgef1'	mRNA	0.682151	6.39643e-33	25.81	25.84	24.84	15.43	15.86	4.77579e-35
211712	'Pcdh9'	mRNA	0.615724	0.000716885	2.5	2.49	2.23	1.64	1.61	0.000142736
211770	'Trib1'	mRNA	1.42031	8.50083e-105	37.06	36.2	36.05	13.3	13.47	5.72272e-108
211945	'Plekhh1'	mRNA	-0.424643	0.00207656	3.11	3.11	3.23	3.87	4.53	0.000463096
211948	'Pde12'	mRNA	0.287226	0.00424048	16.19	15.76	16.23	11.93	13.94	0.00102742
212070	'Clrn3'	mRNA	0.893036	0.00435236	1.86	1.69	1.51	0.83	0.96	0.00105944
212111	'Inpp5a'	mRNA	-0.184055	0.0396757	23.65	22.52	23.8	26.34	27.21	0.0130464
212123	'Dcaf15'	mRNA	-0.578645	8.31638e-15	27.97	27.37	27.4	40.71	40.05	2.90106e-16
212139	'Cc2d1a'	mRNA	-0.324427	6.96234e-05	21	21.54	20.57	27.42	24.48	1.09719e-05
212163	'8030462N17Rik'	mRNA	0.44534	2.06865e-06	11.52	11.14	11.25	7.78	8.54	2.45225e-07
212281	'Zfp729a'	mRNA	0.451169	3.14866e-06	10.31	10.68	10.25	7	8.06	3.83659e-07
212390	'Klhl32'	mRNA	-0.450493	0.00115686	7.19	8.48	7.31	10.24	10.74	0.000244329
212391	'Lcor'	mRNA	0.511355	6.07217e-20	18.24	19.42	19.23	12.38	13.4	1.21518e-21
212483	'Fam193b'	mRNA	-0.612695	1.03651e-25	38.55	39.09	36.4	61.52	57.61	1.31262e-27
212503	'Paox'	mRNA	-0.419407	0.00603436	9.88	9.56	10.85	14.39	13.06	0.00153075
212508	'Mtg1'	mRNA	-0.327151	0.0342781	12.89	11.43	11.7	14.98	14.44	0.0110261
212528	'Trmt1'	mRNA	-0.808837	9.62315e-30	32.94	32.11	30.7	58.61	54.25	8.83398e-32
212547	'Nepro'	mRNA	0.397991	0.005692	7.89	8.41	7.23	5.28	6.63	0.00143241
212555	'Pqlc2'	mRNA	-0.351143	0.0152372	9.14	10.88	8	12.55	10.62	0.00437067
212627	'Prpsap2'	mRNA	-0.272567	0.00604398	24.52	24.94	25.34	28.22	30.6	0.00153356
212632	'Iffo2'	mRNA	0.513588	0.0131797	2.01	2.11	2.16	1.28	1.6	0.00370226
212706	'N4bp3'	mRNA	-0.448616	0.000294318	9.33	9.15	10.62	12.98	13	5.36401e-05
212728	'Tarbp1'	mRNA	-0.224353	0.0145312	9.32	9.05	9.23	10.87	10.52	0.00412903
212880	'Ddx46'	mRNA	0.31907	3.8341e-10	58.6	57.52	53.35	42.35	43.12	2.48489e-11
212892	'Rsph4a'	mRNA	2.79132	7.37266e-07	0.62	1	0.95	0.16	0.09	7.96825e-08
212919	'Kctd7'	mRNA	-0.29742	0.0323045	4.84	4.99	5.47	6.29	6.07	0.0102943
212943	'Tent5a'	mRNA	1.20918	2.68794e-95	33.25	33.79	34.48	14.19	14.63	2.46751e-98
212974	'Pgghg'	mRNA	-0.520102	0.000650672	5.12	5.12	4.82	7.32	6.85	0.000127944
212999	'Tnpo2'	mRNA	-0.152804	0.0115027	34.42	33.08	34.77	37.23	38.29	0.00317275
213006	'Mfsd4a'	mRNA	0.471468	0.0289046	3.97	3.44	4.12	2.62	2.88	0.00907822
213011	'Zfp583'	mRNA	-1.10155	1.4447e-08	1.97	2.2	2.3	4.56	4.88	1.18388e-09
213012	'Abhd10'	mRNA	-0.445823	0.00140636	7.29	9.4	9.42	13.84	13.8	0.000302704
213054	'Gabpb2'	mRNA	0.586873	6.80356e-21	21.57	21.56	19.94	13.04	14.2	1.26578e-22
213056	'Fam126b'	mRNA	0.587487	1.19134e-06	4.8	4.46	4.43	2.62	3.36	1.34886e-07
213068	'Tmem71'	mRNA	1.43336	4.47085e-10	3.48	3.92	3.6	1.25	1.42	2.9222e-11
213109	'Phf3'	mRNA	0.206328	0.000217205	32.84	32.37	31.22	30.41	30.28	3.82169e-05
213211	'Rnf26'	mRNA	-0.265814	0.0178566	19.33	17.91	18.63	23.7	20.21	0.00526017
21335	'Tacc3'	mRNA	-0.493688	5.66514e-12	30.63	30.27	31.6	44.64	41.08	2.80403e-13
213350	'Gatd1'	mRNA	-0.505851	7.26451e-05	16.19	14.79	15.76	22.16	21.89	1.14925e-05
213389	'Prdm9'	mRNA	-0.281406	0.0150882	9.51	8.82	9.03	11.38	10.33	0.00431778
21339	'Taf1a'	mRNA	-0.537101	0.000918303	7.04	6.02	5.64	8.35	9.23	0.000188943
213391	'Rassf4'	mRNA	0.217514	2.13772e-06	58.81	58.61	59.17	49.15	51.09	2.54067e-07
21341	'Taf1c'	mRNA	-0.431559	0.000161917	8.99	8.4	9.16	12.24	11.03	2.75674e-05
21343	'Taf6'	mRNA	-0.486605	8.4578e-13	44.01	43.53	41.53	61.86	56.87	3.74752e-14
213452	'Dstyk'	mRNA	0.306851	0.0381643	3.76	3.95	3.55	2.94	2.91	0.0124793
21346	'Tagln2'	mRNA	-0.156271	0.0147178	118.46	120.99	116.65	131.94	126.32	0.00418836
213498	'Arhgef11'	mRNA	-0.234654	0.027498	6.13	6.14	6.52	7.44	7.53	0.00857251
213499	'Fbxo42'	mRNA	-0.17661	0.02057	16.43	16.01	17.02	17.89	17.81	0.0061559
213541	'Ythdf2'	mRNA	0.412912	6.51064e-09	25.79	25.06	26.87	18.59	19.67	5.06826e-10
21355	'Tap2'	mRNA	0.329709	0.000198494	25.43	26.41	25	19.98	20.01	3.46333e-05
213550	'Dis3l'	mRNA	-0.25511	0.00709116	14.26	15.32	14.37	17.57	17.07	0.00183919
213556	'Plekhh2'	mRNA	0.300899	0.00457795	6.51	6.66	6.72	5.59	6.03	0.00111871
21356	'Tapbp'	mRNA	0.289255	7.78967e-07	62.45	61.99	64.77	49.92	51.4	8.46662e-08
21357	'Tarbp2'	mRNA	-0.553727	2.74785e-05	13.03	12.45	14.46	19.98	17.84	3.97547e-06
213582	'Map9'	mRNA	0.75093	6.04857e-17	9.25	9.42	9.27	5.34	5.55	1.68797e-18
213603	'Slc44a3'	mRNA	0.719071	5.06929e-17	25.88	26.3	26.51	15.2	16.07	1.39297e-18
21366	'Slc6a6'	mRNA	0.303793	2.64509e-09	54.31	56.39	53.04	42.06	45.49	1.93282e-10
21367	'Cntn2'	mRNA	0.954441	0.00339245	0.59	0.53	0.52	0.29	0.26	0.000800153
21371	'Tbca'	mRNA	0.2037	0.0445162	295.07	241.18	267.38	212.79	229.43	0.0148696
21372	'Tbl1x'	mRNA	0.146822	0.00612884	46.86	47.3	45.32	39.44	40.75	0.00155736
213753	'Zfp598'	mRNA	-0.449933	1.22989e-14	37.91	36.29	37.58	50.33	50.12	4.38816e-16
21376	'Tbrg1'	mRNA	-0.36022	6.7303e-06	41.14	40.83	41.3	52.45	50.67	8.75681e-07
213760	'Prepl'	mRNA	0.345723	9.71591e-06	26.94	25.1	24.51	18.13	20.68	1.29744e-06
21379	'Tbrg4'	mRNA	-0.525283	7.43745e-18	38.46	37.48	40.07	55.28	53.65	1.82067e-19
213819	'Casd1'	mRNA	0.272668	0.000387414	24.27	23.57	23.44	18.81	20.34	7.24801e-05
213988	'Tnrc6b'	mRNA	0.290441	0.00226964	3.26	3.1	3.15	2.45	2.67	0.000512128
213990	'Agap3'	mRNA	-0.274835	4.12548e-06	43.71	43.98	44.34	51.77	54.67	5.14044e-07
213993	'Ccdc186'	mRNA	0.320637	0.00011947	12.22	12.44	12.24	9.5	10.51	1.99092e-05
21402	'Skp1a'	mRNA	0.199809	0.00162312	123.05	129.44	134.25	110.87	108.49	0.000353531
21405	'Hnf1a'	mRNA	-0.2383	0.0103863	15.91	16.71	16.52	19.48	18.9	0.00282286
21406	'Tcf12'	mRNA	0.386985	1.67495e-08	29.23	28.41	28.85	20.48	22.96	1.38896e-09
21408	'Zfp354a'	mRNA	-0.372781	0.0101522	4.72	5.54	4.57	6.21	6.41	0.00274805
21411	'Tcf20'	mRNA	0.240722	0.00652909	9.81	9.76	8.98	7.66	8.19	0.00167263
21413	'Tcf4'	mRNA	0.194138	0.0379424	11.26	11.84	10.59	9.41	10.47	0.0123905
214137	'Arhgap29'	mRNA	0.428887	0.0207984	3.3	2.84	3.07	2.08	2.49	0.00623202
214150	'Ago3'	mRNA	0.491231	5.3379e-06	4.1	3.65	3.62	2.34	2.81	6.80843e-07
214162	'Kmt2a'	mRNA	0.645504	3.05522e-31	20.39	21.16	19.37	12.1	13.31	2.4868e-33
21422	'Tfcp2'	mRNA	-0.379633	0.00829459	5.82	6.33	5.88	7.4	7.34	0.002197
21423	'Tcf3'	mRNA	-0.369735	3.52861e-07	22.54	23.48	23.26	29.19	29.13	3.58044e-08
214240	'Disp2'	mRNA	0.288522	9.80858e-08	40.8	41.33	38.91	31.9	33.54	9.07624e-09
21425	'Tfeb'	mRNA	-0.454705	0.00349089	7.46	8.57	7.11	9.52	10.94	0.000825507
214254	'Nudt15'	mRNA	1.56869	9.53451e-18	5.24	5.09	5.22	1.76	1.68	2.36904e-19
21427	'Vps72'	mRNA	-0.364766	4.1066e-06	49.76	51.29	52.66	68.84	63.86	5.11441e-07
21428	'Mlx'	mRNA	-0.200941	0.0209307	41.51	45.34	44.89	51.46	46.97	0.00627666
214290	'Tut7'	mRNA	0.511865	1.41284e-18	29.87	28.68	28.81	20.2	19.78	3.20786e-20
214359	'Tmem51'	mRNA	-0.680456	1.51662e-07	10.32	11.4	10.02	15.91	17.23	1.44883e-08
214469	'Fam168b'	mRNA	0.240636	2.07616e-05	44.61	43.06	45.3	35.7	38.12	2.92873e-06
214498	'Cdc73'	mRNA	0.321052	0.00060433	10	10.13	9.79	7.05	8.38	0.000118018
214505	'Gnptg'	mRNA	-0.216437	0.000781087	105.63	108.05	111.05	122.95	122.21	0.000157604
21452	'Tcn2'	mRNA	0.377752	3.71165e-05	32.72	33.35	31.62	25.7	23.41	5.4857e-06
21453	'Tcof1'	mRNA	-0.217135	0.00795234	15.24	15.17	14.64	17.08	17.12	0.00209632
21454	'Tcp1'	mRNA	-0.339285	5.58043e-17	231.59	238.43	240.23	297.91	289.63	1.54367e-18
214572	'Prmt7'	mRNA	-0.442636	7.05936e-10	34.82	35.04	34.16	45.12	46.4	4.75664e-11
214585	'Spg11'	mRNA	0.194658	0.0214613	9.63	9.93	9.59	8.29	8.42	0.00645939
214597	'Sidt2'	mRNA	0.166308	0.0448928	23.26	25.76	24.24	22.07	20.75	0.0150146
214616	'Spata5l1'	mRNA	-0.664095	0.000193762	4.55	4.5	4.03	6.69	6.85	3.36296e-05
214627	'Tent4b'	mRNA	0.278342	0.000131448	36.66	38.16	37.19	27.72	32.94	2.20742e-05
214812	'Zfp609'	mRNA	0.217893	0.000813231	17.05	16.88	16.25	14.36	14.96	0.000164765
214897	'Csnk1g1'	mRNA	0.271929	0.00312198	8.54	9.01	9.47	7.01	7.2	0.000729864
214899	'Kdm5a'	mRNA	0.698832	1.64305e-25	13.66	13.68	13.18	7.56	8.67	2.12169e-27
214901	'Chtf18'	mRNA	-0.687952	1.98515e-16	16.16	17.32	17	28.11	25.15	5.88012e-18
214931	'Fbxl16'	mRNA	-0.24272	2.51919e-05	42.99	43.99	43.76	49.82	51.48	3.61844e-06
214932	'Hdhd5'	mRNA	-0.289597	0.00514832	21.79	24.08	22.75	29.42	26.75	0.00127354
215015	'Fam20b'	mRNA	0.262978	5.64903e-06	41.44	42.52	42.57	33.6	35.54	7.23587e-07
[truncated: 3,549 more rows]
