# Supplementary material for: Sustained high glucose intake accelerates type 1 diabetes in NOD mice
Source: Front Endocrinol (Lausanne). 2022 Dec 5;13:1037822. doi: 10.3389/fendo.2022.1037822 (PMC9760976; doi:10.3389/fendo.2022.1037822)
Supplement: Supplementary file 6 [file Table_2.xlsx]

## Sheet: 1647303904364_ad64eb0a0001
Gene ID	Gene Symbol	Type	log2 (HG / NIT1)	Qvalue (HG / NIT1)	HG_1 FPKM	HG_2 FPKM	HG_3 FPKM	NIT1_2 FPKM	NIT1_3 FPKM	Pvalue(HG / NIT1)
100038513	'Gm14149'	lncRNA	0.737686	0.0209426	3.12	3.19	2.81	1.91	1.68	0.0062815
100039934	'Gm15085'	mRNA	7.54597	5.5024e-06	1.09	0.59	1.78	0.02	0	7.03122e-07
100041420	'Gm3325'	mRNA	0.647772	3.2386e-12	10.85	11.24	9.73	4.84	5.56	1.54597e-13
100041585	'Amd2'	mRNA	1.26023	0.0300123	0.56	0.68	0.77	0.18	0.4	0.00947022
100042074	'Gm3650'	mRNA	-1.3377	3.98571e-07	2.3	3.74	3.4	8	7.46	4.0906e-08
100042480	'Nhsl2'	mRNA	0.820653	1.49007e-08	2	2.3	2.39	1.18	1.28	1.22652e-09
100043348	'Gm10045'	pseudo	-0.75384	3.82402e-11	137.34	107.62	115.05	205.72	177.6	2.14838e-12
100043381	'Gm14308'	mRNA	-0.651109	1.68936e-10	6.47	6.97	6.44	9.97	10.49	1.03572e-11
100043387	'Gm14305'	mRNA	0.715347	0.000232787	8.96	10.63	8.67	5.1	6.15	4.14429e-05
100044509	'Tgfbr3l'	mRNA	-2.09868	0.00322834	0.21	0.71	0.35	1.93	1.6	0.000758087
100113398	'Adat3'	mRNA	-0.626694	0.0415118	2.99	3.13	3.03	5.16	4.04	0.0137466
100216455	'Gm14124'	mRNA	1.54789	0.000152053	1.46	1.11	1.26	0.46	0.42	2.5795e-05
100216474	'Ttll2'	mRNA	-1.4515	2.23918e-07	1.58	1.93	1.71	4.82	4.57	2.2104e-08
100233208	'Gm10778'	mRNA	-1.41115	7.75659e-08	0.69	0.92	0.76	2.42	1.68	7.06828e-09
100303732	'Zfp967'	mRNA	1.6315	4.27635e-36	14.01	12.63	16.82	5.54	4.18	2.82648e-38
100463512	'Gm20594'	mRNA	-0.639542	0.0128003	38.17	27.89	35.32	49.12	48.22	0.00358313
100502825	'Rpl37rt'	mRNA	-1.79644	1.28486e-05	3.44	1.47	2.78	9.09	7.87	1.74801e-06
100503545	'Nuggc'	mRNA	1.06324	0.00791696	1.51	1.27	1.48	0.68	0.65	0.00208486
100503583	'Fsbp'	mRNA	-0.703438	0.000118586	3.29	2.9	3.37	3.98	6.2	1.97474e-05
100503659	'Cbarp'	mRNA	-0.621087	8.40137e-06	5.66	6.14	5.3	8.88	8.18	1.11058e-06
100503949	'Zfp965'	mRNA	1.87678	0.0124751	1.77	0.79	2.09	0.14	0.72	0.00348372
100504195	'Micalcl'	mRNA	0.585639	0.00679172	5.14	4.49	4.41	3.14	2.98	0.00174739
100504263	'2210418O10Rik'	mRNA	1.85424	0.0105521	13.98	18.59	24.99	2.56	7.92	0.00287501
100504663	'Atg14'	mRNA	-0.611182	3.76054e-08	8.66	8.2	7.4	11.85	12.43	3.26803e-09
100727	'Ugt2b34'	mRNA	0.790261	4.90965e-06	5.46	5.34	5.26	2.83	3.25	6.19565e-07
100859931	'Gm20604'	mRNA	0.720685	3.63304e-06	5.16	6.44	5.54	3.45	3.37	4.47859e-07
100862180	'LOC100862180'	mRNA	4.99114	0.0156386	0.37	0.34	0.23	0	0	0.00450685
100862433	'LOC100862433'	mRNA	-0.997429	0.0286068	4.03	3.44	3.84	7.64	6.54	0.00896719
100862468	'LOC100862468'	mRNA	1.20735	0.000714437	9.1	18.91	13.16	5.94	5.49	0.000142188
101197	'Zfp956'	mRNA	-0.681341	5.15024e-06	5.13	5.91	4.86	8.34	8.35	6.55284e-07
101631	'Pwwp2b'	mRNA	-0.863217	1.15521e-16	11.2	10.74	10.32	19.31	18.73	3.3442e-18
102448	'Xylb'	mRNA	-0.729907	1.19794e-15	9.31	9.21	9.21	15.42	16.03	3.82695e-17
102631705	'Gm29975'	mRNA	-1.88979	0.000535667	0.04	0.03	0.04	0.16	0.11	0.000103265
102632837	'Rnf212b'	mRNA	-2.45694	0.0102753	0.27	0.16	0.05	1.09	0.68	0.00278577
102634078	'LOC102634078'	mRNA	0.920391	0.000294318	4.96	4.32	4.19	2.75	1.89	5.36307e-05
102635566	'LOC102635566'	mRNA	0.800964	8.66765e-05	1.31	1.33	1.28	0.66	0.82	1.39669e-05
102636931	'Gm33869'	mRNA	1.73051	6.00512e-17	2	1.86	1.86	0.46	0.67	1.67217e-18
102638085	'LOC102638085'	lncRNA	0.867995	5.27658e-12	2.98	3.15	2.85	1.47	1.77	2.59954e-13
102640710	'Gm36712'	mRNA	-0.921928	1.60929e-06	6.13	8.12	7.15	12.72	13.65	1.87126e-07
102641068	'Gm38529'	mRNA	1.59797	4.55159e-08	1.44	1.43	1.69	0.42	0.57	4.01676e-09
102791	'Tcta'	mRNA	-0.602983	0.00681242	3.6	4.6	4.97	6.71	6.35	0.0017548
102902673	'Gm21992'	mRNA	5.85944	0.00182214	0.43	0.21	0.1	0	0	0.000402119
103220	'Ttc41'	mRNA	1.2607	0.000422066	1.37	1.29	1.18	0.51	0.69	7.95572e-05
103733	'Tubg1'	mRNA	-0.806448	3.27908e-60	116.69	113.59	112.5	197.26	193.69	6.82306e-63
103768	'Tubg2'	mRNA	-0.775504	7.92289e-06	6.62	6.19	5.6	11.01	9.64	1.04249e-06
104069	'Sncb'	mRNA	-0.698669	5.69678e-16	75.36	64.88	60.19	109.23	100.81	1.76412e-17
104111	'Adcy3'	mRNA	0.658874	0.0404007	1.17	1.18	1.05	0.75	0.69	0.0133095
104156	'Etv5'	mRNA	1.2498	8.13364e-49	22.01	20.78	21.46	8.3	9.38	2.88709e-51
104158	'Ces1d'	mRNA	1.06334	0.0120954	1.42	1.84	2.23	0.81	0.91	0.00336437
104360	'Isl2'	mRNA	-1.00243	1.71509e-06	3.92	3.8	2.75	6.76	6.86	2.00374e-07
104570	'Ppp4r3b'	mRNA	0.613872	1.6916e-22	32.86	31.51	31.98	19.57	21.76	2.71236e-24
105203	'Fam208b'	mRNA	0.876304	5.80223e-10	38.45	38.92	36.71	19.09	24.04	3.86342e-11
105244343	'Gm39972'	other	0.951992	4.33415e-63	121.21	121.85	117.76	56.22	62.23	8.22269e-66
105244832	'Gm40368'	mRNA	1.6733	7.21634e-11	6.99	8.09	7.45	1.33	2.01	4.20438e-12
105244980	'Gm40498'	mRNA	0.668557	2.13344e-07	206.25	224.64	197.27	117.7	141.03	2.08905e-08
105244999	'Gm40514'	mRNA	0.665631	2.09446e-17	30.97	30.79	28.91	18.45	18.97	5.42202e-19
105245097	'Gm40595'	mRNA	0.654374	0.0171235	5	5.32	4.5	2.87	3.28	0.00501025
105245342	'Gm40814'	mRNA	0.977875	2.41886e-18	25.12	24.26	22.81	10.05	13.61	5.6421e-20
105245547	'Gm40991'	mRNA	0.917627	1.33155e-17	122.14	127.93	119.49	58.2	69.88	3.34925e-19
105246138	'Gm41476'	mRNA	1.32777	0.000691012	2.89	2.21	2.51	0.74	1.26	0.000136916
105246618	'Gm41885'	other	0.926392	1.04719e-25	37.87	35.63	31.56	16.59	19.63	1.33302e-27
105246811	'105246811'	mRNA	0.807881	1.47919e-19	19.52	19.8	17.53	10.64	10.66	3.06882e-21
105278	'Cdk20'	mRNA	-0.598461	2.35437e-05	9	9.52	8.96	14.42	12.61	3.35577e-06
105835	'Sgsm3'	mRNA	-0.593826	1.353e-09	11.41	11.39	12.43	17.89	16.9	9.48095e-11
106564	'Ppcs'	mRNA	-0.646386	0.0340642	2.63	3.81	4.42	5.23	5.41	0.0109426
106707	'Rpusd1'	mRNA	-0.714795	1.46983e-08	12.47	12.29	13.22	18.89	21.28	1.20717e-09
106763	'Ttbk1'	mRNA	0.827145	1.42174e-07	3.03	3.57	2.94	1.78	1.72	1.34952e-08
107976	'Babam2'	mRNA	-0.766798	5.49783e-18	39.05	39.15	35.88	67.69	59.1	1.32904e-19
107999	'Gtpbp6'	mRNA	-0.60209	2.46337e-05	11.34	10.95	12.6	18.51	16	3.53073e-06
108015	'Chrnb4'	mRNA	1.03391	0.0219207	0.9	0.95	0.93	0.44	0.5	0.00661244
108112	'Eif4ebp3'	mRNA	-0.680458	0.00814336	4.7	4.63	6	8.18	7.76	0.00215246
108167333	'Gm45944'	mRNA	0.815301	2.85134e-11	14.66	15.19	13.4	7.59	8.51	1.56353e-12
108167614	'Gm46084'	mRNA	3.92053	1.92316e-06	0.56	0.47	0.34	0.02	0.04	2.26331e-07
108167858	'Gm46257'	mRNA	0.939327	1.19134e-06	33.94	34.83	35.48	16.4	18.27	1.34943e-07
108168152	'Gm8126'	mRNA	1.30852	0.00554853	2.27	1.65	2.07	0.76	0.82	0.00139053
108168162	'Gm43305'	mRNA	1.47198	4.48721e-07	31.32	24.81	20.27	7.8	10.16	4.64374e-08
108168395	'Gm45871'	mRNA	-0.71024	0.000468113	2.22	2.48	2.24	3.69	3.75	8.92394e-05
108168534	'Gm46714'	mRNA	1.64205	1.88188e-13	7.51	6.01	6.48	2.18	2.04	7.62426e-15
108168644	'Gm46717'	mRNA	0.982719	0.0093385	1.01	0.82	1.15	0.49	0.49	0.00250094
108168740	'Gm46731'	mRNA	-1.94453	0.00869284	0.26	0.32	0.41	1.09	1.25	0.00231419
108168756	'Gm46741'	lncRNA	1.50837	0.0108031	0.68	0.6	1	0.21	0.31	0.00295673
108169013	'Gm46894'	other	0.959458	2.44668e-14	33.83	35.33	30.5	18.87	25.28	8.90926e-16
108169023	'Gm46901'	mRNA	1.39852	0.00556693	0.91	0.78	0.8	0.39	0.23	0.0013965
108169152	'Gm46965'	mRNA	0.723076	0.0381149	0.91	0.95	0.99	0.58	0.57	0.0124562
109032	'Sp110'	mRNA	2.87599	0.0249662	0.48	0.42	0.35	0.04	0.08	0.00765945
109050	'Inka2'	mRNA	0.650968	0.00144734	2.71	2.6	2.38	1.47	1.74	0.000312056
109151	'Chd9'	mRNA	0.821438	8.87475e-24	11.42	11.49	10.38	5.73	6.98	1.29265e-25
109181	'Trip11'	mRNA	0.606423	1.78156e-10	8.22	8.9	7.59	4.72	5.63	1.09685e-11
109212	'Pimreg'	mRNA	-0.772622	8.06945e-10	15.16	14.02	13.54	24.51	22.99	5.50145e-11
109241	'Mbd5'	mRNA	0.730008	7.20954e-11	6.4	6.28	5.64	3.62	3.83	4.19601e-12
109254	'Adtrp'	mRNA	1.33497	0.0105865	1.01	1.12	1.25	0.27	0.54	0.00288698
109267	'Ssc4d'	mRNA	-0.901962	0.0177735	0.85	0.87	0.72	1.32	1.62	0.00523199
109700	'Itga1'	mRNA	1.05917	6.74339e-06	1.51	1.55	1.46	0.71	0.71	8.77796e-07
110119	'Mpi'	mRNA	-0.656377	9.04958e-11	18	17.16	17.55	27.85	26.21	5.33338e-12
110196	'Fdps'	mRNA	-0.672758	1.82225e-24	78.05	76.61	72.88	120.25	115.29	2.49807e-26
110350	'Dync2h1'	mRNA	0.800145	8.80911e-15	3.25	3.18	3.05	1.87	1.79	3.07834e-16
110382	'C8b'	mRNA	-2.65553	0.0162176	0.07	0.07	0.07	0.41	0.35	0.00469854
110521	'Hivep1'	mRNA	1.11097	5.50121e-39	8.61	8.9	8.24	3.84	4.05	2.99638e-41
110751	'Adam33'	mRNA	-0.748257	0.0014336	2.36	2.05	2.32	4.22	3.08	0.000308917
110784	'Nr3c2'	mRNA	1.36619	4.91214e-08	2.03	1.86	2.1	0.72	0.75	4.35298e-09
110954	'Rpl10'	mRNA	-0.643812	1.89883e-63	1509.07	1564.81	1560.62	2384.53	2281.37	3.2538e-66
11303	'Abca1'	mRNA	1.36298	1.13518e-58	10.32	11	10.56	3.64	4.51	2.77891e-61
11304	'Abca4'	mRNA	0.593957	0.0387698	1.08	1.45	1.24	0.74	0.89	0.0127058
11306	'Abcb7'	mRNA	0.672272	3.39386e-28	26.7	25.92	25.76	15.73	16.54	3.4894e-30
11416	'Slc33a1'	mRNA	0.630022	9.16862e-06	8.32	9.89	9.5	5.42	6.31	1.22043e-06
11426	'Macf1'	mRNA	0.688533	2.13039e-33	15.65	16.25	15.13	9.13	10.09	1.5515e-35
114479	'Slc5a5'	mRNA	-0.652596	4.13513e-09	8.67	8.55	8.2	13	13.13	3.1102e-10
114602	'Zmynd10'	mRNA	-0.680655	0.0132155	2.23	2.65	2.66	3.38	4.28	0.00371312
114663	'Impa2'	mRNA	-0.631603	0.000546212	8.46	9.59	7.55	13.95	11.87	0.000105465
11492	'Adam19'	mRNA	-0.696029	0.0368828	0.54	0.5	0.52	0.86	0.79	0.0119948
11535	'Adm'	mRNA	-1.40396	0.0359831	0.58	0.58	0.32	1.1	1.45	0.011667
11541	'Adora2b'	mRNA	-0.952553	0.000488019	2.36	1.93	2.13	4.07	4.04	9.33627e-05
11551	'Adra2a'	mRNA	0.59328	6.49466e-10	13.7	15.47	14.49	9.59	9.37	4.36024e-11
11605	'Gla'	mRNA	0.599981	7.77662e-11	19.19	18.64	20.13	12.93	12.11	4.55461e-12
11639	'Ak4'	mRNA	-1.42014	6.37223e-20	1.9	2.02	2.13	5.15	5.63	1.27913e-21
11674	'Aldoa'	mRNA	-1.09479	7.35166e-152	512.56	515.94	526.2	1122.04	1038.62	1.34975e-155
11702	'Amd1'	mRNA	0.716575	1.05238e-43	83.79	81.84	87.44	49.88	50.97	4.37956e-46
11761	'Aox1'	mRNA	0.639505	0.0339817	1.34	1.44	1.39	0.9	0.86	0.010912
11766	'Ap1g2'	mRNA	-0.608138	1.44689e-11	15.97	15.66	17.04	25.61	23.19	7.54439e-13
11838	'Arc'	mRNA	-1.10486	9.00371e-51	18.27	20.48	18.5	41.11	39.53	3.03063e-53
11846	'Arg1'	mRNA	0.640595	0.0451107	3.42	4.39	5.02	2.63	2.73	0.0151013
11899	'Astn1'	mRNA	0.802107	2.32212e-17	7.1	7.48	7.54	4.08	4.24	6.0682e-19
11920	'Atm'	mRNA	0.587799	9.56696e-21	16.82	17.32	16.8	10.31	11.88	1.79161e-22
11977	'Atp7a'	mRNA	0.672671	1.87503e-17	14.55	14.17	13.81	7.93	9.59	4.79659e-19
12014	'Bach2'	mRNA	1.13912	4.28975e-11	1.9	1.82	1.89	0.82	0.88	2.42841e-12
12028	'Bax'	mRNA	-0.627385	2.91015e-15	71.93	68.67	74.33	107.22	107.83	9.6352e-17
12036	'Bcat2'	mRNA	-0.950875	1.66947e-07	4.44	4.72	4.68	8.88	8.92	1.61328e-08
12041	'Bckdk'	mRNA	-0.71834	1.70474e-31	32.53	33.77	32.83	54.23	52.5	1.36671e-33
12043	'Bcl2'	mRNA	0.597545	3.4122e-05	4.06	3.93	3.98	2.39	2.48	5.00345e-06
12163	'Bmp8a'	mRNA	1.26188	0.0106805	1.22	1.12	0.98	0.38	0.52	0.00291523
12168	'Bmpr2'	mRNA	0.716267	2.06495e-21	8.66	8.64	9.32	5.17	5.54	3.70276e-23
12176	'Bnip3'	mRNA	-0.936893	1.00949e-63	70.98	67.98	70.55	127.88	133.81	1.66807e-66
12211	'Birc6'	mRNA	0.726506	5.47316e-39	16.63	16.58	16.69	9.28	10.48	2.9476e-41
12212	'Chic1'	mRNA	0.668628	4.69112e-28	28.29	27.58	28.32	16.18	18.44	4.90931e-30
12227	'Btg2'	mRNA	0.617633	3.18586e-08	12.4	13.11	11.95	7.96	8.03	2.74522e-09
12259	'C1qa'	mRNA	0.665101	0.0249591	6.4	6.11	6.6	3.71	4.11	0.00765576
12266	'C3'	mRNA	-4.13593	0.0357432	0.02	0	0	0.13	0.16	0.0115804
12293	'Cacna2d1'	mRNA	0.640029	3.24866e-19	16.02	18.62	16.3	15.32	16.36	7.05798e-21
12359	'Cat'	mRNA	-0.671169	0.000244435	3.79	4.55	3.94	5.81	6.99	4.36662e-05
12395	'Runx1t1'	mRNA	0.627245	4.29238e-12	7.59	7.58	7.41	4.74	4.89	2.08314e-13
12402	'Cbl'	mRNA	0.919797	5.49907e-25	10.4	11.12	10.82	4.93	6.28	7.30292e-27
12405	'Cbln2'	mRNA	0.873314	0.00340681	2.21	2.64	3.13	1.26	1.59	0.000803958
12411	'Cbs'	mRNA	0.829178	7.34798e-08	8.12	9.09	8.58	4.48	5	6.65545e-09
12421	'Rb1cc1'	mRNA	0.601105	9.53364e-13	12.01	12.97	12.27	7.29	8.53	4.25921e-14
12450	'Ccng1'	mRNA	0.93001	8.5335e-59	51.47	53.55	53.47	26.81	27.66	2.03676e-61
12452	'Ccng2'	mRNA	-0.794591	1.08929e-09	7.48	6.97	7.01	11.4	12.95	7.56636e-11
12455	'Ccnt1'	mRNA	0.698508	5.11561e-09	16.9	18.12	15.99	9.24	11.57	3.90715e-10
12539	'Cdc37'	mRNA	-0.585265	9.21196e-31	115.75	108.76	114.72	169.46	163.34	7.72361e-33
12563	'Cdh6'	mRNA	1.20943	7.25916e-29	6.35	6.58	6.08	2.39	3	7.15254e-31
12569	'Cdk5r1'	mRNA	0.682059	3.85661e-07	6.28	6.38	7.26	3.96	4.18	3.94629e-08
12578	'Cdkn2a'	mRNA	-0.714249	4.91993e-27	103.22	98.96	97.77	158.09	159.39	5.71242e-29
12609	'Cebpd'	mRNA	-0.68852	0.0160966	1.98	2.21	1.7	2.87	3.32	0.00465561
12653	'Chgb'	mRNA	0.588384	1.13528e-26	340.49	338.37	308.78	226.17	203.67	1.36873e-28
12661	'Chl1'	mRNA	1.03433	6.15661e-64	23.31	22.61	22.47	10.56	11.5	9.79633e-67
12696	'Cirbp'	mRNA	0.739008	2.53175e-10	35.62	30.92	35.33	20.4	19.99	1.599e-11
12753	'Clock'	mRNA	0.763036	9.88718e-37	28.86	28.75	29.49	16.17	18.69	6.29294e-39
12835	'Col6a3'	mRNA	1.37013	1.95709e-05	0.6	0.57	0.6	0.21	0.24	2.74878e-06
12864	'Cox6c'	mRNA	0.730395	6.68924e-29	684.89	767.93	807.68	444.98	417.15	6.55005e-31
12943	'Pcdha10'	mRNA	0.992991	1.57725e-07	3.17	2.61	2.97	1.27	1.63	1.51451e-08
12944	'Crp'	mRNA	0.729507	1.88442e-11	26.51	24.58	25.52	14.62	15.52	1.00218e-12
13036	'Ctsh'	mRNA	0.674098	0.0028829	8.43	6.7	6.53	4.78	4.07	0.000666032
13134	'Dach1'	mRNA	0.926619	2.30714e-21	13.38	13.7	13.81	6.16	7.96	4.15116e-23
13171	'Dbt'	mRNA	0.586333	5.36654e-07	12.13	11.2	12.34	7.17	8.57	5.63914e-08
13193	'Dcx'	mRNA	0.718981	1.61634e-10	3.91	3.89	4.05	2.39	2.34	9.85234e-12
13197	'Gadd45a'	mRNA	-0.724116	1.06724e-22	52.41	53.47	51.22	83.91	84.74	1.68512e-24
13198	'Ddit3'	mRNA	-1.35683	1.49067e-38	22.6	24.14	22.01	63.09	65.59	8.3018e-41
13202	'Ddt'	mRNA	-0.627573	2.02813e-06	40.71	41.31	41.45	64.52	57.32	2.3998e-07
13209	'Ddx6'	mRNA	0.747086	2.40257e-37	37.7	37.58	38.41	18.45	20.06	1.48507e-39
13350	'Dgat1'	mRNA	-0.728714	4.25256e-05	5.32	5.55	6.1	8.65	10.61	6.38145e-06
13446	'Doc2a'	mRNA	-0.621612	0.0254546	2.02	1.89	1.85	2.81	3.02	0.00783424
13448	'Dok1'	mRNA	-0.829305	0.000139981	4.19	4.97	4.03	8.8	6.41	2.36185e-05
13506	'Dsc2'	mRNA	0.849025	0.00103592	1.68	1.57	1.64	0.83	0.95	0.000216947
13508	'Dscam'	mRNA	1.54166	0.0495143	0.19	0.17	0.11	0.06	0.06	0.0168088
13518	'Dst'	mRNA	0.689714	9.684e-29	20.65	21.96	19.21	11.87	13.31	9.66029e-31
13521	'Slc26a2'	mRNA	1.08318	0.000336392	1.91	2.07	1.4	0.67	1	6.2111e-05
13559	'E2f5'	mRNA	-0.730787	6.94667e-09	10.9	11.44	12.05	18.16	18.79	5.42469e-10
13560	'E4f1'	mRNA	-0.655334	1.17828e-08	11.43	10.15	10.53	16.46	17.11	9.50412e-10
13636	'Efna1'	mRNA	-1.09561	4.00101e-08	4.39	4.61	4.67	9.98	9.01	3.4917e-09
13643	'Efnb3'	mRNA	-1.06159	0.0065204	0.47	0.44	0.67	1.13	1.13	0.00167
13653	'Egr1'	mRNA	0.664613	1.88771e-40	124.06	122.45	115.84	76.14	73.54	9.35767e-43
13664	'Eif1a'	mRNA	0.605955	1.38622e-26	61.24	60.76	62.99	39.79	39.82	1.68824e-28
13685	'Eif4ebp1'	mRNA	-0.873203	1.09606e-54	125.67	125.77	126.84	225.72	222.92	2.95144e-57
13714	'Elk4'	mRNA	1.24306	3.46492e-11	3.74	4.12	3.95	1.4	1.84	1.93603e-12
13723	'Emb'	mRNA	0.59237	6.2847e-49	266.43	263.21	265.3	168.23	176.75	2.19234e-51
13806	'Eno1'	mRNA	-0.925854	6.17224e-85	236.56	238.41	237.99	463.44	420.23	6.04381e-88
13829	'Dmtn'	mRNA	0.790028	7.45372e-05	4.65	4.68	4.22	2.7	2.66	1.18375e-05
13854	'Epn1'	mRNA	-1.55848	1.65352e-05	0.98	0.74	0.89	2.53	2.62	2.29813e-06
13866	'Erbb2'	mRNA	0.999762	0.000262361	1.28	1.38	1.45	0.66	0.69	4.70772e-05
13871	'Ercc2'	mRNA	-0.774729	1.55549e-07	3.64	3.68	4.27	6.56	6.44	1.49171e-08
13924	'Ptprv'	mRNA	1.41682	0.000562432	0.59	0.52	0.63	0.18	0.24	0.000108941
14009	'Etv1'	mRNA	0.683105	4.94204e-38	85.94	87.95	83.85	51.23	56.13	2.87328e-40
140482	'Zfp358'	mRNA	-0.677652	2.67257e-20	31.42	31.67	30.45	48.48	49.21	5.26663e-22
14067	'F5'	mRNA	0.666574	4.25913e-07	4.09	4.02	3.59	2.25	2.59	4.39988e-08
14069	'F8'	mRNA	1.2214	5.3017e-05	0.86	0.76	0.63	0.27	0.38	8.12127e-06
140703	'Emid1'	mRNA	-1.51567	0.0121705	0.42	0.36	0.39	1.16	1.06	0.00338971
140743	'Rem2'	mRNA	0.588463	0.016538	5.12	5.36	4.33	3.3	3.13	0.00480959
140919	'Slc17a6'	mRNA	1.64299	1.90797e-11	2.28	2.44	2.33	0.81	0.72	1.01587e-12
14107	'Fat1'	mRNA	0.939762	5.07121e-73	23.75	25.14	22.98	12.26	12.53	6.51746e-76
14149	'Fdxr'	mRNA	-0.613037	3.45227e-06	9.51	10.14	10.78	15.3	15.58	4.23611e-07
14164	'Fgf1'	mRNA	0.629544	6.86564e-07	7.72	7.22	7.34	4.88	4.56	7.36565e-08
14169	'Fgf14'	mRNA	1.20822	2.03989e-21	7.51	7.27	7.34	2.81	3.35	3.64534e-23
14190	'Fgl2'	mRNA	1.53051	0.0105496	0.51	0.49	0.47	0.18	0.15	0.00287371
14228	'Fkbp4'	mRNA	-0.585276	2.25045e-41	154.83	161.56	154.67	231.01	230.85	1.06049e-43
14245	'Lpin1'	mRNA	0.826868	8.13094e-14	8.36	8.89	7.71	4.41	4.65	3.15484e-15
14263	'Fmo5'	mRNA	1.03235	0.0336593	0.9	0.87	0.9	0.52	0.45	0.0107858
14266	'Aff2'	mRNA	0.634779	4.48689e-10	6.53	6.67	6.77	3.71	4.36	2.93543e-11
14275	'Folr1'	mRNA	-0.806233	0.00773237	2.84	3.09	3.58	5.73	5.29	0.00202868
14282	'Fosb'	mRNA	1.30823	1.27746e-116	65.36	63.83	61.52	25.84	24.68	6.2544e-120
14284	'Fosl2'	mRNA	0.665663	2.26196e-06	4.84	4.08	4.62	3.02	2.58	2.6994e-07
14287	'Fpgs'	mRNA	-0.839255	8.26034e-15	14.43	12.89	14.07	26.31	21.97	2.87646e-16
14302	'Frk'	mRNA	1.1749	1.69957e-13	4.56	4.21	4.23	1.73	2.04	6.87525e-15
14325	'Ftl1'	mRNA	-0.597036	1.95631e-53	766.08	780.69	792.18	1165.22	1124.7	5.62709e-56
14349	'Fv1'	mRNA	1.1361	0.00112415	4.12	3.37	3.79	1.4	1.95	0.000236732
14368	'Fzd6'	mRNA	0.763124	5.14768e-13	10.76	11.16	11.66	6.09	6.92	2.1895e-14
14404	'Gabre'	mRNA	-1.01591	0.00107924	0.85	1.02	1.04	1.76	2.03	0.000226879
14430	'Galt'	mRNA	-0.592895	5.92876e-05	7.35	6.99	7.7	11.09	10.54	9.20155e-06
14463	'Gata4'	mRNA	-0.620869	9.52563e-18	18.38	19.44	19.45	28.67	29.03	2.361e-19
14534	'Kat2a'	mRNA	-0.669695	6.96097e-30	42.34	45.63	43.94	71.47	68	6.26231e-32
14538	'Gcnt2'	mRNA	0.835251	3.67415e-12	8.15	7.56	7.8	4.17	4.42	1.76512e-13
14571	'Gpd2'	mRNA	0.728131	1.56123e-53	75.5	78.5	76.65	43.99	47.38	4.39513e-56
14579	'Gem'	mRNA	0.826604	1.44741e-12	17.45	16.46	18.33	8.97	10.29	6.54613e-14
14607	'Gip'	mRNA	-2.01988	2.27966e-125	64.78	72.09	60.22	266.36	245.18	5.58055e-129
14660	'Gls'	mRNA	0.639797	1.55055e-24	43.21	41.16	43.88	25.67	28.85	2.11611e-26
14701	'Gng12'	mRNA	0.697969	7.08959e-71	452.31	460.83	457.47	266.49	287.51	9.97922e-74
14723	'Gp1ba'	mRNA	2.38121	0.00651052	0.5	0.37	0.45	0.07	0.1	0.00166628
14725	'Lrp2'	mRNA	2.09767	0.000124162	0.15	0.15	0.16	0.03	0.04	2.0766e-05
14751	'Gpi1'	mRNA	-0.617493	9.18587e-44	145.13	146.11	145.61	227.21	211.48	3.71033e-46
14756	'Gpld1'	mRNA	0.917171	5.2847e-06	3.21	2.81	3.02	1.59	1.56	6.73363e-07
14793	'Cdca3'	mRNA	-0.586337	5.21349e-13	38.52	37.25	39.91	54.27	58.87	2.22706e-14
15122	'Hba-a1'	mRNA	1.61129	3.22211e-06	13.07	13.19	12.63	4.66	3.44	3.94185e-07
15165	'Hcn1'	mRNA	1.18093	9.94947e-07	1.09	1.07	1.2	0.45	0.52	1.10372e-07
15214	'Hey2'	mRNA	-0.641977	0.0216183	1.8	1.74	1.93	2.53	3.06	0.0065146
15267	'Hist2h2aa1'	mRNA	1.52345	0.00892673	4.73	4.6	6.45	2.19	1.39	0.00237973
15270	'H2afx'	mRNA	-0.625424	3.70659e-11	27.49	27.69	28.01	42.25	41.26	2.07333e-12
15273	'Hivep2'	mRNA	0.596491	2.28369e-06	2.91	2.88	2.99	1.79	2	2.72673e-07
15372	'Hmx2'	mRNA	-0.623313	0.00537429	3.66	5.5	4.36	7.02	6.73	0.0013393
15473	'Rida'	mRNA	0.73794	5.35292e-10	37.79	38.49	38.93	21.83	22.91	3.53149e-11
15481	'Hspa8'	mRNA	-0.929342	1.20243e-158	892.85	908.41	892.63	1706.76	1645.04	1.47177e-162
15490	'Hsd17b7'	mRNA	0.656139	1.10695e-06	7	6.43	6.42	3.58	4.59	1.24379e-07
15511	'Hspa1b'	mRNA	-0.682749	5.2277e-31	61.99	68.04	63.53	96.71	106.65	4.35109e-33
15559	'Htr2b'	mRNA	1.25138	0.0294426	0.27	0.31	0.39	0.13	0.15	0.00926883
15874	'Iapp'	mRNA	-0.896623	2.15184e-115	1485.08	1568.36	1574.9	2813.93	2716.54	1.31691e-118
15894	'Icam1'	mRNA	0.862588	0.0347438	1.34	1.39	1.44	0.84	0.66	0.011195
15901	'Id1'	mRNA	0.862415	5.20974e-30	129.71	147.7	136.82	72.27	75.13	4.62308e-32
15937	'Ier3'	mRNA	-0.734656	0.0104209	4.11	3.76	4.66	6.96	6.57	0.00283353
15983	'Ifrd2'	mRNA	-0.83777	1.63345e-22	20.24	20.01	20.21	35.58	34.99	2.60912e-24
16010	'Igfbp4'	mRNA	-2.99897	0.0198931	0.07	0.03	0.03	0.38	0.32	0.00592289
16174	'Il18rap'	mRNA	-0.879958	2.81038e-05	1.63	1.69	1.66	2.88	3.12	4.07453e-06
16331	'Inpp5d'	mRNA	2.529	0.0165989	0.12	0.25	0.2	0.07	0.02	0.00483237
16398	'Itga2'	mRNA	1.64072	0.000892291	0.53	0.79	0.66	0.25	0.16	0.000182991
16403	'Itga6'	mRNA	0.767852	1.15521e-16	10.77	9.96	10.89	5.74	6.43	3.35816e-18
16410	'Itgav'	mRNA	0.717215	1.75205e-19	15.02	14.99	14.91	8.15	9.85	3.66709e-21
16438	'Itpr1'	mRNA	0.587991	7.22238e-16	18.44	19.07	17.65	10.94	13.17	2.24981e-17
16513	'Kcnj10'	mRNA	1.13655	7.44639e-09	2.28	2.66	2.52	1.19	1.05	5.84683e-10
16532	'Kcnu1'	mRNA	0.626654	0.0183552	2.15	2.16	2.32	1.47	1.35	0.00542342
16561	'Kif1b'	mRNA	0.726116	1.02256e-43	33.67	34.42	33.42	19.35	21.34	4.19288e-46
16573	'Kif5b'	mRNA	0.657848	8.59032e-24	39.76	37.9	37.62	22.02	25.93	1.24596e-25
16574	'Kif5c'	mRNA	0.622868	1.55466e-19	17.53	17.82	17.11	10.63	11.73	3.2349e-21
16580	'Kifc5b'	mRNA	-0.609867	1.5978e-08	10.3	11.31	10.58	15.66	16.49	1.32205e-09
16589	'Uhmk1'	mRNA	1.41857	6.3607e-25	18.65	20.78	19.02	5.83	8.42	8.52505e-27
16592	'Fabp5'	mRNA	-0.887335	1.82062e-41	112.17	116.13	110.14	212.01	192.44	8.46802e-44
16597	'Klf12'	mRNA	0.738316	2.12224e-10	3.95	4.28	3.74	1.99	2.28	1.32478e-11
16598	'Klf2'	mRNA	0.787109	0.00563405	3.6	3.7	3.94	1.98	2.27	0.00141575
16600	'Klf4'	mRNA	0.786205	6.93325e-22	25.59	24.92	25.59	13.84	15.06	1.17959e-23
16822	'Lcp2'	mRNA	0.737114	4.53768e-12	13	14.37	15.27	8.17	8.59	2.21052e-13
16828	'Ldha'	mRNA	-0.780838	1.24158e-84	386.25	406.39	393.89	676.03	652.87	1.29173e-87
16869	'Lhx1'	mRNA	0.691379	8.33157e-07	9.93	10.1	9.38	5.31	6.61	9.09131e-08
16871	'Lhx3'	mRNA	-0.900382	0.0153548	1.06	0.96	1.51	2.46	1.85	0.00440911
16905	'Lmna'	mRNA	0.593881	1.07228e-09	23.44	22.65	22.98	15.57	14.03	7.43511e-11
16907	'Lmnb2'	mRNA	-0.589182	1.64983e-13	16.28	15.16	15.61	23.11	23.26	6.64572e-15
16912	'Psmb9'	mRNA	-0.603896	0.00348632	12.87	10.88	11.82	16.53	18.78	0.000824213
16988	'Lst1'	mRNA	4.71031	0.0296935	1.34	1.09	1.35	0	0	0.00935517
17002	'Ltf'	mRNA	4.98949	0.0167771	0.12	0.07	0.22	0	0	0.0048894
170716	'Cyp4f13'	mRNA	0.694352	0.0292332	3.37	3.37	3.87	1.98	2.41	0.00919395
17076	'Ly75'	mRNA	1.0682	1.34825e-19	9.11	9.45	8.25	3.69	4.7	2.78066e-21
170768	'Pfkfb3'	mRNA	-1.01696	2.28741e-37	11.67	10.23	10.52	21.13	22.15	1.39989e-39
170770	'Bbc3'	mRNA	-0.600458	0.00077279	6.47	8.06	6.28	11.14	9.34	0.000155557
170936	'Zfp369'	mRNA	1.23744	2.15991e-10	5.37	4.75	4.76	1.91	2.34	1.35094e-11
17101	'Lyst'	mRNA	0.597404	9.89604e-07	2.58	2.68	2.66	1.52	1.92	1.0968e-07
17121	'Mxd3'	mRNA	-0.714741	5.92387e-07	13.38	13.06	11.53	19.98	20.66	6.26828e-08
17135	'Mafk'	mRNA	0.713595	2.33999e-14	20.16	20.9	20.83	11.65	13.04	8.50646e-16
17152	'Mak'	mRNA	0.661905	0.00527692	2.71	2.29	2.71	1.58	1.6	0.00131083
17259	'Mef2b'	mRNA	-0.820284	0.00778031	2.76	3.03	2.42	4.53	4.9	0.00204412
17289	'Mertk'	mRNA	-2.81207	0.00981623	0.03	0.02	0.06	0.15	0.28	0.00264269
17295	'Met'	mRNA	1.26787	2.22625e-06	1.25	1.02	1.16	0.44	0.51	2.65542e-07
17388	'Mmp15'	mRNA	0.636992	0.00595089	2.16	2.31	2.15	1.25	1.54	0.00150812
17390	'Mmp2'	mRNA	2.95136	0.00719944	0.18	0.41	0.39	0.02	0.06	0.00187124
17454	'Mov10'	mRNA	-0.693632	5.90304e-08	5.97	5.47	5.16	8.49	9.06	5.27083e-09
17470	'Cd200'	mRNA	0.755673	0.0251112	2.26	2.06	2.12	1.29	1.17	0.00771162
17536	'Meis2'	mRNA	0.61793	2.09224e-08	11.59	12.41	11.08	7.29	7.77	1.75932e-09
17691	'Sik1'	mRNA	1.46619	1.88652e-51	14.73	13.24	14.42	5.12	4.94	6.11907e-54
17777	'Mttp'	mRNA	0.757075	0.00832871	1.62	1.52	1.47	0.97	0.86	0.00220706
17847	'Usp34'	mRNA	0.921187	3.45175e-60	38.19	38.9	37.67	19	21.86	7.39358e-63
17873	'Gadd45b'	mRNA	-1.25158	3.38365e-08	3.85	3.67	4.54	9.2	9.48	2.92808e-09
17883	'Myh3'	mRNA	0.8832	1.98819e-07	2.88	3.15	2.85	1.75	1.41	1.93952e-08
17968	'Ncam2'	mRNA	1.24426	2.64681e-21	8.86	8.12	8.1	3.27	3.95	4.7947e-23
18038	'Nfkbil1'	mRNA	-0.639599	5.56133e-08	17.33	20.56	17.7	27.34	29.11	4.95211e-09
18104	'Nqo1'	mRNA	-0.625052	0.0376139	2.54	2.72	3.09	4.02	4.37	0.0122602
18109	'Mycn'	mRNA	-0.783184	0.03999	0.97	0.99	1.02	1.32	2.04	0.0131644
18111	'Nnat'	mRNA	-0.63747	6.45411e-05	9.13	9.75	8.35	15.24	16.08	1.01062e-05
18124	'Nr4a3'	mRNA	0.948962	0.000193295	1.43	1.49	1.32	0.71	0.74	3.35368e-05
18125	'Nos1'	mRNA	0.599181	3.68736e-18	10.72	11.31	11	7.03	7.3	8.80092e-20
18155	'Pnoc'	mRNA	0.847055	0.00678117	3.85	3.93	3.83	2.02	2.51	0.00174426
18186	'Nrp1'	mRNA	0.862037	1.74205e-14	7.5	8	7.53	3.66	4.43	6.30082e-16
18227	'Nr4a2'	mRNA	0.881149	4.31556e-09	5.51	5.98	5.72	3.06	2.94	3.26176e-10
18386	'Oprd1'	mRNA	1.10242	0.0382396	0.36	0.51	0.41	0.16	0.17	0.0125063
18430	'Oxtr'	mRNA	1.40492	4.22373e-05	0.98	1.21	0.86	0.41	0.36	6.3356e-06
18451	'P4ha1'	mRNA	-0.872626	6.21069e-63	46.05	46.45	42.95	74.24	80.13	1.21629e-65
18452	'P4ha2'	mRNA	-0.815862	1.58981e-20	19.05	17.09	19.24	32.16	31.56	3.04535e-22
18506	'Pax4'	mRNA	-1.6936	2.07433e-09	1.96	2.26	1.77	6	6.57	1.49037e-10
18515	'Pbx2'	mRNA	-0.608121	8.66613e-10	11.63	13.1	12.11	18.56	18.19	5.93476e-11
18542	'Pcolce'	mRNA	-0.617181	0.000577913	6.69	7.1	6.88	10.76	9.55	0.000112081
18575	'Pde1c'	mRNA	0.942084	1.07161e-37	15.65	15.04	15.41	8.49	8.9	6.42703e-40
18612	'Etv4'	mRNA	1.35158	5.63778e-10	5.07	5.11	4.96	2.04	1.84	3.73667e-11
18627	'Per2'	mRNA	1.17685	9.88718e-37	10.5	10.52	10.23	4.55	4.54	6.24323e-39
18639	'Pfkfb1'	mRNA	-0.80189	0.00432356	2.18	2.14	2.68	4.23	3.77	0.00105152
18641	'Pfkl'	mRNA	-0.863464	6.26884e-61	54.05	51.38	56.45	100.03	94.71	1.26604e-63
18643	'Pfn1'	mRNA	-0.585119	5.99574e-28	348.69	323.86	327.45	498.98	469.92	6.38469e-30
18647	'Cdk14'	mRNA	0.900556	7.06019e-51	38.09	38.73	39.43	19.44	21.42	2.33323e-53
18655	'Pgk1'	mRNA	-0.671968	1.13916e-76	505.81	510.52	507.34	805.54	778.76	1.32461e-79
18704	'Pik3c2a'	mRNA	0.586217	3.40898e-16	16.98	17.2	17.12	10.29	12.17	1.03688e-17
18709	'Pik3r2'	mRNA	-0.608115	1.28693e-23	32.83	33.06	32.45	50.17	47.93	1.8981e-25
18711	'Pikfyve'	mRNA	0.701039	3.46837e-12	5.71	5.84	5.58	2.97	3.73	1.65989e-13
18795	'Plcb1'	mRNA	0.743509	4.07955e-07	3.13	3.33	3.63	1.78	2.18	4.1969e-08
18826	'Lcp1'	mRNA	-0.978341	2.84397e-05	1.56	1.78	1.22	2.95	2.92	4.12846e-06
18986	'Pou2f1'	mRNA	0.599386	5.66514e-12	5.26	5.1	5.19	3.24	3.64	2.80483e-13
19016	'Pparg'	mRNA	-0.604133	0.00489882	3.81	3.61	4.23	5.7	5.36	0.00120552
19054	'Ppp2r3d'	mRNA	0.887039	0.0238418	1.68	1.43	1.54	0.67	0.98	0.00727511
19064	'Ppy'	mRNA	-2.37105	1.44061e-07	2.54	2.14	2.56	11.29	12.39	1.37008e-08
19090	'Prkdc'	mRNA	0.660513	2.95559e-13	6.31	6.23	5.99	4.61	4.52	1.23361e-14
19091	'Prkg1'	mRNA	0.92692	7.19287e-08	2.27	2.57	2.31	1.16	1.2	6.50175e-09
19094	'Mapk11'	mRNA	-0.797866	0.000270957	2.32	2.73	2.79	4.33	4.59	4.87855e-05
19116	'Prlr'	mRNA	1.23791	9.72535e-06	0.67	0.66	0.71	0.26	0.3	1.29989e-06
19128	'Pros1'	mRNA	1.10722	0.0216006	0.89	0.83	0.69	0.42	0.33	0.00650795
19153	'Prx'	mRNA	-0.854601	0.00301939	0.71	0.72	0.73	1.32	1.25	0.000702368
19158	'Cyth2'	mRNA	-0.640733	4.09589e-13	22.94	25.83	22.74	36.33	37.42	1.72208e-14
192156	'Mvd'	mRNA	-0.594844	8.63581e-07	12.39	13.58	13.23	19.58	19.04	9.44971e-08
192169	'Ufsp2'	mRNA	-0.686825	1.45114e-13	23.07	23.81	22.34	36.68	36.25	5.80812e-15
192173	'Mcrip1'	mRNA	-0.602376	1.90956e-22	94.74	89.36	92.72	137.31	135.67	3.0969e-24
192190	'Pkhd1l1'	mRNA	1.84404	0.0392084	0.09	0.06	0.09	0.03	0.01	0.0128759
192195	'Ash1l'	mRNA	0.648863	9.65181e-27	17.9	17.52	17.85	13.67	14.1	1.15184e-28
19258	'Ptpn4'	mRNA	0.796052	3.67216e-25	11.42	11.77	12.16	6.18	7.26	4.83178e-27
192657	'Ell2'	mRNA	0.638049	0.00018827	4.52	4.7	4.27	2.74	2.94	3.25843e-05
19266	'Ptprd'	mRNA	0.868725	0.0348671	0.32	0.42	0.33	0.22	0.17	0.0112454
192775	'Kcnh6'	mRNA	0.613311	4.55269e-11	253.12	265.19	236.89	135.38	160.2	2.58562e-12
19291	'Purb'	mRNA	0.651495	1.0864e-24	33.25	34.56	35.57	19.82	23.4	1.46937e-26
19300	'Abcd4'	mRNA	-0.609251	0.00543428	3.61	3.23	2.9	4.96	4.38	0.00135657
19365	'Rad52'	mRNA	-1.18065	7.49608e-22	8.22	8.58	8.22	18.56	17.92	1.27993e-23
19367	'Rad9a'	mRNA	-0.624956	1.91077e-16	35.92	35.12	39.83	57.68	54.05	5.63642e-18
193740	'Hspa1a'	mRNA	-0.720574	4.07927e-29	29.47	29.74	28.64	47.12	47.61	3.89453e-31
19386	'Ranbp2'	mRNA	0.828853	3.09139e-12	31.66	32.05	30.4	15.62	19.19	1.4738e-13
19416	'Rasd1'	mRNA	-0.768425	1.02659e-06	7.57	7.5	8.35	12.57	13.45	1.14212e-07
19418	'Rasgrf2'	mRNA	1.29198	6.22815e-24	4.47	4.77	4.27	1.72	1.91	8.89372e-26
194268	'9930104L06Rik'	mRNA	-0.585689	0.0241086	2.11	1.63	1.87	2.87	2.69	0.00736486
195434	'Utp14b'	mRNA	1.07315	2.29142e-11	5.89	6	5.18	2.45	2.89	1.23967e-12
195522	'Zfp691'	mRNA	-0.788232	0.000170647	3.95	5.41	4.39	8.58	7.38	2.91896e-05
19696	'Rel'	mRNA	0.799926	0.000637904	4.19	4.01	3.96	1.83	2.75	0.000125121
19699	'Reln'	mRNA	1.56653	0.00484938	0.22	0.17	0.15	0.06	0.06	0.00119157
19726	'Rfx3'	mRNA	0.866164	1.95932e-22	7.01	6.88	7.06	3.74	4.12	3.22672e-24
19737	'Rgs5'	mRNA	1.49236	0.00943861	0.45	0.45	0.55	0.17	0.17	0.00253179
19762	'Rit2'	mRNA	1.37482	0.00139094	1.99	1.91	1.83	0.63	0.81	0.000299043
19773	'Rln1'	mRNA	0.906552	8.68376e-06	22.47	21.84	27.81	11.92	12.78	1.15057e-06
19886	'Ros1'	mRNA	2.41452	0.0472916	0.07	0.08	0.11	0.01	0.03	0.0159414
20102	'Rps4x'	mRNA	-0.627076	1.30816e-39	1866.39	1722.12	1898.56	2840.18	2663.89	6.88507e-42
20132	'Rrh'	mRNA	2.70732	0.0164164	0.51	1.01	0.94	0.14	0.14	0.00476417
20194	'S100a10'	mRNA	0.654479	2.29546e-12	123.25	113.09	116.12	71.59	72.38	1.07609e-13
20269	'Scn3a'	mRNA	1.02074	1.24881e-08	2.02	1.82	1.88	0.82	1.04	1.01112e-09
20274	'Scn9a'	mRNA	1.51078	0.0434509	0.14	0.15	0.11	0.05	0.05	0.0144792
20312	'Cx3cl1'	mRNA	-0.960001	0.0481186	0.64	0.4	0.4	1.1	0.75	0.016282
20336	'Exoc4'	mRNA	0.730022	1.31958e-26	33.52	34.42	32.07	18.56	19.54	1.599e-28
20341	'Selenbp1'	mRNA	-1.26205	7.51202e-05	1.46	1.42	2.12	3.51	4.19	1.19346e-05
20356	'Sema5a'	mRNA	0.840501	5.5952e-44	16.53	16.51	16.89	8.71	9.63	2.22575e-46
20378	'Frzb'	mRNA	1.73995	1.94963e-09	2.31	2.92	2.6	0.81	0.72	1.396e-10
20393	'Sgk1'	mRNA	0.654838	0.000377695	6.49	5.9	7.56	3.8	4.45	7.04538e-05
20464	'Sim1'	mRNA	0.930084	0.0253617	0.35	0.6	0.44	0.23	0.27	0.00780097
20482	'Skil'	mRNA	0.723028	9.62443e-16	9.39	9.5	10.01	5.39	6.19	3.02162e-17
20508	'Slc18a3'	mRNA	0.631528	0.0280465	2.69	2.85	2.8	1.56	1.96	0.00876411
20525	'Slc2a1'	mRNA	-0.687158	4.76705e-17	19.14	19.65	18.93	31.42	29.38	1.29825e-18
20556	'Slfn2'	mRNA	-2.72687	3.42434e-09	0.3	0.38	0.55	2.83	2.5	2.54415e-10
20558	'Slfn4'	mRNA	0.621532	0.0171185	3.88	3.07	2.76	1.97	2.14	0.00500775
20562	'Slit1'	mRNA	0.703099	0.0446481	0.6	0.83	0.57	0.37	0.43	0.0149219
20658	'Son'	mRNA	0.749728	2.13284e-58	59.01	57.66	59.08	33.51	36.4	5.35169e-61
20681	'Sox8'	mRNA	-0.842432	0.000699522	1.39	1.81	1.79	2.82	3.05	0.000139005
20686	'Spa17'	mRNA	0.731353	0.0190453	10.76	10.27	9.29	6.27	5.57	0.005646
20688	'Sp4'	mRNA	0.678232	2.82833e-06	2.99	2.74	2.91	1.5	1.93	3.4255e-07
20698	'Sphk1'	mRNA	-1.0255	0.0155321	0.83	0.75	1.02	1.74	1.86	0.00447143
207375	'Fam120c'	mRNA	0.788676	1.09359e-22	11.29	11.8	11.38	6.14	7.09	1.73341e-24
20741	'Sptb'	mRNA	0.65682	4.21383e-07	2.58	2.7	2.48	1.61	1.63	4.34535e-08
207806	'Usf3'	mRNA	0.597991	1.42887e-10	4.15	4.43	4.15	2.81	2.73	8.63966e-12
208177	'Phldb2'	mRNA	0.671416	0.000200367	2.76	3.14	2.83	1.57	2.08	3.50212e-05
208194	'Exog'	mRNA	-0.624873	6.51053e-05	4.66	3.44	3.08	5.16	4.98	1.02081e-05
208618	'Etl4'	mRNA	1.64487	0.0029173	0.34	0.27	0.35	0.08	0.13	0.000676122
208691	'Eif5a2'	mRNA	0.66022	9.3193e-14	13.55	13.77	13.8	7.71	9	3.65016e-15
20877	'Aurkb'	mRNA	-0.909942	2.63371e-38	35.55	36.08	34.03	67.21	62.79	1.51511e-40
208846	'Daam1'	mRNA	0.636385	3.80984e-12	10.72	10.17	10.21	6.19	7	1.84197e-13
20892	'Cenpx'	mRNA	-0.627523	3.80923e-17	118.78	116.03	120.31	178.95	170.33	1.02807e-18
20893	'Bhlhe40'	mRNA	-0.97027	4.7785e-36	18.45	16.36	16.62	32.75	33.24	3.18761e-38
208990	'Npb'	mRNA	-1.7732	0.0258873	0.38	0.34	0.15	0.77	1.2	0.00798482
209086	'Samd9l'	mRNA	1.52364	2.91412e-05	0.93	0.75	0.9	0.33	0.26	4.23207e-06
20965	'Syn2'	mRNA	0.699102	4.00221e-06	5.3	5.71	5.98	3.44	3.48	4.97214e-07
209815	'Tbc1d25'	mRNA	-0.710518	5.39632e-10	10.27	9.07	9.46	16.23	15.41	3.56673e-11
210104	'Zfp658'	mRNA	-1.60168	7.53632e-06	0.63	0.57	0.34	1.47	1.58	9.8747e-07
210544	'Tbc1d31'	mRNA	-0.644603	2.71382e-41	64.27	63.38	60.58	96.74	97.45	1.29546e-43
210622	'Pamr1'	mRNA	2.34957	0.0384377	0.36	0.19	0.33	0	0.11	0.0125758
211135	'D130040H23Rik'	mRNA	0.894992	0.0198082	2.1	2.13	2.16	0.94	1.22	0.00589154
211347	'Pank3'	mRNA	0.711025	4.15346e-28	23.57	24.28	23.92	13.38	15.41	4.2958e-30
211429	'Pla2g4b'	mRNA	-0.975142	8.99247e-05	1.1	1.08	1.18	2.26	2.07	1.45233e-05
211673	'Arfgef1'	mRNA	0.682151	6.39643e-33	25.81	25.84	24.84	15.43	15.86	4.77579e-35
211712	'Pcdh9'	mRNA	0.615724	0.000716885	2.5	2.49	2.23	1.64	1.61	0.000142736
211770	'Trib1'	mRNA	1.42031	8.50083e-105	37.06	36.2	36.05	13.3	13.47	5.72272e-108
212070	'Clrn3'	mRNA	0.893036	0.00435236	1.86	1.69	1.51	0.83	0.96	0.00105944
212483	'Fam193b'	mRNA	-0.612695	1.03651e-25	38.55	39.09	36.4	61.52	57.61	1.31262e-27
212528	'Trmt1'	mRNA	-0.808837	9.62315e-30	32.94	32.11	30.7	58.61	54.25	8.83398e-32
212892	'Rsph4a'	mRNA	2.79132	7.37266e-07	0.62	1	0.95	0.16	0.09	7.96825e-08
212943	'Tent5a'	mRNA	1.20918	2.68794e-95	33.25	33.79	34.48	14.19	14.63	2.46751e-98
213011	'Zfp583'	mRNA	-1.10155	1.4447e-08	1.97	2.2	2.3	4.56	4.88	1.18388e-09
213054	'Gabpb2'	mRNA	0.586873	6.80356e-21	21.57	21.56	19.94	13.04	14.2	1.26578e-22
213056	'Fam126b'	mRNA	0.587487	1.19134e-06	4.8	4.46	4.43	2.62	3.36	1.34886e-07
213068	'Tmem71'	mRNA	1.43336	4.47085e-10	3.48	3.92	3.6	1.25	1.42	2.9222e-11
213582	'Map9'	mRNA	0.75093	6.04857e-17	9.25	9.42	9.27	5.34	5.55	1.68797e-18
213603	'Slc44a3'	mRNA	0.719071	5.06929e-17	25.88	26.3	26.51	15.2	16.07	1.39297e-18
21367	'Cntn2'	mRNA	0.954441	0.00339245	0.59	0.53	0.52	0.29	0.26	0.000800153
214162	'Kmt2a'	mRNA	0.645504	3.05522e-31	20.39	21.16	19.37	12.1	13.31	2.4868e-33
214254	'Nudt15'	mRNA	1.56869	9.53451e-18	5.24	5.09	5.22	1.76	1.68	2.36904e-19
214359	'Tmem51'	mRNA	-0.680456	1.51662e-07	10.32	11.4	10.02	15.91	17.23	1.44883e-08
214616	'Spata5l1'	mRNA	-0.664095	0.000193762	4.55	4.5	4.03	6.69	6.85	3.36296e-05
214899	'Kdm5a'	mRNA	0.698832	1.64305e-25	13.66	13.68	13.18	7.56	8.67	2.12169e-27
214901	'Chtf18'	mRNA	-0.687952	1.98515e-16	16.16	17.32	17	28.11	25.15	5.88012e-18
215693	'Zmat1'	mRNA	0.638835	0.0242893	1.96	1.99	1.76	1.1	1.3	0.00742503
215772	'Adgb'	mRNA	1.25955	3.76374e-05	1.25	1.02	1.11	0.52	0.46	5.57421e-06
215821	'Arfgef3'	mRNA	1.11516	1.03651e-25	8.54	8.63	7.53	3.27	4.22	1.31309e-27
216274	'Cep290'	mRNA	0.836307	1.14588e-27	11.2	11.1	10.49	5.9	6.19	1.26229e-29
21687	'Tek'	mRNA	4.98903	0.0163258	0.05	0.1	0.1	0	0	0.00473489
217011	'Nle1'	mRNA	-0.66382	1.4447e-08	14.74	14.38	13.68	23.19	21.01	1.18323e-09
217166	'Nr1d1'	mRNA	-1.06094	3.83776e-52	22.3	23.2	21.63	46.86	44.8	1.22132e-54
217194	'Klhl11'	mRNA	0.598649	0.000225465	9.3	9.9	9.2	4.5	6.28	3.99187e-05
217216	'BC030867'	mRNA	-0.963661	7.82781e-28	16.55	14.77	15.56	31.09	28.97	8.57514e-30
217306	'Cd300e'	mRNA	2.20706	0.015305	0.47	0.47	0.57	0.12	0.1	0.00439292
217364	'Engase'	mRNA	-0.684199	4.65819e-05	2.81	3.2	2.8	4.98	4.29	7.04431e-06
217366	'Lrrc45'	mRNA	-0.633942	7.28918e-15	23.02	22.4	22.74	34.4	31.84	2.51151e-16
217480	'Dgkb'	mRNA	0.774845	1.6796e-10	6.73	6.68	5.72	3.32	4	1.0279e-11
21753	'Tes'	mRNA	-0.788095	0.000315759	2.86	2.37	2.65	4.38	4.51	5.80081e-05
217716	'Mlh3'	mRNA	0.59973	1.71374e-09	8.34	8.79	8.49	5.31	5.76	1.21451e-10
217830	'Dglucy'	mRNA	1.33347	1.1614e-07	2.76	2.94	3.09	1.05	1.27	1.08961e-08
21809	'Tgfb3'	mRNA	1.15368	0.00629354	1.15	0.83	1.02	0.47	0.41	0.0016042
21815	'Tgif1'	mRNA	-1.06668	1.14023e-15	9.5	9.52	9.08	19.85	18.91	3.62166e-17
218203	'Mylip'	mRNA	-1.02664	6.55253e-06	2.1	1.48	1.91	3.58	3.75	8.51348e-07
218210	'Nup153'	mRNA	0.653703	2.13795e-38	99.83	102.61	101.03	59.39	67.2	1.21683e-40
21823	'Th'	mRNA	-0.612743	5.98135e-21	55.74	53.69	57.09	85.5	80.61	1.10915e-22
21824	'Thbd'	mRNA	-1.27877	5.10634e-17	2.44	2.85	2.69	6.14	6.54	1.40628e-18
21834	'Thrb'	mRNA	0.831651	3.84707e-06	2.83	2.31	2.5	1.21	1.48	4.76293e-07
218442	'Serinc5'	mRNA	0.713329	6.1294e-05	2.72	3.22	2.98	1.65	1.92	9.53921e-06
218454	'Lhfpl2'	mRNA	-0.775201	0.000279911	1.52	1.56	1.62	2.34	2.93	5.06032e-05
21847	'Klf10'	mRNA	0.951223	4.90847e-30	24.41	24.7	25.7	13.07	12.25	4.3257e-32
21858	'Timp2'	mRNA	1.16391	0.00567382	1.14	1.02	0.88	0.3	0.59	0.00142651
218613	'Mier3'	mRNA	0.588556	0.000543362	3.77	4.14	3.62	2.11	2.92	0.000104848
218756	'Slc4a7'	mRNA	0.715568	1.62117e-36	34.81	35.5	34.35	19.71	22.11	1.05168e-38
21881	'Tkt'	mRNA	-0.608953	1.75163e-38	62.69	63.37	63.53	94.77	94.6	9.86229e-41
218820	'Zfp503'	mRNA	-0.710158	0.00240268	1.21	1.45	1.59	2.33	2.24	0.000546412
218850	'Fam208a'	mRNA	0.745393	4.49595e-09	4.81	4.12	4.87	2.47	2.84	3.4036e-10
21888	'Tle4'	mRNA	0.787278	1.53429e-09	6.39	6.3	6.51	3.55	4.12	1.07982e-10
218989	'Tmem260'	mRNA	0.727579	3.90115e-05	3.07	3.11	2.87	1.62	1.92	5.80875e-06
219228	'Pcdh17'	mRNA	1.02792	0.000120428	0.71	0.79	0.68	0.36	0.35	2.00928e-05
21928	'Tnfaip2'	mRNA	-1.28652	0.0452087	0.17	0.2	0.21	0.5	0.43	0.0151371
21951	'Tnks'	mRNA	1.05939	1.22636e-08	12.63	13.66	13	5.19	7.18	9.91443e-10
21960	'Tnr'	mRNA	0.605014	8.26034e-15	7.89	8.57	7.89	5.23	6.29	2.8755e-16
21991	'Tpi1'	mRNA	-0.849125	1.26638e-101	318.35	324.42	324.67	579.85	556.12	9.30021e-105
22026	'Nr2c2'	mRNA	0.676439	2.46985e-13	11.46	11.21	11.45	5.93	7.58	1.01878e-14
22030	'Traf2'	mRNA	-0.609971	1.61223e-11	12.66	12.2	12.73	19.02	18.71	8.4854e-13
22033	'Traf5'	mRNA	-0.609917	0.000382115	4.93	6.22	5.68	8.4	8.39	7.13952e-05
22063	'Trpc1'	mRNA	0.590814	0.002247	3.54	3.71	3.59	2.11	2.93	0.000506194
22068	'Trpc6'	mRNA	-1.16102	0.00130435	0.73	0.6	0.56	1.41	1.38	0.000278432
22092	'Rsph1'	mRNA	0.722063	2.45595e-17	68.89	65.25	65.3	38.51	40.01	6.44799e-19
22139	'Ttr'	mRNA	1.01555	7.44527e-74	432.21	440.57	440.02	226.25	195.6	9.11294e-77
22143	'Tuba1b'	mRNA	-0.634115	4.77144e-68	587.77	593.62	589.6	916.02	884.43	7.00824e-71
22151	'Tubb2a'	mRNA	-0.811864	3.41496e-40	59.35	60.68	59.05	104.1	100.79	1.77645e-42
22154	'Tubb5'	mRNA	-0.894865	7.60271e-116	395.21	398.09	405.86	752.71	706.08	4.18754e-119
22215	'Ube3a'	mRNA	0.762143	3.6657e-17	12.93	12.77	12.84	7.29	7.86	9.87091e-19
22222	'Ubr1'	mRNA	0.669733	8.00673e-14	9.7	9.22	9.79	6.09	6.69	3.09685e-15
22240	'Dpysl3'	mRNA	0.924904	5.85761e-08	3.56	3.13	2.95	1.64	1.69	5.22668e-09
22253	'Unc5c'	mRNA	0.838566	1.95932e-22	9.47	9.77	9.34	4.72	5.78	3.23755e-24
22260	'Nr1h2'	mRNA	-0.64166	1.5849e-13	21.07	22.22	22.45	34.03	32.93	6.37258e-15
22339	'Vegfa'	mRNA	-0.664696	6.6566e-30	33.08	34.24	34.27	52.95	55.76	5.94775e-32
22343	'Lin7c'	mRNA	0.628049	5.43616e-19	35.68	31.83	34.29	20.59	22.6	1.19769e-20
223455	'March6'	mRNA	0.606489	2.9338e-19	40.31	40.38	40.51	23.58	28.67	6.33802e-21
22349	'Vil1'	mRNA	0.868613	0.00240322	2.24	1.97	2.06	1.23	1.02	0.00054668
223626	'Them6'	mRNA	-0.765181	9.28212e-22	33.58	35.51	34.8	58.21	56.8	1.60761e-23
223669	'Zfp7'	mRNA	-0.829416	2.10428e-12	6.87	7.12	7.01	12.2	11.98	9.81311e-14
223723	'Ttll12'	mRNA	-0.649112	1.49962e-12	9.78	10.47	9.7	15.42	15.35	6.79141e-14
223774	'Alg12'	mRNA	-0.822223	1.63823e-07	6.13	5.24	5.89	9.95	9.65	1.57807e-08
223780	'Adm2'	mRNA	-0.827554	2.11929e-11	17.18	17.37	14.94	28.9	28.22	1.13746e-12
223881	'Rnd1'	mRNA	-0.74993	4.96704e-06	5.58	5.61	4.74	8.97	8.54	6.28458e-07
224014	'Fgd4'	mRNA	1.03858	2.95284e-05	1.31	0.99	1.06	0.49	0.59	4.29373e-06
224024	'Scarf2'	mRNA	-0.902641	0.00384749	0.89	0.87	1.11	1.75	1.71	0.000921844
224170	'Dzip3'	mRNA	0.791151	8.36827e-12	7.16	7.08	6.73	3.85	4.77	4.21486e-13
22427	'Wrn'	mRNA	0.601958	0.00160752	2.32	2.47	2.06	1.32	1.68	0.000349838
22445	'Xlr3a'	mRNA	-0.678012	5.96366e-20	47.72	46.37	48.97	77.92	70.51	1.18981e-21
225010	'Lclat1'	mRNA	0.598155	3.89503e-16	22.64	22.88	24.09	14.35	15.79	1.19187e-17
225164	'Mib1'	mRNA	0.604904	1.0765e-15	14.94	14.88	14.87	9.19	9.59	3.40606e-17
225372	'Apbb3'	mRNA	-0.787358	5.57872e-06	4.79	4.97	5.18	9.02	7.83	7.13557e-07
22589	'Atrx'	mRNA	0.717164	1.13636e-44	57.42	56.96	54.78	32.03	35.87	4.45088e-47
226075	'Glis3'	mRNA	0.671	4.73972e-11	6.3	6.41	6.41	3.72	3.98	2.69764e-12
226098	'Hectd2'	mRNA	0.775968	0.000426949	2.27	2.04	2.31	1.23	1.37	8.06081e-05
226122	'Ubtd1'	mRNA	-0.584996	0.000598495	9.08	8.46	7.46	12.06	12.32	0.000116732
226154	'Lzts2'	mRNA	-0.847461	9.89418e-23	13.92	13.72	13.48	24.54	23.88	1.55013e-24
22619	'Siae'	mRNA	0.714841	2.57234e-07	7.89	7.07	7.74	4.22	4.84	2.56604e-08
226418	'Yod1'	mRNA	1.43367	2.12303e-15	5.48	5.04	4.91	1.5	2.25	6.93816e-17
226470	'Zbtb41'	mRNA	0.708976	2.29649e-22	16.34	15.6	15.88	8.87	10.44	3.8228e-24
226525	'Rasal2'	mRNA	0.699946	1.64983e-13	6.48	6.26	5.89	3.49	4.06	6.66394e-15
226562	'Prrc2c'	mRNA	0.796648	3.77011e-47	62.86	64.42	58.55	32.32	36.9	1.38437e-49
22658	'Pcgf2'	mRNA	-0.624728	2.05731e-12	21.39	18.86	20.27	33.11	29.33	9.56419e-14
226610	'Fam78b'	mRNA	0.831063	6.32882e-07	3.47	4.18	3.49	2.1	1.92	6.74325e-08
226781	'Slc30a10'	mRNA	-1.3024	2.62682e-05	0.43	0.36	0.47	1.02	1	3.78429e-06
22687	'Zpr1'	mRNA	-0.713571	1.43297e-22	19.97	20.73	19.88	32.62	32.4	2.28012e-24
22691	'Zscan2'	mRNA	-1.09806	7.10518e-09	2.41	2.76	2.85	5.76	5.78	5.56587e-10
22693	'Zfp30'	mRNA	-0.6913	0.00250416	1.76	1.81	1.92	2.87	3.06	0.000572554
227058	'Dnah7b'	mRNA	1.04872	8.96199e-15	2.56	2.46	2.65	1.21	1.36	3.14822e-16
22718	'Zfp60'	mRNA	-0.66973	6.51259e-06	3.69	3.42	3.97	5.52	6.03	8.45759e-07
22722	'Zfp64'	mRNA	-0.593013	2.16271e-09	12.63	12.71	14.05	20.19	18.69	1.55784e-10
227377	'Farp2'	mRNA	0.639831	4.54889e-05	5.22	4.84	4.73	3.1	3.13	6.86788e-06
227526	'Cdnf'	mRNA	0.98965	0.000672591	2.1	2.58	2.16	0.98	1.08	0.000132778
22756	'Zfp94'	mRNA	-0.596707	0.0135134	2.01	2.27	2.47	3.12	3.5	0.00380642
227622	'Paxx'	mRNA	-0.674871	0.00683232	7.06	5.09	6.38	9.22	10.16	0.00176244
227867	'Epc2'	mRNA	0.806558	1.7437e-31	25.89	24.91	24.95	14.04	14.33	1.40862e-33
227933	'Ccdc148'	mRNA	1.33966	0.0187686	0.63	0.38	0.63	0.21	0.2	0.00555821
228094	'Cerkl'	mRNA	0.835898	0.00422587	2.57	2.92	2.08	1.55	0.99	0.00102336
228410	'Cstf3'	mRNA	0.709577	1.45769e-18	29.36	29.75	30.02	17.51	16.47	3.31861e-20
228432	'Ano3'	mRNA	4.08391	0.000149326	0.31	0.18	0.38	0.03	0.01	2.52959e-05
228543	'Rhov'	mRNA	-0.797655	5.09376e-06	5.67	6.24	6.55	11.16	9.94	6.46851e-07
228775	'Trib3'	mRNA	-0.612168	1.96543e-27	69.84	73.47	68.21	106.35	104.86	2.21321e-29
228807	'Zfp341'	mRNA	-0.812898	1.06075e-06	3.24	3.29	3.2	5.4	5.78	1.1828e-07
228839	'Tgif2'	mRNA	-0.656033	0.0166205	1.55	1.69	2.09	3.23	2.43	0.00483967
228961	'Npepl1'	mRNA	1.52713	0.00914814	0.89	1.12	0.89	0.34	0.31	0.00244507
229227	'4932438A13Rik'	mRNA	0.740548	3.07887e-22	5.96	6.4	5.77	3.48	3.65	5.18169e-24
229599	'Ciart'	mRNA	-0.651446	2.05133e-06	12.06	13.76	11.7	19.54	18.88	2.42921e-07
229600	'BC028528'	mRNA	0.845028	1.46182e-05	25.1	23.96	26.87	13.68	13.5	2.00844e-06
229900	'Gbp7'	mRNA	1.00606	0.0170975	0.56	0.52	0.62	0.28	0.28	0.0049974
230316	'Megf9'	mRNA	0.64134	1.17174e-06	14.88	14.36	13.61	7.39	10.61	1.32478e-07
230587	'Glis1'	mRNA	-0.986694	1.63745e-06	2.57	2.79	1.98	5.2	4.51	1.90502e-07
230767	'Iqcc'	mRNA	-0.677787	4.71481e-05	5.34	5.11	5.18	8.11	8.24	7.14147e-06
230857	'Ece1'	mRNA	0.930291	1.65901e-96	105.87	106.13	108.71	53.32	57.16	1.42143e-99
230996	'9430015G10Rik'	mRNA	-0.965102	2.27473e-20	10.31	10.22	12.02	20.88	20.96	4.44087e-22
231014	'9330182L06Rik'	mRNA	0.610361	1.71167e-18	27.56	28.68	27.51	16.56	19.25	3.91779e-20
231051	'Kmt2c'	mRNA	0.675435	4.65484e-21	9.49	9.95	9.15	5.41	6.33	8.48924e-23
231207	'Cpeb2'	mRNA	0.675397	0.000195056	2.12	2.04	2.13	1.22	1.35	3.39379e-05
231470	'Fras1'	mRNA	0.971946	4.08886e-32	5.63	5.79	5.45	2.84	3.08	3.12795e-34
231507	'Plac8'	mRNA	-0.802613	0.00020791	10.34	13.98	12.75	22.09	19.06	3.64925e-05
231532	'Arhgap24'	mRNA	0.700462	0.00028727	4.25	3.6	3.55	2.35	2.42	5.21094e-05
231570	'A830010M20Rik'	mRNA	0.689725	1.12915e-24	16.85	16.91	17.15	10.03	10.68	1.53409e-26
232288	'Frmd4b'	mRNA	0.765634	0.0224608	1.1	1.33	1.31	0.74	0.71	0.00679598
232585	'Vwde'	mRNA	0.940653	0.000937434	1.57	1.54	1.76	0.79	0.87	0.00019374
232811	'Kmt5c'	mRNA	-0.677017	1.69586e-19	22.82	24.45	25.83	39.43	39.44	3.5391e-21
232854	'Zfp418'	mRNA	-1.11981	0.000965809	1.01	0.75	0.93	1.72	2.1	0.000200668
232875	'Zscan18'	mRNA	0.662911	0.00474552	2.24	2.75	2.47	1.61	1.43	0.00116402
233040	'Fbxo27'	mRNA	-0.61151	0.0190471	2.9	2.58	3.1	4	4.63	0.00564767
233081	'Ffar1'	mRNA	0.771232	0.00572402	10.53	8.52	8.6	4.86	5.62	0.00144257
233189	'Ctu1'	mRNA	-0.669001	0.00425	2.36	2.38	2.66	3.75	3.95	0.00103051
233571	'P2ry6'	mRNA	0.983953	0.0424171	1.5	1.39	1.42	0.68	0.75	0.0140906
233733	'Galnt18'	mRNA	-0.725946	0.0142495	1.45	1.6	1.45	2.16	2.71	0.00403851
233781	'Xylt1'	mRNA	1.09159	2.01792e-06	3.44	3.92	2.99	1.64	1.54	2.3847e-07
233877	'Kctd13'	mRNA	-0.614959	1.30257e-13	30.23	29.74	29.36	44.56	44.59	5.17363e-15
234214	'Sorbs2'	mRNA	1.02901	8.79723e-117	141.42	141.41	142.92	66.91	73.69	3.7687e-120
234353	'Psd3'	mRNA	0.909544	2.27083e-10	2.38	2.41	2.33	1.17	1.41	1.42587e-11
234356	'Csgalnact1'	mRNA	1.10754	2.35978e-06	2.53	2.25	2.52	1.06	1.14	2.82192e-07
234374	'Ddx49'	mRNA	-0.756025	1.76167e-19	25.48	22.43	24.49	40.87	39.04	3.71957e-21
234396	'Ankle1'	mRNA	-0.800636	1.65057e-07	5.09	4.45	4.52	8.47	7.81	1.59299e-08
234695	'Carmil2'	mRNA	-0.629503	7.16982e-12	14.94	15.31	13.84	22.34	21.62	3.58491e-13
234854	'Cdk10'	mRNA	-0.784433	2.39274e-17	24.22	24.9	24.47	43.53	39.03	6.26739e-19
234889	'Gucy1a2'	mRNA	0.887086	0.0269391	0.47	0.5	0.41	0.12	0.25	0.00836859
234915	'Cep126'	mRNA	0.76527	1.09289e-08	5.98	5.32	5.46	3.22	3.42	8.74845e-10
235047	'Zfp809'	mRNA	0.64354	0.000579389	9.67	9.96	9.09	5.73	6.35	0.000112438
235439	'Herc1'	mRNA	0.638512	4.91993e-27	16.04	16.13	15.22	10.52	11.35	5.72085e-29
235527	'Plscr4'	mRNA	0.620416	0.00592438	3.13	2.82	3.22	1.99	1.91	0.00149959
235533	'Gk5'	mRNA	0.637595	2.26471e-05	3.18	2.86	3.01	1.84	2.11	3.21688e-06
235582	'Glyctk'	mRNA	0.789284	0.0310827	0.94	1.27	0.97	0.62	0.59	0.00985174
236727	'Slc9a7'	mRNA	0.749713	4.03542e-29	20.43	21.37	19.98	11.62	12.52	3.82797e-31
236798	'Adgrg4'	mRNA	0.80159	2.09888e-47	25.67	26.52	25.46	14	15.26	7.57856e-50
237387	'Lrrc3'	mRNA	1.11515	0.0170022	0.66	0.6	0.67	0.35	0.23	0.0049648
237500	'Tmtc3'	mRNA	0.78687	2.38257e-20	16.97	16.36	16.15	8.33	10.15	4.666e-22
237928	'Phospho1'	mRNA	-1.03975	1.31203e-16	8.75	9.16	9.5	19.36	17.38	3.82207e-18
23795	'Agr2'	mRNA	2.50978	0.00392339	1.97	1.54	2.85	0.51	0.21	0.000942429
238055	'Apob'	mRNA	1.53838	8.69266e-05	0.26	0.36	0.26	0.08	0.11	1.40125e-05
238130	'Dock4'	mRNA	0.827162	1.59298e-31	14.98	15.47	14.69	7.79	8.81	1.26736e-33
238161	'Akap6'	mRNA	1.29652	1.40695e-15	1.84	2.05	1.89	0.66	0.81	4.52051e-17
23821	'Bace1'	mRNA	0.595605	3.74178e-09	11.79	14.03	13.56	9.18	8.24	2.79573e-10
23829	'C1ql1'	mRNA	0.727887	0.030853	3.99	4.75	4.57	2.92	2.3	0.0097676
23830	'Capn10'	mRNA	-0.665552	2.23575e-09	8.48	8.27	8.7	13.04	13.38	1.61729e-10
23844	'Clca1'	mRNA	1.56251	0.000372833	1.13	1.03	1.19	0.37	0.37	6.94326e-05
23850	'Pappa2'	mRNA	1.52237	6.08778e-12	1.21	1.28	1.24	0.41	0.47	3.02526e-13
23882	'Gadd45g'	mRNA	-1.02053	2.01774e-06	5.91	6.68	5.55	12.39	11.48	2.38325e-07
239217	'Kctd12'	mRNA	0.742481	3.29864e-36	39.37	37.49	38.42	21.25	23.97	2.16007e-38
239250	'Slitrk6'	mRNA	1.36231	1.34684e-10	2.84	2.97	2.79	1.23	0.98	8.11074e-12
239318	'Plcxd3'	mRNA	1.62924	1.15312e-13	7.13	7.54	7.69	1.82	2.9	4.55178e-15
23939	'Mapk7'	mRNA	-0.756953	1.15304e-18	14.84	15.58	16.68	27.24	24.9	2.59682e-20
239528	'Ago2'	mRNA	1.03266	4.70089e-12	86.47	87.43	79.53	35.73	45.63	2.30154e-13
239546	'Zfp647'	mRNA	-0.750527	0.017523	1.32	1.41	1.64	2.7	2.27	0.0051443
23962	'Oasl2'	mRNA	0.744252	0.00764885	2.72	3.05	2.67	1.66	1.53	0.00200443
23965	'Tenm3'	mRNA	1.00719	2.2231e-81	25.2	26.58	26.02	12.3	13.07	2.44895e-84
239650	'Ccdc184'	mRNA	0.92401	0.0054604	2.3	2.05	2.38	1.34	0.98	0.00136443
23966	'Tenm4'	mRNA	1.24362	0.00378317	0.25	0.28	0.26	0.09	0.14	0.00090435
239706	'Mettl22'	mRNA	-0.737698	2.27176e-08	17.43	14.91	14.64	26.19	24.89	1.92418e-09
239731	'Rimbp3'	mRNA	0.982349	0.0279534	0.44	0.55	0.51	0.22	0.28	0.00872988
239857	'Cadm2'	mRNA	1.24757	0.000290706	0.49	0.44	0.49	0.19	0.2	5.28217e-05
23999	'Twf2'	mRNA	-0.624993	5.69922e-05	8.2	9.25	9.83	13.61	13.82	8.81391e-06
24000	'Ptpn21'	mRNA	0.655467	1.78482e-10	7.82	8.17	8.1	4.76	5.15	1.09995e-11
240025	'Dact2'	mRNA	-1.03773	1.54722e-39	16.14	17.51	18.27	35.3	34.54	8.23797e-42
240028	'Lnpep'	mRNA	1.68562	8.3272e-36	6.07	6.3	6.04	1.79	1.96	5.60583e-38
240283	'Dmxl1'	mRNA	0.58894	2.22087e-10	7.86	7.24	7.58	4.22	5.45	1.39314e-11
240514	'Ccdc85b'	mRNA	-0.723113	2.74238e-08	3.77	3.93	3.84	6.32	6.15	2.34797e-09
240614	'Ranbp6'	mRNA	0.629487	1.57051e-11	11.37	10.93	11.53	6.89	7.45	8.23701e-13
240638	'Slc16a12'	mRNA	0.890089	1.57108e-17	13.2	13.22	13.07	6.32	7.87	3.99021e-19
24066	'Spry4'	mRNA	1.3223	1.43142e-08	2.11	2.1	2.66	0.93	0.87	1.17037e-09
240690	'St18'	mRNA	0.609751	3.6611e-17	21.6	21.59	21.64	12.94	15.07	9.83612e-19
240726	'Slco5a1'	mRNA	0.677758	1.74169e-05	2.77	3.28	3.15	1.75	2.31	2.426e-06
24074	'Taf7'	mRNA	0.601209	4.49195e-06	9.82	8.45	8.89	6.15	5.58	5.63005e-07
240869	'Zbtb37'	mRNA	1.11262	9.82141e-05	2.18	2.01	2.08	0.8	1.17	1.59763e-05
241035	'Pkhd1'	mRNA	1.24588	0.000690113	0.41	0.39	0.39	0.19	0.12	0.000136671
241062	'Pgap1'	mRNA	0.955378	9.24476e-34	13.37	12.85	13.09	5.92	7.4	6.61957e-36
24113	'Vax2'	mRNA	-0.68726	6.93514e-05	11.08	10.94	8.65	15.9	16.2	1.09205e-05
241263	'Gpr158'	mRNA	0.697124	1.31066e-13	7.91	7.35	7.84	4.49	4.86	5.22177e-15
241303	'Fam78a'	mRNA	-0.794006	0.000738833	1.49	1.48	1.8	2.99	2.37	0.000147857
241431	'Xirp2'	mRNA	2.23789	0.0155394	0.1	0.1	0.06	0.03	0.01	0.00447447
242022	'Frem2'	mRNA	0.901226	0.0117621	0.31	0.38	0.36	0.21	0.16	0.00325438
242083	'Ppm1l'	mRNA	0.809435	2.02362e-10	3.74	4.06	4.18	2.25	2.09	1.25702e-11
242291	'Impad1'	mRNA	0.997129	2.9055e-40	33.35	33.08	33.33	14.68	18.1	1.47587e-42
242425	'Gabbr2'	mRNA	0.661077	1.82583e-12	15.02	15.28	14.76	8.64	10.04	8.38051e-14
242474	'Tmem245'	mRNA	0.864038	1.20635e-20	9.65	9.86	9.2	4.77	5.6	2.28866e-22
242736	'Pramef8'	mRNA	0.642717	1.8644e-08	10.2	9.1	9.29	5.94	6.05	1.55975e-09
242747	'Zfp933'	mRNA	0.647077	0.00514832	2.2	2.63	2.2	1.33	1.6	0.00127385
243372	'Zfp775'	mRNA	-0.688371	3.6283e-06	4.93	4.97	5.39	8.5	8.47	4.46543e-07
243725	'Ppp1r9a'	mRNA	0.850215	5.11676e-06	1.8	1.8	1.52	1.03	0.93	6.50398e-07
243833	'Zfp128'	mRNA	-0.968839	0.00227818	0.66	0.88	0.71	1.45	1.43	0.000514333
243906	'Zfp14'	mRNA	-0.667072	0.010917	1.34	1.34	1.46	2.13	2.18	0.00299383
243937	'Zfp536'	mRNA	0.656052	1.32678e-07	6.27	5.62	5.92	3.8	3.79	1.25614e-08
244585	'Rpgrip1l'	mRNA	0.729742	7.27481e-09	4.41	4.53	4.31	2.44	2.74	5.7032e-10
244864	'Layn'	mRNA	-2.65242	0.026461	0.06	0.05	0.02	0.1	0.38	0.00819418
244871	'Zc3h12c'	mRNA	0.692651	7.38258e-08	4.03	4.3	3.97	2.12	2.82	6.69131e-09
244886	'Tmem266'	mRNA	-1.13782	1.31847e-43	20.77	21.61	21.47	49.4	44.98	5.60769e-46
245007	'Zbtb38'	mRNA	0.661502	0.00169237	2.62	2.63	3.1	1.6	1.82	0.000370063
245386	'Tmem255a'	mRNA	1.51244	2.28899e-10	3.35	3.15	3.08	1.17	1.12	1.43868e-11
245596	'Hdx'	mRNA	1.2993	1.04532e-05	1.88	1.46	1.49	0.6	0.67	1.40356e-06
245622	'Fam199x'	mRNA	0.60377	7.08554e-16	12.5	11.83	12.94	7.65	8.45	2.20285e-17
245643	'Frmpd3'	mRNA	1.97098	0.0144037	0.22	0.13	0.19	0.06	0.11	0.00408915
245847	'Amdhd2'	mRNA	-0.605346	0.000169786	9.09	9.31	10.4	15.08	13.45	2.90112e-05
246086	'Onecut3'	mRNA	1.17103	1.48731e-06	2.34	1.76	1.94	0.89	0.87	1.71763e-07
246154	'Vasn'	mRNA	0.828792	7.88155e-06	4.91	4.75	4.21	2.68	2.44	1.03523e-06
246179	'Fktn'	mRNA	0.601414	1.08691e-16	18.31	17.49	17.01	10.85	11.97	3.13303e-18
246696	'Slc25a28'	mRNA	-0.651721	1.35167e-16	39.73	43.23	44.14	66.04	64.24	3.9541e-18
246703	'Naxe'	mRNA	-0.593198	2.43617e-09	44.75	48.22	45.63	68.17	69.82	1.76973e-10
246728	'Oas2'	mRNA	1.21738	4.36564e-05	1.63	1.68	1.93	0.69	0.77	6.56448e-06
26386	'Hsf4'	mRNA	-0.59084	0.0017476	5.98	6.35	5.92	9.86	8.12	0.000383102
26401	'Map3k1'	mRNA	-0.719188	1.15073e-06	2.15	2.17	1.96	2.98	3.2	1.29807e-07
26405	'Map3k2'	mRNA	0.721623	8.77263e-19	8.85	8.62	8.48	4.72	5.62	1.94888e-20
26417	'Mapk3'	mRNA	-0.690932	1.93542e-35	81.65	83.16	85.44	135.68	127.88	1.31476e-37
26422	'Nbea'	mRNA	0.676176	1.82357e-18	8.08	8.59	8.3	5.2	5.45	4.20738e-20
26556	'Homer1'	mRNA	0.595759	0.0149319	3.21	2.68	2.35	1.35	1.87	0.00426116
26568	'Slc27a3'	mRNA	-2.03267	0.00029102	0.28	0.17	0.32	1	1.13	5.28966e-05
268390	'Ahsa2'	mRNA	-0.934517	2.4728e-17	12.9	13.4	11.34	16.31	15.15	6.50737e-19
268465	'Eme1'	mRNA	-0.793995	9.90628e-12	10.35	10.7	9.35	17.89	17.2	5.04408e-13
268749	'Rnf31'	mRNA	-0.606414	2.24584e-11	12.77	11.81	11.55	18.12	17.86	1.21226e-12
26875	'Pclo'	mRNA	1.38492	1.40105e-97	17.19	17.98	16.03	5.96	6.96	1.11467e-100
269109	'Dpp10'	mRNA	1.1173	0.000497708	1.27	1.16	1.06	0.6	0.46	9.52772e-05
269254	'Setx'	mRNA	0.661142	3.20347e-25	15.64	15.76	15.63	9.09	10.4	4.19549e-27
26941	'Slc9a3r1'	mRNA	-0.738341	1.00221e-20	26.85	26.41	25.92	42.96	43.28	1.88297e-22
269615	'Plch2'	mRNA	1.80408	0.000321486	0.43	0.5	0.56	0.17	0.11	5.9162e-05
269774	'Aak1'	mRNA	1.20895	1.86981e-25	6.06	5.96	5.52	2.29	3.1	2.42594e-27
269784	'Cntn4'	mRNA	1.57675	2.66536e-13	2.14	2.16	1.93	0.66	0.7	1.10594e-14
269788	'Lhfpl4'	mRNA	0.680492	4.31291e-26	25.72	25.83	26.22	16.08	15.79	5.33175e-28
269951	'Idh2'	mRNA	-0.849976	3.28662e-42	62.86	60.93	65.84	106.71	115.78	1.48843e-44
269997	'Zfp747'	mRNA	-0.621785	0.000182784	4.17	4.4	4.89	6.9	6.64	3.15565e-05
270109	'Pcnx2'	mRNA	1.44082	0.029981	0.27	0.21	0.22	0.06	0.1	0.00945299
27062	'Cadps'	mRNA	0.626659	7.90984e-08	6.67	6.47	6.7	3.93	4.51	7.23213e-09
276829	'Smtnl2'	mRNA	-1.56598	0.0158374	0.18	0.26	0.26	0.5	0.84	0.00456706
277414	'Trp53i11'	mRNA	0.926582	3.8581e-06	4.88	4.69	4.75	2.82	2.12	4.78131e-07
278279	'Tmtc2'	mRNA	1.00777	2.03535e-17	6.66	7.11	7.72	3.19	3.81	5.25654e-19
278304	'Zfp385c'	mRNA	-2.07408	0.00210124	0.13	0.16	0.16	0.6	0.36	0.000469629
278507	'Wfikkn2'	mRNA	0.669611	0.0196097	1.79	2.03	1.66	1.1	1.08	0.0058277
279561	'Wnk3'	mRNA	1.03903	2.66626e-24	6.86	6.83	6.63	2.77	3.73	3.70404e-26
279653	'Pcdh19'	mRNA	1.01336	1.52761e-07	1.38	1.39	1.32	0.63	0.74	1.46124e-08
27966	'Rrp9'	mRNA	-0.586453	0.000398456	9.38	8.55	7.97	13.67	11.67	7.47166e-05
27998	'Exosc5'	mRNA	-0.903609	3.79648e-12	16.69	18.4	19.21	32.26	33.58	1.83318e-13
28010	'Miip'	mRNA	-0.735399	7.7085e-05	5.08	4.92	5.64	8.81	8.28	1.22845e-05
29808	'Mga'	mRNA	0.90175	4.8981e-42	13.58	13	13.24	8.06	9.21	2.24821e-44
29817	'Igfbp7'	mRNA	-0.848512	7.43592e-05	7.67	5.86	7.07	12.96	11.12	1.18001e-05
29875	'Iqgap1'	mRNA	0.792558	2.65008e-43	34.86	35.23	33.48	18.51	20.67	1.16772e-45
30046	'Zfp292'	mRNA	0.775813	1.55749e-30	25.02	25.25	24.45	15.79	17.76	1.32492e-32
30843	'Fbxl12'	mRNA	-0.988494	9.0786e-07	3.11	2.71	2.88	6.8	6.14	9.96201e-08
319211	'Nol4'	mRNA	0.913879	7.57966e-13	5.71	6.02	6.23	3.27	3.22	3.3306e-14
319387	'Adgrl3'	mRNA	0.902935	3.98944e-09	2.32	2.33	2.2	1.26	1.12	2.9933e-10
319504	'Nrcam'	mRNA	0.804652	0.000170646	1.3	1.38	1.22	0.64	0.81	2.91791e-05
319530	'Zfp750'	mRNA	1.78109	0.00612884	0.46	0.64	0.56	0.22	0.1	0.00155772
319636	'Fsd1l'	mRNA	0.748716	1.0943e-36	25.14	24.19	25.17	14.52	15.4	7.03192e-39
319742	'Mpzl3'	mRNA	1.25188	0.00546049	3.63	3.56	2.82	1.4	1.33	0.00136479
319901	'Dsel'	mRNA	1.05865	5.42064e-06	1.82	1.64	1.54	0.81	0.78	6.9201e-07
320007	'Sidt1'	mRNA	0.785071	0.00841829	1.42	1.36	1.39	0.74	0.86	0.00223389
320111	'Prr18'	mRNA	-1.39498	0.0008722	0.45	0.51	0.33	1.04	1.19	0.00017839
320226	'Ccdc171'	mRNA	1.18646	0.00973055	0.57	0.56	0.45	0.19	0.22	0.00261784
320271	'Scai'	mRNA	0.814177	1.37896e-13	5.84	5.38	4.92	2.98	3.23	5.51079e-15
320277	'Spef2'	mRNA	2.92172	0.0248261	0.34	0.22	0.15	0	0.04	0.00761192
320365	'Fry'	mRNA	0.729075	3.7894e-14	4.57	4.8	4.6	2.82	2.73	1.41465e-15
320394	'Cenpt'	mRNA	-0.935239	1.56644e-12	8.48	9.65	8.9	16.16	17.5	7.14196e-14
320404	'Itpkb'	mRNA	0.59301	2.63835e-33	60.46	60.75	59.34	39.7	40.36	1.93759e-35
320506	'Lmbrd2'	mRNA	1.62214	4.80049e-11	29.21	28.87	27.29	6.82	10.58	2.73517e-12
320528	'Vps13c'	mRNA	0.890791	1.53974e-34	12.03	12.22	12.16	7.01	8.15	1.07424e-36
320538	'Ubn2'	mRNA	0.840758	3.71763e-33	10.39	10.5	9.75	5.23	6.01	2.75296e-35
320705	'Bend6'	mRNA	0.591725	0.000219742	9.59	9.58	8.81	6.06	6.67	3.87575e-05
320825	'Samd5'	mRNA	2.10453	1.52811e-10	2.62	2.77	2.26	0.55	0.68	9.29587e-12
320910	'Itgb8'	mRNA	2.33508	0.00240182	0.56	0.48	0.39	0.1	0.08	0.000546068
327954	'Dnah2'	mRNA	0.689404	6.91984e-05	1.08	1.03	1.07	0.65	0.65	1.08922e-05
328232	'Gfod1'	mRNA	0.651564	2.14799e-10	6.87	6.79	6.41	4.12	4.27	1.34217e-11
328329	'Mast4'	mRNA	0.666346	7.48637e-13	5.56	5.95	5.58	3.4	3.62	3.28502e-14
328330	'D130037M23Rik'	mRNA	0.967225	0.00475998	1.56	1.99	1.46	0.67	1	0.00116815
328918	'Zscan30'	mRNA	-0.610104	0.00464152	1.95	2.31	2.06	3.53	3.15	0.00113567
329178	'Unc80'	mRNA	0.639503	1.78171e-18	12.98	12.79	12.58	7.26	8.88	4.08898e-20
329260	'Dennd1b'	mRNA	0.647206	3.69546e-07	4.06	4.17	3.91	2.26	2.81	3.76557e-08
329324	'Syt14'	mRNA	0.66388	2.20798e-24	17.49	16.9	17.03	9.72	10.61	3.05387e-26
329366	'Ccdc187'	mRNA	0.843384	4.90965e-06	1.58	1.51	1.4	0.75	0.86	6.19563e-07
329650	'Med12l'	mRNA	0.667435	4.88264e-09	4.25	3.93	3.63	2.34	2.59	3.72324e-10
329828	'AI464131'	mRNA	0.66174	0.0079753	2.44	2.82	2.53	1.22	1.81	0.00210413
330355	'Dnah6'	mRNA	0.698861	0.000678602	0.88	0.9	0.98	0.5	0.61	0.000134231
330406	'B4galnt3'	mRNA	1.14031	0.000183259	1.03	1.08	0.89	0.43	0.43	3.16497e-05
330409	'Cecr2'	mRNA	0.789102	0.004467	0.99	0.67	0.82	0.42	0.56	0.00108941
330463	'Zfp78'	mRNA	-1.3905	1.49002e-05	0.64	0.53	0.55	1.4	1.62	2.04992e-06
330502	'Zfp82'	mRNA	-0.772654	0.000925368	2.86	2.9	2.5	4.53	4.7	0.00019068
330914	'Arhgap32'	mRNA	0.748603	1.38459e-30	17.95	19.46	17.39	9.84	10.98	1.16936e-32
331188	'Zfp781'	mRNA	0.644071	6.62566e-06	6.05	6.02	5.71	3.5	3.97	8.61255e-07
331487	'Uprt'	mRNA	0.767703	0.0319199	4.22	4.96	4.28	2.37	2.76	0.0101542
333050	'Ksr2'	mRNA	0.788218	6.06073e-11	2.7	3.06	2.93	1.67	1.51	3.50513e-12
338320	'Mia2'	mRNA	0.903749	1.24252e-05	8.97	7.94	7.2	4.14	4.26	1.68204e-06
338362	'Ust'	mRNA	0.604558	0.00659833	2.35	2.32	2.92	1.56	1.71	0.00169198
338370	'Nalcn'	mRNA	0.930473	0.0081752	0.7	0.63	0.54	0.34	0.3	0.00216388
338523	'Kdm7a'	mRNA	0.631383	7.08804e-15	7.6	7.67	7.53	4.66	5.01	2.43353e-16
353208	'Zfp931'	mRNA	0.71445	0.00986794	3.94	4.72	4.11	2.22	2.86	0.00265963
353234	'Pcdha2'	mRNA	0.682624	0.00735336	1.39	1.68	1.63	0.83	1.09	0.00191484
353235	'Pcdha8'	mRNA	1.05244	3.79945e-05	2.23	1.53	1.59	0.89	0.8	5.63639e-06
353310	'Zfp703'	mRNA	-0.666629	4.21855e-07	5.36	5.79	5.4	8.66	8.53	4.3528e-08
353499	'Tmc4'	mRNA	-1.11485	0.0341624	0.59	0.58	0.32	1.08	1.03	0.0109846
360213	'Trim46'	mRNA	-0.803116	5.45222e-10	5.75	6.56	6.3	10.95	10.53	3.60701e-11
373864	'Col27a1'	mRNA	1.17882	2.72497e-26	5.59	5.61	5.82	2.51	2.26	3.33534e-28
378435	'Mafa'	mRNA	0.791529	3.05103e-52	635.67	644.47	636.24	333.84	384.41	9.52281e-55
380683	'Sec14l3'	mRNA	2.17102	0.00228478	0.39	0.44	0.39	0.07	0.12	0.000516103
380768	'Ccdc177'	mRNA	1.30123	0.0273559	0.35	0.51	0.43	0.16	0.19	0.00852152
380855	'Rsl1'	mRNA	-0.746238	0.0202953	1.63	1.58	1.71	2.58	2.76	0.00606373
380959	'Alg10b'	mRNA	0.99136	4.47748e-05	17.48	17.13	16.53	6.69	10.18	6.75458e-06
381058	'Unc93a'	mRNA	-0.65198	1.82269e-05	5.38	5.31	5.15	7.87	8.47	2.54329e-06
381305	'Rc3h1'	mRNA	0.626056	3.79239e-11	5.27	4.88	5.5	3.33	3.61	2.12829e-12
381318	'Nsl1'	mRNA	-0.954101	3.04003e-17	8.43	7.15	8.65	14.86	15.76	8.13032e-19
381406	'Trp53rka'	mRNA	-0.790443	3.59475e-10	10.47	10.85	10.36	18.96	16.74	2.32317e-11
381549	'Zfp69'	mRNA	-0.734916	0.000818404	3.97	3	2.59	5.57	5.69	0.000166085
381629	'Atraid'	mRNA	0.595307	2.66365e-09	58.01	62.15	60.09	40.67	36.75	1.94802e-10
382236	'Brwd3'	mRNA	0.66326	8.27631e-13	8.28	8.73	7.97	4.17	5.34	3.66204e-14
382253	'Cdkl5'	mRNA	1.23675	5.95896e-14	6.53	7.64	6.21	2.57	3.1	2.26834e-15
382423	'Atxn7l3b'	mRNA	0.64894	6.02093e-27	47.04	50.35	51.39	30.82	31.35	7.03793e-29
382427	'Best3'	mRNA	0.82265	0.0175035	1.7	1.85	1.49	1.02	0.84	0.00513428
382793	'Mtx3'	mRNA	0.833589	1.22587e-20	11.82	11.57	11.7	5.97	6.24	2.3332e-22
383766	'Tldc2'	mRNA	1.14734	0.00072403	1.42	1.74	1.5	0.86	1.22	0.000144516
384309	'Trim56'	mRNA	0.995402	1.42404e-06	4.28	3.82	3.6	2.04	1.68	1.63756e-07
407823	'Baz2b'	mRNA	0.661862	3.05272e-13	7.72	7.49	7.23	4.42	4.9	1.27788e-14
431706	'Zfp457'	mRNA	1.8669	0.0227851	0.71	0.55	0.45	0.16	0.15	0.00690664
432611	'Dnaic2'	mRNA	0.762221	0.000174069	5.24	5.5	4.9	3.12	3.04	2.99348e-05
432770	'Rslcan18'	mRNA	-1.04071	0.0013575	1	0.76	0.9	1.8	1.78	0.000290607
433182	'Eno1b'	mRNA	-1.08668	9.51006e-118	105.94	109.73	108.04	227.26	221.21	3.49207e-121
433586	'Maml3'	mRNA	0.771482	7.9304e-09	3.76	4.18	3.95	2.2	2.37	6.24143e-10
433653	'Gimd1'	mRNA	1.61741	0.000106628	2.1	2.1	0.91	0.24	0.35	1.75407e-05
434008	'Tmem178b'	mRNA	0.620812	0.00414696	0.86	0.88	0.91	0.47	0.67	0.00100363
434437	'Amt'	mRNA	-0.791739	0.0241281	2.1	1.83	2.35	3.99	3.06	0.00737282
434869	'Gm15097'	mRNA	0.631044	0.000101639	12.41	13.63	12.72	7.75	8.61	1.66062e-05
435684	'Shf'	mRNA	-0.679726	0.022047	2.53	3.23	2.53	5.18	3.83	0.00665593
442834	'D830031N03Rik'	mRNA	2.35945	1.72687e-27	2.33	2.51	1.88	0.33	0.53	1.93401e-29
497097	'Xkr4'	mRNA	0.773073	0.000285954	1.61	1.49	1.83	1.03	1.41	5.18533e-05
504193	'Npcd'	mRNA	0.774798	3.16645e-11	9.92	11.26	11.25	5.44	7.2	1.76539e-12
50720	'Sacs'	mRNA	1.00004	4.1388e-63	10.99	10.99	10.86	5.4	5.6	7.45507e-66
50769	'Atp8a2'	mRNA	0.822061	0.0287237	1.05	1.17	0.92	0.52	0.68	0.00901088
50787	'Hs6st3'	mRNA	1.06123	0.00435236	2.2	2.18	1.94	0.81	1.14	0.00105959
50788	'Fbxl8'	mRNA	-0.651885	3.89618e-06	8.1	8.43	8.54	12.74	13.06	4.83327e-07
50791	'Magi2'	mRNA	1.28911	0.0147371	0.43	0.44	0.33	0.16	0.17	0.00419656
50874	'Tmod4'	mRNA	-1.69552	0.0226557	0.4	0.03	0.22	1	0.51	0.00685911
50876	'Tmod2'	mRNA	0.648236	1.13181e-15	10.83	10.67	10.37	6.04	7.32	3.58798e-17
50918	'Myadm'	mRNA	0.938427	1.91026e-09	7	6.92	7.26	3.62	3.61	1.35963e-10
51869	'Rif1'	mRNA	0.784894	1.41187e-37	26.91	26.71	25.6	14.09	16.11	8.55416e-40
51938	'Ccdc39'	mRNA	1.01105	0.00485752	1.76	2.4	1.88	0.86	1.06	0.00119387
52040	'Ppp1r10'	mRNA	0.59427	7.9085e-15	18.89	18.46	18.85	12.42	12.1	2.73942e-16
52231	'Ankzf1'	mRNA	-0.793483	7.39339e-08	5.17	6.24	5.62	9.31	8.76	6.71016e-09
52372	'D6Ertd527e'	mRNA	-1.66219	0.0390403	0.16	0.15	0.22	0.54	0.47	0.0128064
52466	'Slc46a1'	mRNA	0.639933	0.000405495	8.02	8.09	7.36	5.05	4.78	7.60862e-05
53315	'Sult1d1'	mRNA	0.714983	8.96199e-15	27.07	26.79	26.74	14.85	17.27	3.14666e-16
53356	'Eif3g'	mRNA	-0.690427	6.12449e-34	130.2	129.82	126.61	206.06	198.52	4.31038e-36
53859	'Map3k14'	mRNA	-0.76383	0.000199718	1.57	2.07	1.83	3.23	2.86	3.48835e-05
54125	'Polm'	mRNA	-0.662387	6.83836e-08	7.84	7.16	8.81	12.85	11.8	6.14364e-09
54132	'Pdlim1'	mRNA	-0.744011	0.000829569	4.59	4.48	4.1	7.1	7.28	0.000168604
54137	'Acrbp'	mRNA	-0.695048	0.0450692	2.42	2.28	2.22	3.88	3.65	0.0150792
54208	'Arl6ip1'	mRNA	0.726207	2.4583e-08	14.55	14.29	14.69	9.4	7.8	2.0882e-09
54343	'Atf7ip'	mRNA	0.712943	1.39043e-11	7.65	8	7.43	3.9	4.46	7.24146e-13
54396	'Irgm2'	mRNA	0.750841	0.0242258	1.29	1.61	1.87	0.76	1.1	0.00740413
54447	'Asah2'	mRNA	0.587523	0.000333941	3.04	3.01	2.86	2.22	1.85	6.16177e-05
544696	'Tbc1d32'	mRNA	0.837655	3.56482e-10	4.5	3.91	4.21	2.1	2.52	2.29946e-11
54486	'Hpgds'	mRNA	0.679495	0.00266941	3.25	3.05	3.75	1.89	2.17	0.000612461
544971	'Bdp1'	mRNA	0.794486	9.69024e-30	15.32	16.09	14.72	8.06	9.25	8.95487e-32
545156	'Kalrn'	mRNA	0.79012	3.04081e-10	2.98	2.18	2.82	1.58	1.7	1.93354e-11
545471	'Zfp345'	mRNA	0.674918	0.000332287	5.22	4.98	5.24	3	3.34	6.12921e-05
54608	'Abhd2'	mRNA	0.731806	1.40085e-17	27.92	30.31	27.76	15.79	18.11	3.53212e-19
54631	'Nphs1'	mRNA	4.60447	0.0384993	0.08	0.05	0.03	0	0	0.0125983
54634	'Magix'	mRNA	1.56348	0.0200948	0.63	0.7	0.43	0.14	0.25	0.00599646
54725	'Cadm1'	mRNA	0.71554	4.41962e-60	112.76	106.98	110.46	65.57	66.3	9.73723e-63
547253	'Parp14'	mRNA	0.844577	0.00234354	0.9	1.15	0.87	0.57	0.48	0.000531324
55934	'Rp9'	mRNA	-0.774821	7.8428e-15	29.6	27.65	29.48	48.51	47.82	2.71186e-16
56031	'Ppie'	mRNA	-0.616135	3.15409e-06	17.16	19.24	18.65	28.72	25.66	3.84513e-07
56032	'Nprl2'	mRNA	-0.635778	1.37542e-06	14.14	14.03	13.69	19.9	23.01	1.57829e-07
56068	'Ammecr1'	mRNA	0.855992	1.77142e-08	7.4	7.55	7.17	3.51	4.49	1.47762e-09
56077	'Dgke'	mRNA	1.00384	8.80887e-17	5.9	5.75	5.74	2.43	3	2.50681e-18
56193	'Plek'	mRNA	-0.612699	0.00697602	1.71	2.08	1.47	2.69	2.58	0.0018042
56289	'Rassf1'	mRNA	-0.951767	4.13878e-09	8.38	6.55	6.39	13.84	13.07	3.11548e-10
56296	'Dmrtb1'	mRNA	-0.805053	0.0168568	1.65	1.64	1.76	3.09	2.57	0.00491674
56310	'Gps2'	mRNA	-0.607547	4.18896e-29	111.68	110.6	113.16	167.75	167.02	4.05052e-31
56312	'Nupr1'	mRNA	-2.00344	0.000602354	1.99	1.58	0.57	6.49	4.13	0.000117595
56338	'Txnip'	mRNA	2.31507	2.11542e-161	40.82	39.81	41.61	7.48	8.6	1.29463e-165
56360	'Acot9'	mRNA	-0.61662	1.4154e-08	17.69	15.58	17.39	24.94	25.71	1.1564e-09
56386	'B4galt6'	mRNA	0.625534	7.86403e-17	17.47	18.21	17.08	10.59	11.85	2.2283e-18
56403	'Syncrip'	mRNA	0.616565	2.38026e-28	68.71	70.23	67.12	39.19	44.57	2.41814e-30
56421	'Pfkp'	mRNA	-0.752203	5.5812e-59	63.48	62.1	65.05	115.69	113.24	1.29795e-61
56449	'Ybx3'	mRNA	-0.613215	3.57827e-53	230.22	233.17	232.26	349.05	347.04	1.05114e-55
56490	'Zbtb20'	mRNA	0.630621	1.41918e-10	1.86	2.02	1.78	1.95	1.6	8.57238e-12
56496	'Tspan6'	mRNA	0.616493	2.01284e-06	16.9	15.99	16.52	10.65	10.41	2.37624e-07
56506	'Cib2'	mRNA	-0.78133	0.00932357	5.59	6.88	6.4	11.52	9.32	0.00249637
56520	'Nme4'	mRNA	-0.768284	7.47018e-08	21.83	18.36	20.43	33.47	33.17	6.78443e-09
56525	'Zfp235'	mRNA	-0.743042	0.0094326	1.32	1.06	1	1.73	2.11	0.0025296
56615	'Mgst1'	mRNA	-2.2312	0.00508775	0.42	0.42	0.25	1.56	1.72	0.00125623
56738	'Mocs1'	mRNA	-0.713323	0.0025741	2.45	1.99	2.61	3.59	3.87	0.000589333
56843	'Trpm5'	mRNA	-0.629299	2.94518e-14	18.03	17.46	16.72	27.97	25.29	1.09047e-15
56846	'Necab3'	mRNA	-0.656897	0.0024927	4.34	3.73	4.4	7.79	5.51	0.000569629
57267	'Apba3'	mRNA	-0.843073	9.91653e-16	14.55	12.58	12.44	23.79	22.97	3.12547e-17
57432	'Zc3h8'	mRNA	-0.59676	0.000106618	8.86	9.41	9.89	13.18	14.57	1.75326e-05
57438	'March7'	mRNA	0.618603	0.000168427	40.67	39.21	37.55	21.64	28.43	2.87378e-05
574404	'Gm14685'	mRNA	1.87739	1.24879e-05	1.1	1.57	1.39	0.42	0.33	1.69282e-06
574405	'DXBay18'	mRNA	1.90465	4.46064e-06	1.66	1.18	1.54	0.32	0.46	5.58809e-07
58170	'Asic5'	mRNA	-1.41175	1.01282e-20	6.34	6.21	5.4	15.92	15.36	1.90912e-22
58229	'Efcc1'	mRNA	0.861823	0.0108241	0.56	0.68	0.62	0.3	0.33	0.00296438
58240	'Hs1bp3'	mRNA	-0.608139	5.63138e-21	28.91	28.5	29.36	43.93	42.62	1.04081e-22
58243	'Nap1l5'	mRNA	0.900949	2.91622e-09	12.28	11.6	11.57	6.55	5.84	2.14522e-10
58249	'Fibp'	mRNA	-0.724954	1.52152e-06	13.41	15.36	12.5	23.94	20.43	1.76176e-07
58250	'Chst11'	mRNA	0.607159	6.39595e-19	22.09	22.59	23.31	13.86	15.43	1.41306e-20
58909	'Fam13a'	mRNA	0.695	0.00242088	2.16	2.48	2.3	1.57	1.24	0.000551291
59042	'Cope'	mRNA	-0.621702	8.39082e-23	96.66	97.52	98.41	143.48	148.3	1.30433e-24
59093	'Pcbp3'	mRNA	-0.596045	4.85316e-16	30.43	31.71	31.48	47.15	45.56	1.49397e-17
60345	'Nrip2'	mRNA	3.67015	0.00936905	0.41	0.51	0.44	0	0.07	0.00251164
60595	'Actn4'	mRNA	-0.593154	8.38375e-38	57.54	57.62	58.69	86.21	85.76	4.97689e-40
60599	'Trp53inp1'	mRNA	1.76847	9.67424e-54	9.19	8.97	9.41	2.36	2.95	2.66426e-56
622320	'Kctd21'	mRNA	-0.642673	0.0267411	1.36	1.33	1.6	2.27	2.07	0.008294
622731	'Gm6348'	mRNA	5.42548	0.00513789	0.26	0.43	0.46	0	0	0.00127064
624219	'Angptl8'	mRNA	-1.10821	1.11324e-08	9.26	9.18	8.61	19.29	18.39	8.925e-10
626359	'Wdr93'	mRNA	1.21775	0.0135848	1.17	1.21	1.41	0.53	0.58	0.00382936
626848	'Zfp971'	mRNA	0.617677	1.5445e-07	17.88	18.81	20.14	12.22	15.06	1.47928e-08
630579	'Zfp808'	mRNA	0.780882	1.45566e-14	15.9	15.26	15.41	8.42	8.87	5.23823e-16
634731	'Susd1'	mRNA	0.621293	0.0322519	1.47	1.64	1.67	0.96	1.06	0.0102736
64580	'Ndst4'	mRNA	2.1354	1.07055e-15	1.89	2.3	2.01	0.64	0.39	3.38068e-17
64602	'Ireb2'	mRNA	0.590224	8.46455e-16	31.38	30.63	31.42	18.38	22.55	2.64711e-17
65019	'Rpl23'	mRNA	-0.663979	1.68625e-46	751.59	752.36	755.5	1218.79	1102.01	6.39825e-49
654824	'Ankrd37'	mRNA	-1.14623	7.33211e-07	6	8.46	5.66	16.42	13.79	7.91382e-08
66056	'Zfp524'	mRNA	-0.874801	1.16351e-09	13.06	13.48	12.78	23.02	24.42	8.13178e-11
66071	'Ethe1'	mRNA	-0.701427	2.28398e-05	8.8	7.66	8.1	13.41	12.59	3.24565e-06
66085	'Eif3f'	mRNA	-0.660509	1.79813e-28	129.02	141.53	134.2	219.11	197.61	1.80473e-30
66147	'Necap2'	mRNA	-1.00759	7.84393e-11	6.43	5.86	5.61	12.72	11.28	4.59883e-12
66170	'Chchd5'	mRNA	-0.602684	6.39814e-09	26.87	28.62	25.63	41.72	38.39	4.96502e-10
66222	'Serpinb1a'	mRNA	1.81327	7.6051e-06	2.03	2.83	2.77	0.85	0.68	9.96947e-07
66341	'Eid3'	mRNA	4.74552	0.0113815	0.62	1.24	0.34	0.05	0	0.00313375
66349	'Dmac2'	mRNA	-0.643089	5.09803e-07	13.8	13.7	12.89	20.88	20.52	5.33826e-08
66364	'2310009A05Rik'	mRNA	0.761051	0.000299934	33.84	36.88	31.46	19.63	18.52	5.47187e-05
66412	'Arrdc4'	mRNA	0.668498	1.88914e-05	7.09	8.68	8.73	6.23	5.51	2.64758e-06
66420	'Polr2e'	mRNA	-0.741623	4.88514e-18	55.61	54.99	57.4	96.68	85.25	1.17495e-19
66468	'Ska1'	mRNA	-0.715535	7.95402e-12	13.07	11.82	12.64	21.72	18.64	3.98675e-13
66477	'Usmg5'	mRNA	0.92515	1.56737e-09	777.02	873.69	841.32	451.11	356.34	1.10406e-10
665033	'Col6a5'	mRNA	0.801318	3.4516e-41	19.23	19.09	18.4	11.03	10.34	1.66876e-43
66528	'Smim5'	mRNA	2.2898	0.00315848	0.3	0.44	0.35	0.08	0.06	0.000740135
665433	'Hist1h2ao'	mRNA	-1.24354	1.67382e-57	109.88	111.02	121.04	262.08	252.98	4.30236e-60
66595	'Aste1'	mRNA	0.892513	6.75462e-07	5.42	4.85	4.29	2.63	2.99	7.23827e-08
66599	'Rdm1'	mRNA	-0.994948	1.05046e-07	7.69	7.06	9.03	15.65	14.6	9.75888e-09
66610	'Abi3'	mRNA	-0.767461	0.000854957	1.77	1.53	1.46	2.68	2.61	0.000174497
666173	'Vps13b'	mRNA	0.62735	1.14408e-18	9.57	9.88	10.15	6.64	7.57	2.56962e-20
66625	'Pnisr'	mRNA	0.659086	4.1392e-29	50.12	47.86	46.67	28.98	31.41	3.97707e-31
66637	'Tsen15'	mRNA	-0.628741	4.16437e-05	13.71	17.21	14.15	23.32	21.91	6.24145e-06
666532	'Zfp991'	mRNA	0.947435	0.0405446	0.95	0.97	1.28	0.55	0.54	0.0133643
66689	'Klhl28'	mRNA	0.955441	2.29588e-17	14.47	15.06	13.59	6.27	8.26	5.98558e-19
667118	'Zbed6'	mRNA	2.50491	9.87937e-13	8.75	8.08	8.28	0.99	1.92	4.41972e-14
66793	'Efcab1'	mRNA	0.632732	1.06261e-13	32.33	31.14	31.92	20.06	18.71	4.188e-15
668173	'Pex10'	mRNA	-0.699055	5.43989e-05	6.78	6.8	6.33	9.93	11.16	8.37431e-06
66825	'Rnf186'	mRNA	-0.937986	3.8964e-08	7.67	8.3	8.89	16.25	14.7	3.39087e-09
66929	'Asf1b'	mRNA	-0.734364	8.23597e-32	59.36	61.12	58.52	95.09	99.05	6.40128e-34
66967	'Edem3'	mRNA	0.588827	1.1395e-11	12	11.95	11.9	7.12	8.55	5.87182e-13
66985	'Rassf7'	mRNA	-0.783519	3.45852e-10	13.22	12.13	12.96	21.9	20.93	2.22243e-11
67035	'Dnajb4'	mRNA	0.689178	0.00553876	3.58	3.14	3.44	1.81	2.35	0.0013874
67097	'Rps10'	mRNA	-0.612132	1.59785e-55	1638.99	1651.67	1655.27	2450.49	2353.79	4.20487e-58
67103	'Ptgr1'	mRNA	0.585602	1.65172e-05	16.62	16.24	16.16	10.64	11.2	2.29462e-06
671878	'Sms-ps'	pseudo	-0.799828	0.000195256	5.35	6.55	5.36	7.83	11.73	3.39845e-05
67219	'Med18'	mRNA	-0.854029	1.29367e-05	4.87	4.22	5.15	8.37	8.41	1.76157e-06
67225	'Rnpc3'	mRNA	0.623508	7.56664e-07	9.7	10.94	9.31	7.28	7.82	8.19179e-08
67235	'Zkscan14'	mRNA	-0.612708	0.00367226	3.66	4.62	4.21	5.97	6.23	0.000872893
672511	'Rnf213'	mRNA	0.677085	5.57254e-21	6.95	6.99	6.38	4.03	4.31	1.02652e-22
67252	'Cap2'	mRNA	-1.4805	0.00785342	0.43	0.22	0.24	0.57	0.85	0.00206668
67254	'2900011O08Rik'	mRNA	0.879348	4.39514e-05	4.66	4.84	4.56	2.32	2.63	6.61154e-06
67296	'Socs4'	mRNA	0.588179	1.26026e-07	20.13	19.17	20.37	11.93	14.01	1.18854e-08
67430	'4921536K21Rik'	mRNA	0.695935	0.0245613	2.11	2.09	2.33	1.28	1.35	0.00752473
67434	'Ankrd33b'	mRNA	0.788831	4.7333e-07	4.63	4.27	4.68	2.7	3.21	4.91869e-08
67467	'Gpalpp1'	mRNA	0.630197	3.31164e-20	21.05	21.57	21.4	12.97	14.17	6.56652e-22
67500	'Ccar1'	mRNA	0.600556	2.12867e-30	51.81	52.79	51.4	33.49	33.62	1.82383e-32
67501	'Ccdc50'	mRNA	0.662744	1.5858e-27	25.86	26.1	26.02	15.22	17.11	1.76631e-29
67538	'Zswim3'	mRNA	-0.839563	2.93491e-09	5.43	5.35	6.14	10.52	9.29	2.16256e-10
67547	'Slc39a8'	mRNA	1.14885	1.67284e-50	28.69	28.55	29.87	12.69	13.34	5.73311e-53
67579	'Cpeb4'	mRNA	0.816716	5.60889e-41	24.72	24.46	23.9	12.92	14.38	2.74609e-43
67586	'Ubxn11'	mRNA	0.87242	0.000765719	3.86	3.58	4.23	2.68	2.34	0.000153706
67603	'Dusp6'	mRNA	1.13164	5.97444e-15	9.13	8.5	8.97	3.75	4.2	2.03657e-16
67629	'Spc24'	mRNA	-1.04252	7.23143e-19	16.61	18.14	16.37	34.84	32.24	1.60207e-20
67776	'Vwa5a'	mRNA	1.0526	1.28479e-05	2.33	2.06	2.05	0.99	1.04	1.74634e-06
67781	'Ilf2'	mRNA	-0.597115	1.25427e-14	33.2	31.82	30.68	48.47	46.04	4.49817e-16
67790	'Rab39b'	mRNA	0.599328	5.18659e-09	16.06	16.85	17.23	9.69	11.99	3.96771e-10
67844	'Rab32'	mRNA	1.60729	0.0258828	0.74	0.74	0.61	0.22	0.22	0.00798186
67865	'Rgs10'	mRNA	-0.725181	3.76813e-11	35.05	33.27	38	55.33	58.29	2.11237e-12
67873	'Mri1'	mRNA	-0.807214	5.15692e-09	7.55	7.2	7.03	11.77	13.09	3.94186e-10
67876	'Coq10b'	mRNA	0.881906	8.63987e-12	17.96	16.99	18.39	9.18	9.73	4.36752e-13
67880	'Dcxr'	mRNA	0.957036	3.84119e-05	14.5	12.35	12.11	7.23	5.77	5.71007e-06
68024	'Hist1h2bc'	mRNA	1.20245	0.0391821	3.64	2.8	3.76	1.62	1.25	0.0128625
68028	'Rpl22l1'	mRNA	-0.67618	1.60765e-05	39.76	37.77	39.8	60.02	58.17	2.22258e-06
68194	'Ndufb4'	mRNA	0.600375	0.047958	81.7	87.7	88.7	65.65	41.4	0.0162155
68241	'Mcrip2'	mRNA	-0.716893	0.000670712	10.32	10.21	9.92	17.79	14.92	0.000132254
68268	'Zdhhc21'	mRNA	1.03248	1.62117e-18	4.22	4.29	3.99	1.88	2.11	3.70071e-20
68404	'Nrn1'	mRNA	-0.764538	2.19546e-13	17.62	18.26	16.92	28.92	29.54	8.97532e-15
68473	'Mob1b'	mRNA	1.07417	1.19088e-17	10.7	10.59	11.66	4.69	5.56	2.98812e-19
68490	'Zfp579'	mRNA	-0.699254	1.4447e-08	11.09	8.96	9.4	16.6	14.12	1.18341e-09
68523	'Ciao2b'	mRNA	-1.05228	1.08319e-20	43.05	43.14	41.62	91.29	78.67	2.04838e-22
68559	'Pdrg1'	mRNA	-0.86737	1.07318e-18	28.65	27.93	30.4	54.38	48.73	2.39724e-20
68636	'Fahd1'	mRNA	0.596167	4.4103e-05	16.64	16.54	17.27	10.88	10.84	6.64244e-06
68842	'Tulp4'	mRNA	0.681919	1.94315e-22	12.04	12.38	11.5	6.87	7.67	3.18704e-24
68845	'Pih1d1'	mRNA	-0.649922	4.05455e-05	11.83	14.71	14.49	21.34	21.79	6.06445e-06
68895	'Rasl11a'	mRNA	-0.664765	2.48107e-05	12	12.99	12.05	19.32	18.78	3.55761e-06
68922	'Dnaic1'	mRNA	0.897777	0.0115934	1.78	1.65	1.71	0.86	0.96	0.00320211
68961	'Phkg2'	mRNA	-0.654948	7.16433e-08	14.87	15.91	15.66	27.01	22.38	6.4628e-09
69020	'Zfp707'	mRNA	-0.818324	5.95707e-15	17.37	15.88	16.38	30.18	26.99	2.02701e-16
69066	'1810010H24Rik'	mRNA	-0.631919	0.0191915	5.19	4.11	4.11	7.6	5.69	0.00569403
69089	'Oxa1l'	mRNA	-0.59958	4.7111e-18	30.35	29.25	30.62	45.7	43.71	1.1302e-19
69123	'Eci3'	mRNA	0.692753	3.67944e-06	18.86	19.37	17.81	11.94	10.46	4.54188e-07
69305	'Dcps'	mRNA	-0.642176	1.03451e-12	34.83	36.46	35.77	53.83	54.71	4.64075e-14
69310	'Pacrg'	mRNA	1.04525	0.00379831	3.78	3.7	3.12	1.78	1.53	0.000908201
69327	'1700007K13Rik'	mRNA	1.67934	8.59004e-12	13.83	16.82	16.28	4.29	5.16	4.33708e-13
69354	'Slc38a4'	mRNA	0.707605	2.55666e-23	38.63	34.27	35.04	20.32	22.1	3.84908e-25
69574	'Cmbl'	mRNA	0.650865	0.00758875	10	9.57	8.05	6.4	5.04	0.00198478
69706	'Lrr1'	mRNA	-0.763476	1.05283e-08	12.13	12.09	11.96	19.31	20.79	8.42138e-10
69709	'Ptrhd1'	mRNA	0.603521	0.000754691	4.06	3.68	4.1	2.8	2.32	0.000151262
69743	'Casz1'	mRNA	0.65452	7.76443e-20	17.1	16.75	14.88	10.76	10.65	1.5776e-21
69826	'Ms4a10'	mRNA	1.51105	0.0447535	1.37	1.7	1.77	0.53	0.71	0.0149626
69865	'A1cf'	mRNA	1.09553	6.57151e-26	7.47	8.11	7.63	3.14	3.64	8.20433e-28
69885	'Aunip'	mRNA	-0.753401	2.8406e-10	16.87	17.53	18.05	29.09	28.4	1.80275e-11
69994	'Rsc1a1'	mRNA	-1.36774	4.59162e-07	1.66	1.32	2.31	4.79	4.08	4.76865e-08
70008	'Ace2'	mRNA	1.51118	0.00998293	0.61	0.54	0.53	0.19	0.2	0.00269429
70021	'Nt5dc2'	mRNA	-0.810639	1.09185e-71	117.74	119.83	121.81	210.11	203.85	1.47006e-74
70227	'Zfp619'	mRNA	1.50576	0.0013751	0.42	0.48	0.5	0.16	0.17	0.000295301
70235	'Poc1a'	mRNA	-0.696516	8.70294e-05	5.97	5.95	5.79	9.35	9.36	1.40344e-05
70357	'Kcnip1'	mRNA	-0.595826	0.012421	3.03	3.07	2.53	4.38	4.75	0.00346557
70359	'Gtpbp3'	mRNA	-0.832821	1.0313e-10	6.29	6.17	7.23	11.87	11.04	6.11587e-12
70363	'Fam135b'	mRNA	1.31382	1.14017e-09	1.23	1.07	1.08	0.34	0.42	7.94769e-11
70377	'Derl3'	mRNA	-0.936181	0.00645092	1.96	2.05	2.3	4.21	3.63	0.00164866
70481	'Pnma1'	mRNA	0.686618	0.025871	2.79	2.26	2.55	1.43	1.65	0.00797662
70603	'Mutyh'	mRNA	-0.624753	0.000673687	6.82	6.19	6.15	10.15	9.07	0.000133171
70611	'Fbxo33'	mRNA	0.767093	4.18143e-23	27.47	27.31	28.4	14.94	16.69	6.39753e-25
70683	'Utp20'	mRNA	0.64432	6.58268e-15	8.44	8.37	7.84	5.27	5.09	2.24794e-16
70701	'Nipal1'	mRNA	1.06994	1.895e-12	5.56	4.86	5.33	2.41	2.51	8.73279e-14
70713	'Gpr137c'	mRNA	0.593715	0.0117797	3.06	3.29	2.75	2.1	2.15	0.00326069
70726	'Angptl6'	mRNA	-1.12817	1.78469e-19	11.13	9.92	10.82	23	22.2	3.77909e-21
70797	'Ankib1'	mRNA	0.676628	9.18791e-07	3.53	3.69	3.85	2.16	2.45	1.00876e-07
71063	'Zfp597'	mRNA	0.730621	2.91557e-07	4.41	3.97	4.57	2.42	2.69	2.92806e-08
71093	'Atoh8'	mRNA	-0.995654	0.0175687	0.79	0.64	0.84	1.35	1.6	0.00516067
71131	'Zfp689'	mRNA	-0.845865	4.45116e-06	2.19	2.27	2.46	4.28	3.86	5.57348e-07
71175	'Nipbl'	mRNA	0.842224	1.90052e-52	27.66	27.2	26.94	13.82	15.45	5.69925e-55
71233	'Enkur'	mRNA	1.74527	0.00698517	1.74	1.37	1.74	0.59	0.35	0.00180742
71238	'Sdhaf3'	mRNA	-0.695009	0.0215395	10.99	8.15	11.22	15.57	15.7	0.0064869
71354	'Wdr31'	mRNA	0.80656	3.13803e-11	185.3	202.73	174.78	97.08	113.23	1.7457e-12
71371	'Arid5b'	mRNA	0.655036	1.46225e-10	6.36	6.57	6.47	3.79	4.09	8.88624e-12
71390	'Slc6a19os'	mRNA	-0.856587	0.00290553	3.04	2.61	2.33	5.13	4.29	0.00067286
71425	'Bpifb9a'	mRNA	2.87522	0.0296935	0.04	0.07	0.08	0	0.01	0.00935707
71514	'Sfpq'	mRNA	0.633939	2.34374e-52	96.06	97.4	98.08	66.5	66.76	7.1718e-55
71609	'Tradd'	mRNA	-0.632433	0.000373712	7.73	8.03	7.98	11.38	12.58	6.96192e-05
71735	'Lrwd1'	mRNA	-0.625556	4.84484e-13	21.75	23.28	22.23	35.48	32.33	2.05476e-14
71742	'Ulk3'	mRNA	-0.725549	1.34985e-08	5.45	5.98	5.87	9.4	9.58	1.09954e-09
71746	'Rgl3'	mRNA	-0.617784	1.63199e-08	12.06	11.24	11.97	19.15	16.44	1.35233e-09
71776	'Tha1'	mRNA	-0.595098	0.0347116	2.77	2.66	2.62	4.12	3.79	0.0111804
71781	'Slc16a14'	mRNA	0.677787	0.012249	2.19	2.48	2.22	1	1.67	0.00341384
71839	'Osgin1'	mRNA	-0.910618	0.00103237	1.61	2.61	2.4	4.09	4.01	0.000216077
71923	'Borcs6'	mRNA	-0.862924	3.50882e-10	8.71	9.57	9.54	17.83	15.2	2.2569e-11
71970	'Zbed5'	mRNA	-0.635576	1.3376e-06	7.43	7.72	7.85	10.89	11.99	1.52833e-07
71971	'Zswim1'	mRNA	-0.612017	1.91644e-09	11.28	11.85	12.11	18.24	17.01	1.36755e-10
71997	'Smg9'	mRNA	-0.615793	3.2761e-05	6.3	6.86	7.7	11.41	10.44	4.79185e-06
72008	'Zfyve19'	mRNA	-0.884291	1.9045e-16	12.99	14.03	14.41	26.5	24.25	5.60626e-18
72023	'Cyb561d1'	mRNA	0.709302	9.16316e-05	3.56	3.01	3.83	1.93	2.21	1.48383e-05
72043	'Sulf2'	mRNA	1.46769	0.000170904	1.05	1.28	0.95	0.44	0.33	2.92754e-05
72058	'Igsf5'	mRNA	0.817973	0.0282829	2.7	2.57	2.58	1.56	1.25	0.00885008
72123	'Ccdc71l'	mRNA	0.615198	0.00816856	2.5	2.36	2.17	1.33	1.68	0.00216162
72145	'Wdfy3'	mRNA	0.603015	1.75359e-19	11.66	11.98	10.79	7.17	7.8	3.68668e-21
72149	'Strada'	mRNA	-0.704255	3.97456e-12	15.03	13.41	13.74	22.56	22.33	1.92404e-13
72180	'Zfp661'	mRNA	-1.00352	1.28683e-13	3.91	4.02	4.54	8.58	9.37	5.10322e-15
72297	'B3gnt3'	mRNA	0.59192	1.89396e-12	30.39	32.42	31.46	20.62	20.17	8.71639e-14
72333	'Palld'	mRNA	0.849704	7.42992e-06	3.32	3.14	2.99	1.73	1.71	9.73074e-07
72421	'Ttc30b'	mRNA	0.710626	0.000882374	4	4.18	4.38	2.47	2.56	0.000180741
72440	'Rhno1'	mRNA	-0.718075	9.83575e-22	33.13	32.24	34.17	53.17	55.43	1.70952e-23
72522	'Atxn7l2'	mRNA	-0.627394	1.02607e-09	13.33	12.59	11.84	19.4	18.99	7.08329e-11
72556	'Zfp566'	mRNA	-0.785698	0.00027478	3.65	4.34	4.18	7.1	6.58	4.95915e-05
72567	'Bclaf1'	mRNA	0.586452	4.82344e-32	63.61	64.37	60.39	39.64	41.42	3.71942e-34
72605	'Car10'	mRNA	0.884634	1.08259e-07	5.35	5.54	6.19	2.97	3.09	1.00971e-08
72672	'Zfp518a'	mRNA	0.591967	0.00310132	1.81	1.68	1.71	1.17	1.1	0.000724463
72685	'Dnajc6'	mRNA	0.680253	4.17361e-11	8.45	8.3	8.15	4.99	5.22	2.355e-12
72699	'Lime1'	mRNA	-0.64379	3.78859e-05	6.55	7.66	7.74	11.81	10.59	5.61333e-06
72774	'Neil1'	mRNA	-0.728398	0.000202979	5.35	4.56	4.39	8.7	7.56	3.54903e-05
72823	'Pard3b'	mRNA	0.813636	2.50173e-20	7.67	7.42	7.52	4.28	4.25	4.91465e-22
72825	'Mon1a'	mRNA	-0.613843	0.00072341	5.25	4.9	4.84	8.41	7.15	0.000144328
72948	'Tppp'	mRNA	0.630478	0.000155316	3.74	3.65	3.71	2.02	2.68	2.63961e-05
72973	'Fbxo47'	mRNA	0.982652	0.000155579	1.94	2.12	1.88	0.78	1.13	2.64503e-05
73068	'Fut11'	mRNA	0.603293	1.67123e-05	7.07	7.58	8.35	4.79	5.13	2.32479e-06
73094	'Sgip1'	mRNA	0.591836	0.00677538	1.9	2.07	1.66	1.17	1.13	0.00174194
73095	'Slc25a42'	mRNA	-0.660665	9.79689e-07	5.95	5.98	6.24	10.33	8.47	1.08341e-07
73121	'Rflna'	mRNA	1.19753	0.0187628	1.9	1.5	1.33	0.73	0.61	0.00555526
73340	'Nptxr'	mRNA	-0.739185	3.78535e-16	9.88	9.98	9.03	16.97	14.64	1.15599e-17
73635	'Ptges3l'	mRNA	1.15812	0.00639763	3.95	3.58	4.19	1.5	1.57	0.00163308
73710	'Tubb2b'	mRNA	-1.06332	7.63487e-22	10.83	11.49	12.42	23.97	23.4	1.3083e-23
73729	'Zfp383'	mRNA	-0.722165	0.000946395	2.27	2.69	2.61	3.97	4.29	0.00019594
73844	'Ankrd45'	mRNA	0.734923	2.82966e-08	7.67	7.74	6.92	4.28	4.52	2.4279e-09
73845	'Ankrd42'	mRNA	1.37692	6.55295e-05	1.75	1.83	2.07	0.64	0.73	1.02866e-05
73884	'Zdbf2'	mRNA	0.587673	5.69116e-17	13.3	13	13.28	7.91	9.47	1.57778e-18
74020	'Cpne4'	mRNA	0.734306	0.00539068	2.23	1.83	2.14	1.27	1.18	0.00134404
74053	'Grip1'	mRNA	0.718165	0.00135609	1.99	1.9	1.89	1.32	1.16	0.00029014
74103	'Nebl'	mRNA	0.678649	5.5315e-07	4.41	4.05	3.9	2.14	2.61	5.82263e-08
74338	'Slc6a19'	mRNA	-1.21135	4.1388e-63	16.28	15.64	16.25	34.72	37.33	7.59877e-66
74354	'Lrguk'	mRNA	0.980294	1.3417e-09	2.41	2.68	2.78	1.3	1.53	9.39353e-11
74407	'Ttc25'	mRNA	0.86181	0.0115324	2.17	2.21	1.78	1.05	1.04	0.00318234
74551	'Pck2'	mRNA	-0.588929	1.78302e-21	29.81	32.03	32.38	48.32	46.61	3.14265e-23
74737	'Pcf11'	mRNA	0.837967	2.51287e-19	9.93	9.23	9.87	5.19	5.6	5.3979e-21
74747	'Ddit4'	mRNA	-1.52592	2.54205e-45	11.83	10.91	12.09	33.75	31.67	9.80105e-48
74760	'Rab3il1'	mRNA	-0.743165	8.39537e-08	7.39	8.72	7.11	12.88	12.36	7.70689e-09
74998	'Rab11fip2'	mRNA	0.81642	1.69456e-11	6.74	6.53	6.48	3.31	4.04	8.97057e-13
75050	'Kif27'	mRNA	0.837706	1.57261e-08	4.97	6.31	5.65	4.01	2.89	1.29928e-09
751865	'Sap25'	mRNA	-0.787621	0.0133506	3.65	3.65	3.01	5.94	5.61	0.00375533
75209	'Sv2c'	mRNA	0.913725	0.0154448	1.01	0.83	0.91	0.49	0.47	0.00444155
75219	'Dusp18'	mRNA	0.706963	1.09287e-25	27.18	28.64	26.32	16.43	16.56	1.39786e-27
75540	'Fpgt'	mRNA	0.750737	5.81361e-11	10	10.54	10.16	5.77	6.34	3.35154e-12
75565	'Sgf29'	mRNA	-0.831528	3.61556e-18	29.7	29.63	28.97	51.8	50.23	8.58529e-20
75620	'Kxd1'	mRNA	-0.688435	3.51137e-12	31.27	29.33	30.73	50.1	45.52	1.68262e-13
75660	'Lin37'	mRNA	-0.849727	7.78967e-07	15.73	10.88	12.33	23.19	22.23	8.45489e-08
75712	'Tmem14a'	mRNA	1.563	0.017747	1.76	1.83	1.14	0.54	0.57	0.00522186
75739	'Mpp7'	mRNA	0.885718	9.2804e-10	4.86	4.72	5.57	2.49	2.69	6.38383e-11
75747	'Sesn3'	mRNA	0.700688	0.000316651	6.86	6.44	5.87	3.61	4.1	5.81949e-05
75764	'Slx1b'	mRNA	-0.934462	8.51661e-11	3.34	3.59	3.33	6.44	6.38	4.99843e-12
75860	'Tex26'	mRNA	0.588477	0.00889176	7.29	7.24	7.15	4.58	4.54	0.00236987
75870	'Tcam1'	mRNA	1.12819	0.0493606	0.45	0.56	0.63	0.21	0.26	0.0167445
75973	'Ccdc162'	mRNA	0.8656	0.0339164	0.55	0.69	0.7	0.33	0.36	0.0108827
76055	'Mgea5'	mRNA	0.862619	1.93295e-65	72.1	71.54	72.76	36.83	40.56	2.9574e-68
76071	'Jakmip1'	mRNA	1.66654	0.02604	0.5	0.58	0.3	0.17	0.14	0.0080351
76089	'Rapgef2'	mRNA	0.601892	1.48815e-07	4.83	4.86	4.9	3.08	3.42	1.41894e-08
76117	'Arhgap15'	mRNA	1.25685	0.00208538	2.46	1.48	2.64	0.69	1.13	0.000465573
76265	'Tsen54'	mRNA	-0.586384	6.06824e-10	17.58	16.64	17.55	25.69	26.12	4.05169e-11
76467	'Msrb2'	mRNA	-0.776906	0.0482263	2.65	2.13	1.82	3.48	4.03	0.0163243
76478	'Haus8'	mRNA	-0.672028	1.62572e-11	23.67	22.29	20.49	34.56	34.19	8.56639e-13
76747	'Dapl1'	mRNA	0.821891	1.36986e-14	102.8	104.83	99.84	56.19	54.64	4.92109e-16
76965	'Slitrk1'	mRNA	1.08553	0.0126912	0.79	0.59	0.87	0.34	0.35	0.00354717
77117	'Zfp934'	mRNA	0.596936	1.48731e-06	15.11	15.84	14.64	9.05	10.64	1.71851e-07
77125	'Il33'	mRNA	4.6035	0.0381598	0.13	0.08	0.13	0	0	0.0124732
77462	'Tmem116'	mRNA	1.59343	0.0136794	1.58	1.16	1.95	0.57	0.52	0.00385854
77505	'Dnhd1'	mRNA	0.873662	0.00690589	0.63	0.38	0.35	0.24	0.21	0.00178311
77619	'Prelid2'	mRNA	-0.871423	5.2921e-05	10.04	10.43	11.69	19.51	18.28	8.10009e-06
77777	'Ulbp1'	mRNA	1.34089	7.76255e-28	31.87	31.14	27.78	9.81	12.61	8.45614e-30
77929	'Yipf6'	mRNA	0.714237	2.41524e-16	20.77	20.33	21.92	11.32	14.05	7.22799e-18
78373	'Nudt17'	mRNA	-0.694235	0.0235622	2.92	4.15	2.72	5.22	4.64	0.00717393
78733	'Troap'	mRNA	-0.654272	2.72988e-17	24.4	24.09	24.65	38.34	37.32	7.26742e-19
78757	'Rictor'	mRNA	0.594561	1.64868e-05	19.1	19.86	18.93	11.07	14	2.28938e-06
78834	'Zfp623'	mRNA	-0.626223	4.63944e-19	27.45	27.2	27.68	41.26	41.93	1.01931e-20
78914	'Nadsyn1'	mRNA	-1.00814	1.3989e-08	3.12	3.19	3.76	6.35	6.94	1.14121e-09
79362	'Bhlhe41'	mRNA	-0.686518	0.000532047	1.35	1.46	1.24	1.99	2.28	0.000102469
80719	'Igsf6'	mRNA	4.16103	0.0345778	0.38	0.34	0.31	0	0.06	0.0111288
80733	'Car15'	mRNA	-1.65695	0.0182552	0.21	0.55	0.63	1.55	1.15	0.00539276
80879	'Slc16a3'	mRNA	-1.25996	2.05351e-119	41.6	41.58	42.07	98.99	96.89	6.28369e-123
80890	'Trim2'	mRNA	0.947753	4.35285e-08	2.68	2.58	2.7	1.09	1.59	3.82273e-09
80898	'Erap1'	mRNA	0.725728	8.34404e-08	6.25	5.61	6.34	3.27	3.66	7.65467e-09
80909	'Castor2'	mRNA	1.0088	1.97603e-43	21.67	22.2	21.17	10.3	10.9	8.58616e-46
80981	'Arl4d'	mRNA	-1.72887	8.05232e-22	5.17	4.31	4.42	15.14	14.85	1.38476e-23
80987	'Nckipsd'	mRNA	-0.896429	5.89567e-12	5.48	6.24	6.35	11.45	11.06	2.92619e-13
81018	'Rnf114'	mRNA	-0.70489	2.74288e-37	48.85	50.99	50.1	79.65	80.28	1.7122e-39
81845	'Gpank1'	mRNA	-0.698396	1.79917e-12	23.68	25.94	26.05	42.06	38.69	8.24713e-14
83383	'Tfap4'	mRNA	-0.874985	3.24866e-19	13.47	13.56	14.04	24.61	25.05	7.04964e-21
83428	'Ucn3'	mRNA	-1.28172	1.31847e-43	21.68	20.74	20.07	50.95	48.01	5.64829e-46
83768	'Dpp7'	mRNA	-0.740918	3.95378e-15	21.28	20.71	21.24	35.3	33.77	1.32599e-16
83946	'Phip'	mRNA	0.632381	9.699e-19	10.46	10.1	10.02	6.16	6.84	2.16061e-20
93688	'Klhl1'	mRNA	1.79748	0.0018065	0.61	0.44	0.52	0.16	0.14	0.000398116
93713	'Pcdhga5'	mRNA	-1.74056	0.0165985	0.11	0.13	0.08	0.25	0.39	0.00483124
93736	'Aff4'	mRNA	0.761964	9.93087e-12	43.73	43.6	42.75	22.78	27.74	5.06268e-13
93837	'Dach2'	mRNA	0.595557	3.3302e-07	8.91	8.31	8.12	4.91	5.86	3.37504e-08
93838	'Dqx1'	mRNA	-0.830983	0.0375154	0.62	0.77	0.82	1.26	1.29	0.0122258
93872	'Pcdhb1'	mRNA	1.3124	0.00299173	1.22	1.66	1.22	0.42	0.66	0.000694835
93881	'Pcdhb10'	mRNA	0.952151	0.0120581	1.62	1.28	1.38	0.79	0.65	0.00335177
93883	'Pcdhb12'	mRNA	1.41971	0.032713	0.6	0.53	0.44	0.21	0.17	0.0104525
93885	'Pcdhb14'	mRNA	1.00073	0.0313463	0.72	0.99	0.77	0.37	0.44	0.00994678
93886	'Pcdhb15'	mRNA	1.19031	0.00101333	1.74	1.71	1.35	0.67	0.71	0.000211472
93887	'Pcdhb16'	mRNA	0.76097	0.00642245	1.22	1.16	1.44	0.75	0.73	0.00164062
93888	'Pcdhb17'	mRNA	0.726008	0.00795771	2.05	2.34	2.04	1.23	1.32	0.00209852
93889	'Pcdhb18'	mRNA	1.1997	1.83858e-06	1.67	1.58	1.87	0.64	0.82	2.15814e-07
93890	'Pcdhb19'	mRNA	1.55082	0.00619785	0.49	0.44	0.43	0.21	0.09	0.00157791
93891	'Pcdhb20'	mRNA	1.27057	0.00022714	1.46	1.23	1.78	0.58	0.63	4.02846e-05
93892	'Pcdhb21'	mRNA	2.08495	0.0489148	0.38	0.17	0.37	0.07	0.07	0.0165724
93898	'Cers1'	mRNA	-0.772904	1.60492e-11	8.19	8.37	7.86	13.91	13.36	8.43713e-13
94352	'Loxl2'	mRNA	0.601697	1.08414e-10	11.33	11.79	10.47	7.3	7.22	6.45574e-12
98314	'D2hgdh'	mRNA	-0.649009	0.000170871	3.08	3.73	3.01	5.1	5.11	2.92384e-05
98558	'Mael'	mRNA	1.15606	0.000450919	3.53	3.38	3.75	1.4	1.71	8.56028e-05
98741	'Kcnb2'	mRNA	1.0239	0.000203854	0.82	0.75	0.57	0.39	0.46	3.56932e-05
99377	'Sall4'	mRNA	-1.38024	0.0100151	0.25	0.17	0.16	0.76	0.45	0.0027048
99929	'Tiparp'	mRNA	1.1986	4.3984e-47	20.36	19.67	20.01	8.07	9.07	1.642e-49
