# Supplementary material for: Sustained high glucose intake accelerates type 1 diabetes in NOD mice
Source: Front Endocrinol (Lausanne). 2022 Dec 5;13:1037822. doi: 10.3389/fendo.2022.1037822 (PMC9760976; doi:10.3389/fendo.2022.1037822)
Supplement: Supplementary file 7 [file Table_3.xlsx]

## Sheet: Sheet1
Supplementary Table 3 MaxQuant Parameters Configured
Item	Value
MaxQuant	1.5.3.30
Enzyme	Trypsin
Peptide_Mass_Tolerance	4.5 ppm
Fragment_Mass_Tolerance	20 ppm
Minimal peptide length	7
PSM-level FDR	0.01
Protein-level FDR	0.01
Fixed modifications	Carbamidomethyl(C)
Variable modifications	Oxidation(M),Acetyl (Protein N-term),Deamidated(NQ),GIn->pyro-Glu
Database	uniprot-reviewed_Mus_nr_irt.fasta(17030 sequences)
