# Supplementary material for: Sustained high glucose intake accelerates type 1 diabetes in NOD mice
Source: Front Endocrinol (Lausanne). 2022 Dec 5;13:1037822. doi: 10.3389/fendo.2022.1037822 (PMC9760976; doi:10.3389/fendo.2022.1037822)
Supplement: Supplementary file 8 [file Table_4.xlsx]

## Sheet: Sheet1
Supplementary Table4：Overview of identification results for each sample
Sample	Total spectra	Identified spectra	ldentified peptides	Identified proteins
HG-1	69269	4721	3379	1015
HG-2	94626	4694	3332	1010
HG-3	95709	3957	2910	877
NIT-1	83185	1966	1552	604
NIT-2	96610	5331	3693	1010
NIT-3	92255	3683	2735	891
