# Supplementary material for: Sustained high glucose intake accelerates type 1 diabetes in NOD mice
Source: Front Endocrinol (Lausanne). 2022 Dec 5;13:1037822. doi: 10.3389/fendo.2022.1037822 (PMC9760976; doi:10.3389/fendo.2022.1037822)
Supplement: Supplementary file 9 [file Table_5.xlsx]

## Sheet: Raw data
Primary_protein_ID	Description	Gene_name	TISSUE	category1	category2	Intensity HG_1	Intensity HG_2	Intensity HG_3	Intensity NIT_1	Intensity NIT_2	Intensity NIT_3	0值的个数	HG组为0	NIT组为0	lg（Intensity HG_1）	lg（Intensity HG_2）	lg（Intensity HG_3）	lg(Intensity NIT_1)	lg(Intensity NIT_2)	lg(Intensity NIT_3)
sp|A2A432|CUL4B_MOUSE	Cullin-4B OS=Mus musculus OX=10090 GN=Cul4b PE=1 SV=1	Cul4b	placenta		quantified	0	7.95692e+08	0	0	0	4.49555e+08	4	2	2	0	8.90074	0	0	0	8.65278
sp|Q6PDQ2|CHD4_MOUSE	Chromodomain-helicase-DNA-binding protein 4 OS=Mus musculus OX=10090 GN=Chd4 PE=1 SV=1	Chd4	ovary		Only_Identified	0	0	0	0	0	0	6	3	3	0	0	0	0	0	0
sp|A2AN08|UBR4_MOUSE	E3 ubiquitin-protein ligase UBR4 OS=Mus musculus OX=10090 GN=Ubr4 PE=1 SV=1	Ubr4	NA		quantified	4.0902e+08	1.51535e+09	0	0	6.65968e+08	0	3	1	2	8.61174	9.18051	0	0	8.82345	0
sp|A2AQ07|TBB1_MOUSE	Tubulin beta-1 chain OS=Mus musculus OX=10090 GN=Tubb1 PE=1 SV=1	Tubb1	spleen		quantified	0	2.24205e+10	0	0	1.344e+10	0	4	2	2	0	10.3506	0	0	10.1284	0
sp|A2ASQ1|AGRIN_MOUSE	Agrin OS=Mus musculus OX=10090 GN=Agrn PE=1 SV=1	Agrn	NA	HG	quantified	5.58295e+08	0	0	0	0	0	5	2	3	8.74686	0	0	0	0	0
sp|A2ASS6|TITIN_MOUSE	Titin OS=Mus musculus OX=10090 GN=Ttn PE=1 SV=1	Ttn	NA		Only_Identified	0	0	0	0	0	0	6	3	3	0	0	0	0	0	0
sp|A2CG63|ARI4B_MOUSE	AT-rich interactive domain-containing protein 4B OS=Mus musculus OX=10090 GN=Arid4b PE=1 SV=1	Arid4b	embryo	NIT	quantified	0	0	0	0	6.80124e+08	1.36205e+09	4	3	1	0	0	0	0	8.83259	9.13419
sp|A3KGF7|PLCB2_MOUSE	1-phosphatidylinositol 4,5-bisphosphate phosphodiesterase beta-2 OS=Mus musculus OX=10090 GN=Plcb2 PE=1 SV=1	Plcb2	NA		Only_Identified	0	0	0	0	0	0	6	3	3	0	0	0	0	0	0
sp|A6BLY7|K1C28_MOUSE	Keratin, type I cytoskeletal 28 OS=Mus musculus OX=10090 GN=Krt28 PE=1 SV=1	Krt28	snout epidermis		quantified	1.98782e+11	9.44721e+09	2.58081e+11	1.41254e+10	7.40161e+09	9.94686e+09	0	0	0	11.2984	9.9753	11.4118	10.15	9.86933	9.99769
sp|A6H5Z3|EXC6B_MOUSE	Exocyst complex component 6B OS=Mus musculus OX=10090 GN=Exoc6b PE=1 SV=1	Exoc6b	NA	NIT	quantified	0	0	0	0	1.98647e+08	0	5	3	2	0	0	0	0	8.29808	0
sp|B1AQ75|KRT36_MOUSE	Keratin, type I cuticular Ha6 OS=Mus musculus OX=10090 GN=Krt36 PE=1 SV=1	Krt36	tongue epidermis		quantified	0	5.92816e+09	0	0	0	8.54033e+08	4	2	2	0	9.77292	0	0	0	8.93147
sp|B1AVZ0|UPP_MOUSE	Uracil phosphoribosyltransferase homolog OS=Mus musculus OX=10090 GN=Uprt PE=1 SV=1	Uprt	NA		quantified	5.06503e+08	5.10015e+08	2.1309e+09	1.92137e+09	6.81579e+08	2.21034e+09	0	0	0	8.70458	8.70758	9.32856	9.28361	8.83352	9.34446
sp|B1AZI6|THOC2_MOUSE	THO complex subunit 2 OS=Mus musculus OX=10090 GN=Thoc2 PE=1 SV=1	Thoc2	NA		quantified	2.29205e+08	0	0	0	0	5.29769e+08	4	2	2	8.36022	0	0	0	0	8.72409
sp|B2RQC6|PYR1_MOUSE	CAD protein OS=Mus musculus OX=10090 GN=Cad PE=1 SV=1	Cad	adipose white		quantified	8.20222e+08	3.66827e+09	4.18634e+09	0	1.79774e+09	2.39945e+09	1	0	1	8.91393	9.56446	9.62183	0	9.25473	9.38011
sp|B2RXS4|PLXB2_MOUSE	Plexin-B2 OS=Mus musculus OX=10090 GN=Plxnb2 PE=1 SV=1	Plxnb2	NA		quantified	1.41503e+09	0	0	0	1.09049e+09	0	4	2	2	9.15076	0	0	0	9.03762	0
sp|B2RY56|RBM25_MOUSE	RNA-binding protein 25 OS=Mus musculus OX=10090 GN=Rbm25 PE=1 SV=2	Rbm25	NA		quantified	2.19308e+08	6.80792e+08	0	7.1552e+08	0	7.42921e+08	2	1	1	8.34105	8.83301	0	8.85462	0	8.87094
sp|Q8CGP6|H2A1H_MOUSE	Histone H2A type 1-H OS=Mus musculus OX=10090 GN=H2ac12 PE=1 SV=3	H2ac12	NA		quantified	9.84142e+10	4.79441e+10	3.21054e+10	2.46886e+10	1.43312e+10	4.24775e+10	0	0	0	10.9931	10.6807	10.5066	10.3925	10.1563	10.6282
sp|E9PV24|FIBA_MOUSE	Fibrinogen alpha chain OS=Mus musculus OX=10090 GN=Fga PE=1 SV=1	Fga	liver		Only_Identified	0	0	0	0	0	0	6	3	3	0	0	0	0	0	0
sp|E9PVA8|GCN1_MOUSE	eIF-2-alpha kinase activator GCN1 OS=Mus musculus OX=10090 GN=Gcn1 PE=1 SV=1	Gcn1	NA		quantified	4.26965e+11	1.96815e+09	5.32416e+10	6.06237e+09	0	6.73933e+10	1	0	1	11.6304	9.29406	10.7263	9.78264	0	10.8286
sp|E9Q414|APOB_MOUSE	Apolipoprotein B-100 OS=Mus musculus OX=10090 GN=Apob PE=1 SV=1	Apob	kidney		quantified	0	1.25767e+09	1.56972e+09	1.24784e+09	2.29092e+09	0	2	1	1	0	9.09957	9.19582	9.09616	9.36001	0
sp|E9Q557|DESP_MOUSE	Desmoplakin OS=Mus musculus OX=10090 GN=Dsp PE=1 SV=1	Dsp	heart		quantified	3.12656e+09	2.77467e+09	2.27242e+10	8.22502e+09	9.97192e+09	1.49036e+10	0	0	0	9.49507	9.44321	10.3565	9.91514	9.99878	10.1733
sp|E9Q5C9|NOLC1_MOUSE	Nucleolar and coiled-body phosphoprotein 1 OS=Mus musculus OX=10090 GN=Nolc1 PE=1 SV=1	Nolc1	NA	HG	quantified	1.00664e+09	0	9.77305e+08	0	0	0	4	1	3	9.00288	0	8.99003	0	0	0
sp|E9Q7R9|CFA43_MOUSE	Cilia- and flagella-associated protein 43 OS=Mus musculus OX=10090 GN=Cfap43 PE=1 SV=1	Cfap43	NA		Only_Identified	0	0	0	0	0	0	6	3	3	0	0	0	0	0	0
sp|G3X9C2|FBX50_MOUSE	F-box only protein 50 OS=Mus musculus OX=10090 GN=Nccrp1 PE=1 SV=2	Nccrp1	eye		quantified	0	0	8.37637e+08	0	2.85396e+08	0	4	2	2	0	0	8.92306	0	8.45545	0
sp|G5E829|AT2B1_MOUSE	Plasma membrane calcium-transporting ATPase 1 OS=Mus musculus OX=10090 GN=Atp2b1 PE=1 SV=1	Atp2b1	NA		quantified	6.09024e+09	5.12872e+08	0	0	1.81869e+09	1.55626e+09	2	1	1	9.78463	8.71001	0	0	9.25976	9.19208
sp|O08529|CAN2_MOUSE	Calpain-2 catalytic subunit OS=Mus musculus OX=10090 GN=Capn2 PE=1 SV=4	Capn2	NA		Only_Identified	0	0	0	0	0	0	6	3	3	0	0	0	0	0	0
sp|O08547|SC22B_MOUSE	Vesicle-trafficking protein SEC22b OS=Mus musculus OX=10090 GN=Sec22b PE=1 SV=3	Sec22b	NA		quantified	0	2.81508e+08	0	0	4.87734e+08	0	4	2	2	0	8.44949	0	0	8.68818	0
sp|O08553|DPYL2_MOUSE	Dihydropyrimidinase-related protein 2 OS=Mus musculus OX=10090 GN=Dpysl2 PE=1 SV=2	Dpysl2	mammary gland		quantified	1.46831e+10	8.96431e+09	4.92597e+09	1.0078e+09	4.85538e+09	5.16319e+09	0	0	0	10.1668	9.95252	9.69249	9.00337	9.68622	9.71292
sp|Q9JJW6|ALRF2_MOUSE	Aly/REF export factor 2 OS=Mus musculus OX=10090 GN=Alyref2 PE=1 SV=1	Alyref2	NA	HG	quantified	6.6065e+08	0	0	0	0	0	5	2	3	8.81997	0	0	0	0	0
sp|O08585|CLCA_MOUSE	Clathrin light chain A OS=Mus musculus OX=10090 GN=Clta PE=1 SV=2	Clta	NA		quantified	1.21273e+09	4.72361e+09	1.93039e+09	3.38737e+09	2.83332e+09	4.61823e+09	0	0	0	9.08377	9.67427	9.28564	9.52986	9.4523	9.66448
sp|O08599|STXB1_MOUSE	Syntaxin-binding protein 1 OS=Mus musculus OX=10090 GN=Stxbp1 PE=1 SV=2	Stxbp1	NA		quantified	2.01328e+09	6.91714e+08	2.85193e+08	1.11071e+09	0	0	2	0	2	9.30391	8.83993	8.45514	9.0456	0	0
sp|O08638|MYH11_MOUSE	Myosin-11 OS=Mus musculus OX=10090 GN=Myh11 PE=1 SV=1	Myh11	bladder		Only_Identified	0	0	0	0	0	0	6	3	3	0	0	0	0	0	0
sp|O08709|PRDX6_MOUSE	Peroxiredoxin-6 OS=Mus musculus OX=10090 GN=Prdx6 PE=1 SV=3	Prdx6	NA		quantified	0	2.09514e+09	8.06843e+08	0	2.93519e+09	1.76989e+09	2	1	1	0	9.32121	8.90679	0	9.46764	9.24795
sp|O08740|RPB11_MOUSE	DNA-directed RNA polymerase II subunit RPB11 OS=Mus musculus OX=10090 GN=Polr2j PE=1 SV=1	Polr2j	NA		Only_Identified	0	0	0	0	0	0	6	3	3	0	0	0	0	0	0
sp|O08788|DCTN1_MOUSE	Dynactin subunit 1 OS=Mus musculus OX=10090 GN=Dctn1 PE=1 SV=3	Dctn1	NA		quantified	2.53569e+08	3.96893e+08	6.62214e+08	0	0	4.45906e+08	2	0	2	8.4041	8.59867	8.821	0	0	8.64924
sp|O08807|PRDX4_MOUSE	Peroxiredoxin-4 OS=Mus musculus OX=10090 GN=Prdx4 PE=1 SV=1	Prdx4	testis		quantified	6.25181e+09	6.50377e+09	6.75883e+09	5.48226e+09	8.3674e+09	6.46164e+09	0	0	0	9.79601	9.81317	9.82987	9.73896	9.92259	9.81034
sp|O08808|DIAP1_MOUSE	Protein diaphanous homolog 1 OS=Mus musculus OX=10090 GN=Diaph1 PE=1 SV=1	Diaph1	NA	HG	quantified	0	7.26606e+08	0	0	0	0	5	2	3	0	8.8613	0	0	0	0
sp|O08810|U5S1_MOUSE	116 kDa U5 small nuclear ribonucleoprotein component OS=Mus musculus OX=10090 GN=Eftud2 PE=1 SV=1	Eftud2	NA		quantified	1.73182e+09	8.67318e+09	4.05203e+09	7.33463e+08	2.98996e+09	4.50771e+09	0	0	0	9.2385	9.93818	9.60767	8.86538	9.47567	9.65396
sp|O08848|RO60_MOUSE	60 kDa SS-A/Ro ribonucleoprotein OS=Mus musculus OX=10090 GN=RO60 PE=1 SV=1	RO60	NA		quantified	0	7.79849e+08	3.21159e+08	0	5.83995e+08	3.82443e+08	2	1	1	0	8.89201	8.50672	0	8.76641	8.58257
sp|O08917|FLOT1_MOUSE	Flotillin-1 OS=Mus musculus OX=10090 GN=Flot1 PE=1 SV=1	Flot1	NA	HG	quantified	2.08527e+08	0	0	0	0	0	5	2	3	8.31916	0	0	0	0	0
sp|O08992|SDCB1_MOUSE	Syntenin-1 OS=Mus musculus OX=10090 GN=Sdcbp PE=1 SV=1	Sdcbp	NA		quantified	9.2589e+09	5.05316e+09	1.01752e+10	1.0972e+10	1.1527e+10	5.15346e+09	0	0	0	9.96656	9.70356	10.0075	10.0403	10.0617	9.7121
sp|O08999|LTBP2_MOUSE	Latent-transforming growth factor beta-binding protein 2 OS=Mus musculus OX=10090 GN=Ltbp2 PE=1 SV=2	Ltbp2	NA		Only_Identified	0	0	0	0	0	0	6	3	3	0	0	0	0	0	0
sp|O09044|SNP23_MOUSE	Synaptosomal-associated protein 23 OS=Mus musculus OX=10090 GN=Snap23 PE=1 SV=1	Snap23	skeletal muscle		quantified	1.2899e+09	0	0	8.35636e+08	0	0	4	2	2	9.11055	0	0	8.92202	0	0
sp|O09061|PSB1_MOUSE	Proteasome subunit beta type-1 OS=Mus musculus OX=10090 GN=Psmb1 PE=1 SV=1	Psmb1	NA		quantified	1.35346e+09	1.22706e+09	7.80086e+08	0	0	1.19355e+09	2	0	2	9.13145	9.08887	8.89214	0	0	9.07684
sp|O09106|HDAC1_MOUSE	Histone deacetylase 1 OS=Mus musculus OX=10090 GN=Hdac1 PE=1 SV=1	Hdac1	NA	HG	quantified	0	2.04504e+09	4.22803e+08	0	0	0	4	1	3	0	9.3107	8.62614	0	0	0
sp|O09172|GSH0_MOUSE	Glutamate--cysteine ligase regulatory subunit OS=Mus musculus OX=10090 GN=Gclm PE=1 SV=1	Gclm	NA	HG	quantified	4.82339e+08	0	0	0	0	0	5	2	3	8.68335	0	0	0	0	0
sp|O35215|DOPD_MOUSE	D-dopachrome decarboxylase OS=Mus musculus OX=10090 GN=Ddt PE=1 SV=3	Ddt	NA	HG	quantified	3.03062e+08	0	0	0	0	0	5	2	3	8.48153	0	0	0	0	0
sp|O35286|DHX15_MOUSE	Pre-mRNA-splicing factor ATP-dependent RNA helicase DHX15 OS=Mus musculus OX=10090 GN=Dhx15 PE=1 SV=2	Dhx15	NA		quantified	0	1.84369e+09	3.11079e+08	0	0	1.29747e+09	3	1	2	0	9.26569	8.49287	0	0	9.1131
sp|O35295|PURB_MOUSE	Transcriptional activator protein Pur-beta OS=Mus musculus OX=10090 GN=Purb PE=1 SV=3	Purb	NA	NIT	quantified	0	0	0	3.093e+08	0	0	5	3	2	0	0	0	8.49038	0	0
sp|O35345|IMA7_MOUSE	Importin subunit alpha-7 OS=Mus musculus OX=10090 GN=Kpna6 PE=1 SV=2	Kpna6	testis		quantified	0	4.98458e+08	0	0	3.32944e+08	0	4	2	2	0	8.69763	0	0	8.52237	0
sp|O35381|AN32A_MOUSE	Acidic leucine-rich nuclear phosphoprotein 32 family member A OS=Mus musculus OX=10090 GN=Anp32a PE=1 SV=1	Anp32a	NA	HG	quantified	3.11924e+08	0	0	0	0	0	5	2	3	8.49405	0	0	0	0	0
sp|O35474|EDIL3_MOUSE	EGF-like repeat and discoidin I-like domain-containing protein 3 OS=Mus musculus OX=10090 GN=Edil3 PE=1 SV=2	Edil3	NA		Only_Identified	0	0	0	0	0	0	6	3	3	0	0	0	0	0	0
sp|O35526|STX1A_MOUSE	Syntaxin-1A OS=Mus musculus OX=10090 GN=Stx1a PE=1 SV=3	Stx1a	brain		quantified	2.69291e+09	2.02457e+09	1.69216e+09	0	1.21226e+09	1.68134e+09	1	0	1	9.43022	9.30633	9.22844	0	9.0836	9.22566
sp|O35566|CD151_MOUSE	CD151 antigen OS=Mus musculus OX=10090 GN=Cd151 PE=1 SV=2	Cd151	NA	NIT	quantified	0	0	0	0	5.41845e+08	6.76227e+08	4	3	1	0	0	0	0	8.73387	8.83009
sp|O35593|PSDE_MOUSE	26S proteasome non-ATPase regulatory subunit 14 OS=Mus musculus OX=10090 GN=Psmd14 PE=1 SV=2	Psmd14	NA		quantified	0	0	1.05691e+09	0	0	1.51917e+09	4	2	2	0	0	9.02404	0	0	9.18161
sp|O35598|ADA10_MOUSE	Disintegrin and metalloproteinase domain-containing protein 10 OS=Mus musculus OX=10090 GN=Adam10 PE=1 SV=2	Adam10	NA		quantified	9.15468e+08	1.13147e+09	0	1.0697e+09	1.28899e+09	1.61239e+09	1	1	0	8.96164	9.05364	0	9.02926	9.11025	9.20747
sp|O35609|SCAM3_MOUSE	Secretory carrier-associated membrane protein 3 OS=Mus musculus OX=10090 GN=Scamp3 PE=1 SV=3	Scamp3	NA		Only_Identified	0	0	0	0	0	0	6	3	3	0	0	0	0	0	0
sp|O35639|ANXA3_MOUSE	Annexin A3 OS=Mus musculus OX=10090 GN=Anxa3 PE=1 SV=4	Anxa3	NA	HG	quantified	1.15641e+09	0	0	0	0	0	5	2	3	9.06311	0	0	0	0	0
sp|O35643|AP1B1_MOUSE	AP-1 complex subunit beta-1 OS=Mus musculus OX=10090 GN=Ap1b1 PE=1 SV=2	Ap1b1	prostate		Only_Identified	0	0	0	0	0	0	6	3	3	0	0	0	0	0	0
sp|O35646|CAN6_MOUSE	Calpain-6 OS=Mus musculus OX=10090 GN=Capn6 PE=1 SV=2	Capn6	umbilical cord		quantified	0	2.7886e+09	0	0	2.2403e+09	0	4	2	2	0	9.44539	0	0	9.35031	0
sp|O35682|MYADM_MOUSE	Myeloid-associated differentiation marker OS=Mus musculus OX=10090 GN=Myadm PE=1 SV=2	Myadm	NA		quantified	4.34288e+08	0	0	9.30163e+08	0	0	4	2	2	8.63778	0	0	8.96856	0	0
sp|O35685|NUDC_MOUSE	Nuclear migration protein nudC OS=Mus musculus OX=10090 GN=Nudc PE=1 SV=1	Nudc	NA		quantified	2.49476e+09	2.77584e+09	6.61871e+08	0	0	5.36581e+08	2	0	2	9.39703	9.44339	8.82077	0	0	8.72964
sp|O35737|HNRH1_MOUSE	Heterogeneous nuclear ribonucleoprotein H OS=Mus musculus OX=10090 GN=Hnrnph1 PE=1 SV=3	Hnrnph1	NA		quantified	1.22888e+09	7.48545e+09	4.27711e+09	0	6.89782e+09	1.07778e+10	1	0	1	9.08951	9.87422	9.63115	0	9.83871	10.0325
sp|O35841|API5_MOUSE	Apoptosis inhibitor 5 OS=Mus musculus OX=10090 GN=Api5 PE=1 SV=2	Api5	NA		Only_Identified	0	0	0	0	0	0	6	3	3	0	0	0	0	0	0
sp|O35874|SATT_MOUSE	Neutral amino acid transporter A OS=Mus musculus OX=10090 GN=Slc1a4 PE=1 SV=1	Slc1a4	submax gland		quantified	2.79589e+09	9.11671e+08	9.94667e+08	1.34656e+09	1.31714e+09	1.11383e+09	0	0	0	9.44652	8.95984	8.99768	9.12923	9.11963	9.04682
sp|O54774|AP3D1_MOUSE	AP-3 complex subunit delta-1 OS=Mus musculus OX=10090 GN=Ap3d1 PE=1 SV=1	Ap3d1	NA		Only_Identified	0	0	0	0	0	0	6	3	3	0	0	0	0	0	0
sp|O54833|CSK22_MOUSE	Casein kinase II subunit alpha' OS=Mus musculus OX=10090 GN=Csnk2a2 PE=1 SV=1	Csnk2a2	NA		quantified	0	5.70052e+08	0	0	8.16313e+08	0	4	2	2	0	8.75591	0	0	8.91186	0
sp|O54890|ITB3_MOUSE	Integrin beta-3 OS=Mus musculus OX=10090 GN=Itgb3 PE=1 SV=2	Itgb3	NA	HG	quantified	0	6.94e+08	0	0	0	0	5	2	3	0	8.84136	0	0	0	0
sp|O54941|SMCE1_MOUSE	SWI/SNF-related matrix-associated actin-dependent regulator of chromatin subfamily E member 1 OS=Mus musculus OX=10090 GN=Smarce1 PE=1 SV=1	Smarce1	NA	NIT	quantified	0	0	0	0	0	1.15473e+09	5	3	2	0	0	0	0	0	9.06248
sp|O54962|BAF_MOUSE	Barrier-to-autointegration factor OS=Mus musculus OX=10090 GN=Banf1 PE=1 SV=1	Banf1	NA		quantified	0	4.90775e+09	1.65556e+09	2.34653e+09	2.26451e+09	1.37914e+09	1	1	0	0	9.69088	9.21895	9.37043	9.35497	9.13961
sp|O54984|GET3_MOUSE	ATPase GET3 OS=Mus musculus OX=10090 GN=Get3 PE=1 SV=2	Get3	NA	NIT	quantified	0	0	0	0	3.2072e+08	0	5	3	2	0	0	0	0	8.50613	0
sp|O55023|IMPA1_MOUSE	Inositol monophosphatase 1 OS=Mus musculus OX=10090 GN=Impa1 PE=1 SV=1	Impa1	NA	HG	quantified	4.10981e+08	0	0	0	0	0	5	2	3	8.61382	0	0	0	0	0
sp|O55029|COPB2_MOUSE	Coatomer subunit beta' OS=Mus musculus OX=10090 GN=Copb2 PE=1 SV=2	Copb2	NA		quantified	1.13308e+09	5.57765e+09	1.83093e+09	9.42372e+08	3.9576e+09	2.50267e+09	0	0	0	9.05426	9.74645	9.26267	8.97422	9.59743	9.3984
sp|O55125|NIPS1_MOUSE	Protein NipSnap homolog 1 OS=Mus musculus OX=10090 GN=Nipsnap1 PE=1 SV=1	Nipsnap1	gall bladder	HG	quantified	0	6.37868e+08	0	0	0	0	5	2	3	0	8.80473	0	0	0	0
sp|O55131|SEPT7_MOUSE	Septin-7 OS=Mus musculus OX=10090 GN=Septin7 PE=1 SV=1	Septin7	NA		quantified	5.40971e+08	1.42823e+09	0	0	8.93734e+08	1.13089e+09	2	1	1	8.73317	9.1548	0	0	8.95121	9.05342
sp|O55142|RL35A_MOUSE	60S ribosomal protein L35a OS=Mus musculus OX=10090 GN=Rpl35a PE=1 SV=2	Rpl35a	NA		quantified	4.71013e+08	2.33294e+09	6.35326e+08	0	1.52581e+09	1.68123e+09	1	0	1	8.67303	9.3679	8.803	0	9.1835	9.22563
sp|O55222|ILK_MOUSE	Integrin-linked protein kinase OS=Mus musculus OX=10090 GN=Ilk PE=1 SV=2	Ilk	NA	NIT	quantified	0	0	0	0	1.15971e+09	0	5	3	2	0	0	0	0	9.06435	0
sp|O55234|PSB5_MOUSE	Proteasome subunit beta type-5 OS=Mus musculus OX=10090 GN=Psmb5 PE=1 SV=3	Psmb5	NA	NIT	quantified	0	0	0	0	0	3.97457e+08	5	3	2	0	0	0	0	0	8.59929
sp|O70133|DHX9_MOUSE	ATP-dependent RNA helicase A OS=Mus musculus OX=10090 GN=Dhx9 PE=1 SV=2	Dhx9	NA		quantified	2.59553e+09	7.45529e+09	4.90117e+09	0	3.89489e+09	5.14442e+09	1	0	1	9.41423	9.87246	9.6903	0	9.5905	9.71134
sp|O70194|EIF3D_MOUSE	Eukaryotic translation initiation factor 3 subunit D OS=Mus musculus OX=10090 GN=Eif3d PE=1 SV=2	Eif3d	NA		quantified	3.92898e+09	5.3643e+09	6.415e+09	6.12027e+08	5.08823e+09	3.17087e+09	0	0	0	9.59428	9.72951	9.8072	8.78677	9.70657	9.50118
sp|O70251|EF1B_MOUSE	Elongation factor 1-beta OS=Mus musculus OX=10090 GN=Eef1b PE=1 SV=5	Eef1b	NA		quantified	1.91956e+09	2.31228e+09	2.37604e+09	6.67855e+08	2.17439e+09	1.74859e+09	0	0	0	9.2832	9.36404	9.37585	8.82468	9.33734	9.24269
sp|O70318|E41L2_MOUSE	Band 4.1-like protein 2 OS=Mus musculus OX=10090 GN=Epb41l2 PE=1 SV=2	Epb41l2	NA	HG	quantified	2.37957e+08	0	0	0	0	0	5	2	3	8.3765	0	0	0	0	0
sp|O70362|PHLD_MOUSE	Phosphatidylinositol-glycan-specific phospholipase D OS=Mus musculus OX=10090 GN=Gpld1 PE=1 SV=1	Gpld1	liver		quantified	5.98284e+08	0	1.95622e+09	2.32427e+09	1.14116e+09	1.27356e+09	1	1	0	8.77691	0	9.29142	9.36629	9.05735	9.10502
sp|O70378|EMC8_MOUSE	ER membrane protein complex subunit 8 OS=Mus musculus OX=10090 GN=Emc8 PE=1 SV=1	Emc8	NA		Only_Identified	0	0	0	0	0	0	6	3	3	0	0	0	0	0	0
sp|O70435|PSA3_MOUSE	Proteasome subunit alpha type-3 OS=Mus musculus OX=10090 GN=Psma3 PE=1 SV=3	Psma3	NA	HG	quantified	1.23192e+09	8.5338e+08	5.54211e+08	0	0	0	3	0	3	9.09058	8.93114	8.74368	0	0	0
sp|O70439|STX7_MOUSE	Syntaxin-7 OS=Mus musculus OX=10090 GN=Stx7 PE=1 SV=3	Stx7	NA		Only_Identified	0	0	0	0	0	0	6	3	3	0	0	0	0	0	0
sp|O70456|1433S_MOUSE	14-3-3 protein sigma OS=Mus musculus OX=10090 GN=Sfn PE=1 SV=2	Sfn	NA		quantified	0	3.43555e+09	6.7335e+09	0	4.27644e+09	3.93878e+09	2	1	1	0	9.536	9.82824	0	9.63108	9.59536
sp|O70475|UGDH_MOUSE	UDP-glucose 6-dehydrogenase OS=Mus musculus OX=10090 GN=Ugdh PE=1 SV=1	Ugdh	NA		quantified	8.67155e+08	0	9.30071e+08	0	7.32038e+08	0	3	1	2	8.9381	0	8.96852	0	8.86453	0
sp|O70492|SNX3_MOUSE	Sorting nexin-3 OS=Mus musculus OX=10090 GN=Snx3 PE=1 SV=3	Snx3	NA	NIT	quantified	0	0	0	0	1.04847e+09	0	5	3	2	0	0	0	0	9.02056	0
sp|O70514|FGFP1_MOUSE	Fibroblast growth factor-binding protein 1 OS=Mus musculus OX=10090 GN=Fgfbp1 PE=1 SV=1	Fgfbp1	salivary gland		Only_Identified	0	0	0	0	0	0	6	3	3	0	0	0	0	0	0
sp|O70562|SPR2K_MOUSE	Small proline-rich protein 2K OS=Mus musculus OX=10090 GN=Sprr2k PE=2 SV=1	Sprr2k	embryo		quantified	2.87105e+08	0	0	0	0	3.68263e+08	4	2	2	8.45804	0	0	0	0	8.56616
sp|O70591|PFD2_MOUSE	Prefoldin subunit 2 OS=Mus musculus OX=10090 GN=Pfdn2 PE=1 SV=2	Pfdn2	NA		quantified	5.80767e+08	0	4.63993e+08	0	0	4.857e+08	3	1	2	8.764	0	8.66651	0	0	8.68637
sp|O88322|NID2_MOUSE	Nidogen-2 OS=Mus musculus OX=10090 GN=Nid2 PE=1 SV=2	Nid2	NA		quantified	3.56021e+08	0	5.87697e+09	0	2.45513e+09	4.57827e+08	2	1	1	8.55148	0	9.76915	0	9.39007	8.6607
sp|O88342|WDR1_MOUSE	WD repeat-containing protein 1 OS=Mus musculus OX=10090 GN=Wdr1 PE=1 SV=3	Wdr1	NA		quantified	0	1.32714e+09	0	0	6.97058e+08	7.26864e+08	3	2	1	0	9.12292	0	0	8.84327	8.86145
sp|O88447|KLC1_MOUSE	Kinesin light chain 1 OS=Mus musculus OX=10090 GN=Klc1 PE=1 SV=3	Klc1	brain	NIT	quantified	0	0	0	0	8.41212e+08	3.6948e+08	4	3	1	0	0	0	0	8.92491	8.56759
sp|O88448|KLC2_MOUSE	Kinesin light chain 2 OS=Mus musculus OX=10090 GN=Klc2 PE=1 SV=1	Klc2	NA		Only_Identified	0	0	0	0	0	0	6	3	3	0	0	0	0	0	0
sp|O88487|DC1I2_MOUSE	Cytoplasmic dynein 1 intermediate chain 2 OS=Mus musculus OX=10090 GN=Dync1i2 PE=1 SV=1	Dync1i2	NA	NIT	quantified	0	0	0	0	5.2626e+08	0	5	3	2	0	0	0	0	8.7212	0
sp|O88543|CSN3_MOUSE	COP9 signalosome complex subunit 3 OS=Mus musculus OX=10090 GN=Cops3 PE=1 SV=3	Cops3	skeletal muscle		quantified	1.07387e+09	1.15738e+09	0	1.08931e+09	8.19223e+08	8.04611e+08	1	1	0	9.03095	9.06347	0	9.03715	8.9134	8.90559
sp|O88544|CSN4_MOUSE	COP9 signalosome complex subunit 4 OS=Mus musculus OX=10090 GN=Cops4 PE=1 SV=1	Cops4	NA		quantified	6.61285e+08	2.0018e+09	9.56723e+08	0	8.41291e+08	1.31109e+09	1	0	1	8.82039	9.30142	8.98079	0	8.92495	9.11763
sp|O88551|CLD1_MOUSE	Claudin-1 OS=Mus musculus OX=10090 GN=Cldn1 PE=1 SV=1	Cldn1	snout epidermis		quantified	1.31467e+09	0	2.02382e+09	1.60462e+09	1.70589e+09	7.74757e+08	1	1	0	9.11882	0	9.30617	9.20537	9.23195	8.88917
sp|O88552|CLD2_MOUSE	Claudin-2 OS=Mus musculus OX=10090 GN=Cldn2 PE=1 SV=1	Cldn2	gall bladder		quantified	9.44111e+08	0	0	2.44031e+09	0	0	4	2	2	8.97502	0	0	9.38745	0	0
sp|O88569|ROA2_MOUSE	Heterogeneous nuclear ribonucleoproteins A2/B1 OS=Mus musculus OX=10090 GN=Hnrnpa2b1 PE=1 SV=2	Hnrnpa2b1	NA		quantified	7.93235e+09	4.27182e+09	5.88383e+09	4.94926e+09	1.56484e+10	5.21915e+09	0	0	0	9.8994	9.63061	9.76966	9.69454	10.1945	9.7176
sp|O88587|COMT_MOUSE	Catechol O-methyltransferase OS=Mus musculus OX=10090 GN=Comt PE=1 SV=2	Comt	liver	NIT	quantified	0	0	0	0	1.84081e+09	0	5	3	2	0	0	0	0	9.26501	0
sp|O88685|PRS6A_MOUSE	26S proteasome regulatory subunit 6A OS=Mus musculus OX=10090 GN=Psmc3 PE=1 SV=2	Psmc3	NA		quantified	7.58312e+08	2.11302e+09	2.6915e+09	0	1.84584e+09	5.18926e+08	1	0	1	8.87985	9.3249	9.42999	0	9.26619	8.71511
sp|O88712|CTBP1_MOUSE	C-terminal-binding protein 1 OS=Mus musculus OX=10090 GN=Ctbp1 PE=1 SV=2	Ctbp1	NA		quantified	3.87756e+08	7.62737e+08	0	3.97199e+08	4.49606e+08	7.95888e+08	1	1	0	8.58856	8.88237	0	8.59901	8.65283	8.90085
sp|O88746|TOM1_MOUSE	Target of Myb protein 1 OS=Mus musculus OX=10090 GN=Tom1 PE=1 SV=1	Tom1	NA		Only_Identified	0	0	0	0	0	0	6	3	3	0	0	0	0	0	0
sp|O88783|FA5_MOUSE	Coagulation factor V OS=Mus musculus OX=10090 GN=F5 PE=1 SV=1	F5	liver		quantified	5.84867e+09	9.25164e+09	8.00748e+09	1.35717e+10	7.7919e+09	6.53462e+09	0	0	0	9.76706	9.96622	9.9035	10.1326	9.89164	9.81522
sp|O88792|JAM1_MOUSE	Junctional adhesion molecule A OS=Mus musculus OX=10090 GN=F11r PE=1 SV=2	F11r	NA		quantified	1.30536e+09	0	1.26928e+09	7.29085e+08	1.26724e+09	0	2	1	1	9.11573	0	9.10356	8.86278	9.10286	0
sp|O88796|RPP30_MOUSE	Ribonuclease P protein subunit p30 OS=Mus musculus OX=10090 GN=Rpp30 PE=1 SV=1	Rpp30	NA		Only_Identified	0	0	0	0	0	0	6	3	3	0	0	0	0	0	0
sp|O88844|IDHC_MOUSE	Isocitrate dehydrogenase [NADP] cytoplasmic OS=Mus musculus OX=10090 GN=Idh1 PE=1 SV=2	Idh1	NA	HG	quantified	3.88018e+08	9.80788e+08	0	0	0	0	4	1	3	8.58885	8.99158	0	0	0	0
sp|O88879|APAF_MOUSE	Apoptotic protease-activating factor 1 OS=Mus musculus OX=10090 GN=Apaf1 PE=1 SV=3	Apaf1	NA		Only_Identified	0	0	0	0	0	0	6	3	3	0	0	0	0	0	0
sp|O88952|LIN7C_MOUSE	Protein lin-7 homolog C OS=Mus musculus OX=10090 GN=Lin7c PE=1 SV=2	Lin7c	NA		quantified	0	3.58096e+08	0	0	8.93205e+08	0	4	2	2	0	8.554	0	0	8.95095	0
sp|O89001|CBPD_MOUSE	Carboxypeptidase D OS=Mus musculus OX=10090 GN=Cpd PE=1 SV=2	Cpd	skeletal muscle		quantified	9.54326e+08	0	0	0	0	4.86743e+08	4	2	2	8.9797	0	0	0	0	8.6873
sp|O89051|ITM2B_MOUSE	Integral membrane protein 2B OS=Mus musculus OX=10090 GN=Itm2b PE=1 SV=1	Itm2b	NA		quantified	1.01568e+09	0	0	1.92304e+09	0	2.14838e+08	3	2	1	9.00676	0	0	9.28399	0	8.33211
sp|O89053|COR1A_MOUSE	Coronin-1A OS=Mus musculus OX=10090 GN=Coro1a PE=1 SV=5	Coro1a	NA		quantified	2.44866e+08	1.11737e+10	9.31312e+08	2.98232e+08	7.61779e+08	1.06256e+10	0	0	0	8.38893	10.0482	8.9691	8.47455	8.88183	10.0264
sp|O89079|COPE_MOUSE	Coatomer subunit epsilon OS=Mus musculus OX=10090 GN=Cope PE=1 SV=3	Cope	NA	HG	quantified	5.63085e+08	0	0	0	0	0	5	2	3	8.75057	0	0	0	0	0
sp|O89112|LANC1_MOUSE	Glutathione S-transferase LANCL1 OS=Mus musculus OX=10090 GN=Lancl1 PE=1 SV=1	Lancl1	testis		Only_Identified	0	0	0	0	0	0	6	3	3	0	0	0	0	0	0
sp|P00329|ADH1_MOUSE	Alcohol dehydrogenase 1 OS=Mus musculus OX=10090 GN=Adh1 PE=1 SV=2	Adh1	NA		Only_Identified	0	0	0	0	0	0	6	3	3	0	0	0	0	0	0
sp|P00493|HPRT_MOUSE	Hypoxanthine-guanine phosphoribosyltransferase OS=Mus musculus OX=10090 GN=Hprt1 PE=1 SV=3	Hprt1	NA	HG	quantified	4.50701e+08	0	0	0	0	0	5	2	3	8.65389	0	0	0	0	0
sp|P01027|CO3_MOUSE	Complement C3 OS=Mus musculus OX=10090 GN=C3 PE=1 SV=3	C3	NA		quantified	7.33189e+08	1.99929e+10	5.78778e+08	5.80469e+09	1.50713e+10	2.23808e+09	0	0	0	8.86522	10.3009	8.76251	9.76378	10.1781	9.34988
sp|P01029|CO4B_MOUSE	Complement C4-B OS=Mus musculus OX=10090 GN=C4b PE=1 SV=3	C4b	liver		quantified	1.6196e+08	1.247e+10	1.39319e+09	4.54673e+09	8.08983e+09	9.74285e+08	0	0	0	8.20941	10.0959	9.14401	9.6577	9.90794	8.98869
sp|P01629|KV2A4_MOUSE	Ig kappa chain V-II region 2S1.3 OS=Mus musculus OX=10090 PE=1 SV=1	NA	NA		Only_Identified	0	0	0	0	0	0	6	3	3	0	0	0	0	0	0
sp|P01631|KV2A7_MOUSE	Ig kappa chain V-II region 26-10 OS=Mus musculus OX=10090 PE=1 SV=1	NA	NA		quantified	0	6.71077e+08	1.76159e+09	0	5.37029e+08	2.08251e+09	2	1	1	0	8.82677	9.2459	0	8.73	9.31859
sp|P01887|B2MG_MOUSE	Beta-2-microglobulin OS=Mus musculus OX=10090 GN=B2m PE=1 SV=2	B2m	lymph node		Only_Identified	0	0	0	0	0	0	6	3	3	0	0	0	0	0	0
sp|P01899|HA11_MOUSE	H-2 class I histocompatibility antigen, D-B alpha chain OS=Mus musculus OX=10090 GN=H2-D1 PE=1 SV=2	H2-D1	thymus		quantified	5.06834e+09	3.43524e+09	3.74936e+09	2.91264e+09	8.12767e+09	4.63144e+09	0	0	0	9.70487	9.53596	9.57396	9.46429	9.90997	9.66572
sp|P01902|HA1D_MOUSE	H-2 class I histocompatibility antigen, K-D alpha chain OS=Mus musculus OX=10090 GN=H2-K1 PE=1 SV=1	H2-K1	NA		quantified	8.29884e+09	8.71381e+09	6.65091e+09	8.75531e+09	7.09759e+09	7.49525e+09	0	0	0	9.91902	9.94021	9.82288	9.94227	9.85111	9.87479
sp|P01942|HBA_MOUSE	Hemoglobin subunit alpha OS=Mus musculus OX=10090 GN=Hba PE=1 SV=2	Hba	NA		quantified	2.20157e+10	8.01915e+10	7.37656e+09	7.44439e+09	3.88695e+10	5.43115e+09	0	0	0	10.3427	10.9041	9.86785	9.87183	10.5896	9.73489
sp|P02088|HBB1_MOUSE	Hemoglobin subunit beta-1 OS=Mus musculus OX=10090 GN=Hbb-b1 PE=1 SV=2	Hbb-b1	NA		quantified	6.6183e+10	1.86684e+11	8.91177e+10	1.17212e+11	2.00878e+11	7.62175e+10	0	0	0	10.8207	11.2711	10.95	11.069	11.3029	10.8821
sp|P02089|HBB2_MOUSE	Hemoglobin subunit beta-2 OS=Mus musculus OX=10090 GN=Hbb-b2 PE=1 SV=2	Hbb-b2	NA	NIT	quantified	0	0	0	0	2.37903e+09	0	5	3	2	0	0	0	0	9.3764	0
sp|P02104|HBE_MOUSE	Hemoglobin subunit epsilon-Y2 OS=Mus musculus OX=10090 GN=Hbb-y PE=1 SV=2	Hbb-y	placenta		quantified	0	1.03819e+10	0	0	1.51898e+10	0	4	2	2	0	10.0163	0	0	10.1816	0
sp|P84244|H33_MOUSE	Histone H3.3 OS=Mus musculus OX=10090 GN=H3-3a PE=1 SV=2	H3-3a	NA		quantified	2.13324e+11	1.20148e+11	4.78955e+10	2.69183e+10	3.12015e+10	1.07695e+11	0	0	0	11.329	11.0797	10.6803	10.43	10.4942	11.0322
sp|P02340|P53_MOUSE	Cellular tumor antigen p53 OS=Mus musculus OX=10090 GN=Tp53 PE=1 SV=4	Tp53	NA	HG	quantified	0	0	7.14857e+08	0	0	0	5	2	3	0	0	8.85422	0	0	0
sp|P02468|LAMC1_MOUSE	Laminin subunit gamma-1 OS=Mus musculus OX=10090 GN=Lamc1 PE=1 SV=2	Lamc1	embryo		quantified	1.31605e+09	0	4.51407e+09	0	7.21587e+09	0	3	1	2	9.11927	0	9.65457	0	9.85829	0
sp|P02469|LAMB1_MOUSE	Laminin subunit beta-1 OS=Mus musculus OX=10090 GN=Lamb1 PE=1 SV=3	Lamb1	eye		quantified	4.70965e+08	0	1.68258e+09	0	8.46874e+08	0	3	1	2	8.67299	0	9.22598	0	8.92782	0
sp|P02535|K1C10_MOUSE	Keratin, type I cytoskeletal 10 OS=Mus musculus OX=10090 GN=Krt10 PE=1 SV=3	Krt10	stomach		quantified	1.10713e+12	5.53987e+11	9.85643e+11	9.80972e+11	3.8089e+11	8.54241e+11	0	0	0	12.0442	11.7435	11.9937	11.9917	11.5808	11.9316
sp|P04104|K2C1_MOUSE	Keratin, type II cytoskeletal 1 OS=Mus musculus OX=10090 GN=Krt1 PE=1 SV=4	Krt1	stomach		quantified	1.46355e+11	9.99139e+10	2.39916e+11	4.35854e+10	3.59933e+10	2.29303e+11	0	0	0	11.1654	10.9996	11.3801	10.6393	10.5562	11.3604
sp|P04186|CFAB_MOUSE	Complement factor B OS=Mus musculus OX=10090 GN=Cfb PE=1 SV=2	Cfb	NA		Only_Identified	0	0	0	0	0	0	6	3	3	0	0	0	0	0	0
sp|P04223|HA1K_MOUSE	H-2 class I histocompatibility antigen, K-K alpha chain OS=Mus musculus OX=10090 GN=H2-K1 PE=1 SV=1	H2-K1	NA		Only_Identified	0	0	0	0	0	0	6	3	3	0	0	0	0	0	0
sp|P04925|PRIO_MOUSE	Major prion protein OS=Mus musculus OX=10090 GN=Prnp PE=1 SV=2	Prnp	NA		quantified	0	3.08371e+08	3.85254e+08	6.67609e+08	9.10774e+08	1.05179e+09	1	1	0	0	8.48907	8.58575	8.82452	8.95941	9.02193
sp|P05063|ALDOC_MOUSE	Fructose-bisphosphate aldolase C OS=Mus musculus OX=10090 GN=Aldoc PE=1 SV=4	Aldoc	brain	HG	quantified	8.25812e+08	0	0	0	0	0	5	2	3	8.91688	0	0	0	0	0
sp|P05064|ALDOA_MOUSE	Fructose-bisphosphate aldolase A OS=Mus musculus OX=10090 GN=Aldoa PE=1 SV=2	Aldoa	testis		quantified	2.05304e+10	6.37169e+09	5.3516e+09	5.03509e+09	9.1133e+09	4.60329e+09	0	0	0	10.3124	9.80425	9.72848	9.70201	9.95968	9.66307
sp|P05201|AATC_MOUSE	Aspartate aminotransferase, cytoplasmic OS=Mus musculus OX=10090 GN=Got1 PE=1 SV=3	Got1	NA	HG	quantified	1.0524e+09	0	0	0	0	0	5	2	3	9.02218	0	0	0	0	0
sp|P05202|AATM_MOUSE	Aspartate aminotransferase, mitochondrial OS=Mus musculus OX=10090 GN=Got2 PE=1 SV=1	Got2	NA		Only_Identified	0	0	0	0	0	0	6	3	3	0	0	0	0	0	0
sp|P05213|TBA1B_MOUSE	Tubulin alpha-1B chain OS=Mus musculus OX=10090 GN=Tuba1b PE=1 SV=2	Tuba1b	NA		quantified	3.19806e+10	2.38298e+11	6.8905e+10	2.53046e+10	8.05385e+10	1.40799e+11	0	0	0	10.5049	11.3771	10.8383	10.4032	10.906	11.1486
sp|P05784|K1C18_MOUSE	Keratin, type I cytoskeletal 18 OS=Mus musculus OX=10090 GN=Krt18 PE=1 SV=5	Krt18	NA		quantified	4.28677e+09	2.06806e+10	4.02775e+09	5.35222e+09	2.82168e+10	6.49291e+08	0	0	0	9.63213	10.3156	9.60506	9.72853	10.4505	8.81244
sp|P06151|LDHA_MOUSE	L-lactate dehydrogenase A chain OS=Mus musculus OX=10090 GN=Ldha PE=1 SV=3	Ldha	NA		quantified	1.50172e+10	1.21814e+10	5.66191e+09	5.37639e+09	1.0227e+10	9.17113e+09	0	0	0	10.1766	10.0857	9.75296	9.73049	10.0097	9.96242
sp|P06240|LCK_MOUSE	Proto-oncogene tyrosine-protein kinase LCK OS=Mus musculus OX=10090 GN=Lck PE=1 SV=4	Lck	thymus		quantified	5.73217e+08	0	0	6.54413e+08	0	1.53627e+09	3	2	1	8.75832	0	0	8.81585	0	9.18647
sp|P06745|G6PI_MOUSE	Glucose-6-phosphate isomerase OS=Mus musculus OX=10090 GN=Gpi PE=1 SV=4	Gpi	NA	HG	quantified	5.31626e+08	0	0	0	0	0	5	2	3	8.72561	0	0	0	0	0
sp|P21447|MDR1A_MOUSE	ATP-dependent translocase ABCB1 OS=Mus musculus OX=10090 GN=Abcb1a PE=1 SV=3	Abcb1a	NA		Only_Identified	0	0	0	0	0	0	6	3	3	0	0	0	0	0	0
sp|P06800|PTPRC_MOUSE	Receptor-type tyrosine-protein phosphatase C OS=Mus musculus OX=10090 GN=Ptprc PE=1 SV=4	Ptprc	spleen	NIT	quantified	0	0	0	0	0	1.17976e+09	5	3	2	0	0	0	0	0	9.07179
sp|P06801|MAOX_MOUSE	NADP-dependent malic enzyme OS=Mus musculus OX=10090 GN=Me1 PE=1 SV=2	Me1	NA		Only_Identified	0	0	0	0	0	0	6	3	3	0	0	0	0	0	0
sp|P07091|S10A4_MOUSE	Protein S100-A4 OS=Mus musculus OX=10090 GN=S100a4 PE=1 SV=1	S100a4	NA		Only_Identified	0	0	0	0	0	0	6	3	3	0	0	0	0	0	0
sp|P07214|SPRC_MOUSE	SPARC OS=Mus musculus OX=10090 GN=Sparc PE=1 SV=1	Sparc	NA		quantified	0	0	4.11773e+09	1.39404e+09	0	1.53617e+09	3	2	1	0	0	9.61466	9.14428	0	9.18644
sp|P07356|ANXA2_MOUSE	Annexin A2 OS=Mus musculus OX=10090 GN=Anxa2 PE=1 SV=2	Anxa2	NA		quantified	2.15112e+10	1.85731e+10	2.934e+10	6.95973e+09	7.15368e+10	1.34797e+10	0	0	0	10.3327	10.2689	10.4675	9.84259	10.8545	10.1297
sp|P07607|TYSY_MOUSE	Thymidylate synthase OS=Mus musculus OX=10090 GN=Tyms PE=1 SV=1	Tyms	eye		Only_Identified	0	0	0	0	0	0	6	3	3	0	0	0	0	0	0
sp|P07724|ALBU_MOUSE	Albumin OS=Mus musculus OX=10090 GN=Alb PE=1 SV=3	Alb	liver		quantified	2.87851e+11	1.80972e+11	1.35847e+11	8.52716e+11	1.24467e+11	1.88681e+11	0	0	0	11.4592	11.2576	11.133	11.9308	11.0951	11.2757
sp|P07744|K2C4_MOUSE	Keratin, type II cytoskeletal 4 OS=Mus musculus OX=10090 GN=Krt4 PE=1 SV=2	Krt4	stomach		quantified	0	7.22288e+09	2.74058e+09	8.71708e+08	6.36545e+09	1.05151e+09	1	1	0	0	9.85871	9.43784	8.94037	9.80383	9.02181
sp|P07901|HS90A_MOUSE	Heat shock protein HSP 90-alpha OS=Mus musculus OX=10090 GN=Hsp90aa1 PE=1 SV=4	Hsp90aa1	NA		quantified	1.91776e+10	2.09902e+10	8.62995e+09	6.17725e+09	2.24692e+10	1.9957e+10	0	0	0	10.2828	10.322	9.93601	9.79079	10.3516	10.3001
sp|P08030|APT_MOUSE	Adenine phosphoribosyltransferase OS=Mus musculus OX=10090 GN=Aprt PE=1 SV=2	Aprt	NA		quantified	5.49674e+09	2.91976e+09	1.11143e+09	0	1.20064e+09	3.38082e+09	1	0	1	9.74011	9.46535	9.04588	0	9.07941	9.52902
sp|P08071|TRFL_MOUSE	Lactotransferrin OS=Mus musculus OX=10090 GN=Ltf PE=1 SV=4	Ltf	NA		Only_Identified	0	0	0	0	0	0	6	3	3	0	0	0	0	0	0
sp|P08113|ENPL_MOUSE	Endoplasmin OS=Mus musculus OX=10090 GN=Hsp90b1 PE=1 SV=2	Hsp90b1	NA		quantified	9.7441e+08	1.38263e+10	2.37182e+09	9.58034e+08	2.25962e+10	5.20803e+09	0	0	0	8.98874	10.1407	9.37508	8.98138	10.354	9.71667
sp|P08121|CO3A1_MOUSE	Collagen alpha-1(III) chain OS=Mus musculus OX=10090 GN=Col3a1 PE=1 SV=4	Col3a1	umbilical cord		quantified	0	0	1.58754e+09	0	1.96401e+09	0	4	2	2	0	0	9.20072	0	9.29314	0
sp|P08226|APOE_MOUSE	Apolipoprotein E OS=Mus musculus OX=10090 GN=Apoe PE=1 SV=2	Apoe	NA		quantified	0	0	5.13918e+08	0	0	3.39052e+09	4	2	2	0	0	8.71089	0	0	9.53027
sp|P08228|SODC_MOUSE	Superoxide dismutase [Cu-Zn] OS=Mus musculus OX=10090 GN=Sod1 PE=1 SV=2	Sod1	NA		quantified	3.95272e+09	2.48013e+09	0	0	2.07546e+09	0	3	1	2	9.5969	9.39447	0	0	9.31711	0
sp|P08249|MDHM_MOUSE	Malate dehydrogenase, mitochondrial OS=Mus musculus OX=10090 GN=Mdh2 PE=1 SV=3	Mdh2	NA		quantified	0	6.23962e+08	0	0	4.47859e+08	4.21647e+08	3	2	1	0	8.79516	0	0	8.65114	8.62495
sp|P08556|RASN_MOUSE	GTPase NRas OS=Mus musculus OX=10090 GN=Nras PE=1 SV=1	Nras	NA		quantified	1.8034e+09	4.63598e+09	1.50373e+09	9.26525e+08	2.16804e+09	2.43987e+09	0	0	0	9.25609	9.66614	9.17717	8.96686	9.33607	9.38737
sp|P08730|K1C13_MOUSE	Keratin, type I cytoskeletal 13 OS=Mus musculus OX=10090 GN=Krt13 PE=1 SV=2	Krt13	stomach		quantified	1.85433e+09	4.34579e+09	2.72844e+09	2.72309e+09	6.17705e+09	1.50423e+09	0	0	0	9.26819	9.63807	9.43591	9.43506	9.79078	9.17731
sp|P08752|GNAI2_MOUSE	Guanine nucleotide-binding protein G(i) subunit alpha-2 OS=Mus musculus OX=10090 GN=Gnai2 PE=1 SV=5	Gnai2	NA		quantified	8.78681e+09	5.918e+09	3.43747e+09	2.08009e+09	6.91396e+09	4.02983e+09	0	0	0	9.94383	9.77218	9.53624	9.31808	9.83973	9.60529
sp|P08775|RPB1_MOUSE	DNA-directed RNA polymerase II subunit RPB1 OS=Mus musculus OX=10090 GN=Polr2a PE=1 SV=3	Polr2a	NA		quantified	5.22674e+08	3.94004e+08	1.31232e+09	0	0	4.11915e+08	2	0	2	8.71823	8.5955	9.11804	0	0	8.61481
sp|P09055|ITB1_MOUSE	Integrin beta-1 OS=Mus musculus OX=10090 GN=Itgb1 PE=1 SV=1	Itgb1	NA		quantified	1.06986e+10	3.39491e+09	2.55576e+09	6.71863e+09	5.84525e+09	3.15429e+09	0	0	0	10.0293	9.53083	9.40752	9.82728	9.7668	9.4989
sp|P09103|PDIA1_MOUSE	Protein disulfide-isomerase OS=Mus musculus OX=10090 GN=P4hb PE=1 SV=2	P4hb	NA		quantified	5.42993e+08	2.02403e+09	9.92741e+08	1.40095e+09	2.60659e+09	0	1	0	1	8.73479	9.30622	8.99684	9.14642	9.41607	0
sp|P09405|NUCL_MOUSE	Nucleolin OS=Mus musculus OX=10090 GN=Ncl PE=1 SV=2	Ncl	NA		quantified	1.41565e+10	7.46989e+09	1.20054e+10	9.71476e+09	2.33135e+09	8.97442e+09	0	0	0	10.151	9.87331	10.0794	9.98743	9.36761	9.95301
sp|P09411|PGK1_MOUSE	Phosphoglycerate kinase 1 OS=Mus musculus OX=10090 GN=Pgk1 PE=1 SV=4	Pgk1	NA		quantified	6.0188e+09	1.10874e+10	1.3286e+09	0	8.39862e+09	6.64132e+09	1	0	1	9.77951	10.0448	9.12339	0	9.92421	9.82225
sp|P09528|FRIH_MOUSE	Ferritin heavy chain OS=Mus musculus OX=10090 GN=Fth1 PE=1 SV=2	Fth1	NA		quantified	0	2.89271e+09	0	0	2.39679e+09	0	4	2	2	0	9.4613	0	0	9.37963	0
sp|P0C027|NUD10_MOUSE	Diphosphoinositol polyphosphate phosphohydrolase 3-alpha OS=Mus musculus OX=10090 GN=Nudt10 PE=1 SV=1 >sp|P0C028|NUD11_MOUSE Diphosphoinositol polyphosphate phosphohydrolase 3-beta OS=Mus musculus OX=10090 GN=Nudt11 PE=1 SV=1	Nudt10	NA		Only_Identified	0	0	0	0	0	0	6	3	3	0	0	0	0	0	0
sp|P0C0A3|CHMP6_MOUSE	Charged multivesicular body protein 6 OS=Mus musculus OX=10090 GN=Chmp6 PE=1 SV=2	Chmp6	NA		quantified	5.55755e+08	0	0	3.9816e+08	0	0	4	2	2	8.74488	0	0	8.60006	0	0
sp|Q3THW5|H2AV_MOUSE	Histone H2A.V OS=Mus musculus OX=10090 GN=H2az2 PE=1 SV=3	H2az2	NA		quantified	1.73245e+09	1.06683e+09	6.73403e+08	8.81266e+08	5.32928e+08	1.88563e+09	0	0	0	9.23866	9.02809	8.82827	8.94511	8.72667	9.27546
sp|P0C8K7|SMIM1_MOUSE	Small integral membrane protein 1 OS=Mus musculus OX=10090 GN=Smim1 PE=1 SV=1	Smim1	NA		Only_Identified	0	0	0	0	0	0	6	3	3	0	0	0	0	0	0
sp|P0CG09|C2C4D_MOUSE	C2 calcium-dependent domain-containing protein 4D OS=Mus musculus OX=10090 GN=C2cd4d PE=4 SV=1	C2cd4d	NA		quantified	0	3.63716e+09	1.4823e+09	0	3.4374e+08	1.24513e+09	2	1	1	0	9.56076	9.17094	0	8.53623	9.09521
sp|P62984|RL40_MOUSE	Ubiquitin-60S ribosomal protein L40 OS=Mus musculus OX=10090 GN=Uba52 PE=1 SV=2	Uba52	NA		quantified	8.85928e+10	7.16637e+10	7.50665e+10	1.16207e+11	6.69381e+10	9.15931e+10	0	0	0	10.9474	10.8553	10.8754	11.0652	10.8257	10.9619
sp|P0DP26|CALM1_MOUSE	Calmodulin-1 OS=Mus musculus OX=10090 GN=Calm1 PE=1 SV=1 >sp|P0DP27|CALM2_MOUSE Calmodulin-2 OS=Mus musculus OX=10090 GN=Calm2 PE=1 SV=1 >sp|P0DP28|CALM3_MOUSE Calmodulin-3 OS=Mus musculus OX=10090 GN=Calm3 PE=1 SV=1	Calm1	NA		quantified	2.80728e+10	1.71828e+10	1.05713e+10	1.16417e+10	3.55329e+10	9.32648e+09	0	0	0	10.4483	10.2351	10.0241	10.066	10.5506	9.96972
sp|P10107|ANXA1_MOUSE	Annexin A1 OS=Mus musculus OX=10090 GN=Anxa1 PE=1 SV=2	Anxa1	NA		quantified	4.28712e+09	1.58516e+10	4.87425e+09	2.71273e+09	6.91449e+10	1.09579e+10	0	0	0	9.63217	10.2001	9.68791	9.43341	10.8398	10.0397
sp|P10126|EF1A1_MOUSE	Elongation factor 1-alpha 1 OS=Mus musculus OX=10090 GN=Eef1a1 PE=1 SV=3	Eef1a1	NA		quantified	4.61199e+10	5.2627e+10	4.69851e+10	2.35608e+10	6.94465e+10	6.18394e+10	0	0	0	10.6639	10.7212	10.672	10.3722	10.8417	10.7913
sp|P10400|POL1_MOUSE	Retrovirus-related Pol polyprotein (Fragment) OS=Mus musculus OX=10090 GN=Pol PE=2 SV=1	Pol	NA		quantified	0	9.13861e+08	6.0564e+08	0	7.06002e+08	4.49902e+08	2	1	1	0	8.96088	8.78221	0	8.84881	8.65312
sp|P10404|ENV1_MOUSE	MLV-related proviral Env polyprotein OS=Mus musculus OX=10090 PE=1 SV=3	NA	NA		quantified	2.16554e+09	0	1.61968e+09	1.05367e+09	3.22916e+08	4.52474e+08	1	1	0	9.33557	0	9.20943	9.02271	8.50909	8.65559
sp|P10493|NID1_MOUSE	Nidogen-1 OS=Mus musculus OX=10090 GN=Nid1 PE=1 SV=2	Nid1	NA		quantified	0	1.40083e+09	5.02572e+09	0	5.02367e+09	2.78432e+09	2	1	1	0	9.14638	9.7012	0	9.70102	9.44472
sp|P10518|HEM2_MOUSE	Delta-aminolevulinic acid dehydratase OS=Mus musculus OX=10090 GN=Alad PE=1 SV=1	Alad	NA	HG	quantified	1.16014e+09	0	0	0	0	0	5	2	3	9.06451	0	0	0	0	0
sp|P10630|IF4A2_MOUSE	Eukaryotic initiation factor 4A-II OS=Mus musculus OX=10090 GN=Eif4a2 PE=1 SV=2	Eif4a2	NA		Only_Identified	0	0	0	0	0	0	6	3	3	0	0	0	0	0	0
sp|P10639|THIO_MOUSE	Thioredoxin OS=Mus musculus OX=10090 GN=Txn PE=1 SV=3	Txn	NA		quantified	2.53106e+09	3.9229e+09	3.67733e+09	2.45369e+09	4.31507e+09	2.51202e+09	0	0	0	9.4033	9.59361	9.56553	9.38982	9.63499	9.40002
sp|P10852|4F2_MOUSE	4F2 cell-surface antigen heavy chain OS=Mus musculus OX=10090 GN=Slc3a2 PE=1 SV=1	Slc3a2	NA		quantified	2.34996e+10	2.85061e+10	2.87489e+10	2.19373e+10	4.8784e+10	2.14073e+10	0	0	0	10.3711	10.4549	10.4586	10.3412	10.6883	10.3306
sp|Q8CGP2|H2B1P_MOUSE	Histone H2B type 1-P OS=Mus musculus OX=10090 GN=Hist1h2bp PE=1 SV=3	Hist1h2bp	testis		quantified	1.19727e+11	8.09471e+10	6.20628e+10	6.46151e+10	1.89707e+10	7.35623e+10	0	0	0	11.0782	10.9082	10.7928	10.8103	10.2781	10.8667
sp|P11031|TCP4_MOUSE	Activated RNA polymerase II transcriptional coactivator p15 OS=Mus musculus OX=10090 GN=Sub1 PE=1 SV=3	Sub1	NA		quantified	2.82778e+09	2.02806e+09	0	0	2.27224e+09	0	3	1	2	9.45145	9.30708	0	0	9.35645	0
sp|P11087|CO1A1_MOUSE	Collagen alpha-1(I) chain OS=Mus musculus OX=10090 GN=Col1a1 PE=1 SV=4	Col1a1	fetus		quantified	4.03444e+09	4.94013e+09	7.228e+10	0	3.0487e+10	3.34294e+09	1	0	1	9.60578	9.69374	10.859	0	10.4841	9.52413
sp|P11103|PARP1_MOUSE	Poly [ADP-ribose] polymerase 1 OS=Mus musculus OX=10090 GN=Parp1 PE=1 SV=3	Parp1	dorsal root ganglion		Only_Identified	0	0	0	0	0	0	6	3	3	0	0	0	0	0	0
sp|P11152|LIPL_MOUSE	Lipoprotein lipase OS=Mus musculus OX=10090 GN=Lpl PE=1 SV=3	Lpl	heart		quantified	2.22103e+09	0	6.76886e+09	0	1.5528e+09	0	3	1	2	9.34655	0	9.83052	0	9.19111	0
sp|P11276|FINC_MOUSE	Fibronectin OS=Mus musculus OX=10090 GN=Fn1 PE=1 SV=4	Fn1	NA		quantified	1.04115e+11	3.27427e+11	4.94998e+11	2.89149e+11	9.69912e+11	2.99407e+11	0	0	0	11.0175	11.5151	11.6946	11.4611	11.9867	11.4763
sp|P11370|ENV2_MOUSE	Retrovirus-related Env polyprotein from Fv-4 locus OS=Mus musculus OX=10090 GN=Fv4 PE=1 SV=2	Fv4	NA		quantified	2.37681e+11	1.38559e+11	1.51703e+11	2.94976e+11	2.02061e+11	1.63202e+11	0	0	0	11.376	11.1416	11.181	11.4698	11.3055	11.2127
sp|P11438|LAMP1_MOUSE	Lysosome-associated membrane glycoprotein 1 OS=Mus musculus OX=10090 GN=Lamp1 PE=1 SV=2	Lamp1	NA		quantified	4.62365e+08	0	8.70515e+08	2.75436e+08	6.81262e+08	9.99378e+08	1	1	0	8.66499	0	8.93978	8.44002	8.83331	8.99973
sp|P11440|CDK1_MOUSE	Cyclin-dependent kinase 1 OS=Mus musculus OX=10090 GN=Cdk1 PE=1 SV=3	Cdk1	NA		quantified	0	1.92205e+09	1.40699e+09	0	1.61244e+09	7.52201e+08	2	1	1	0	9.28376	9.14829	0	9.20748	8.87633
sp|P11499|HS90B_MOUSE	Heat shock protein HSP 90-beta OS=Mus musculus OX=10090 GN=Hsp90ab1 PE=1 SV=3	Hsp90ab1	NA		quantified	1.31129e+11	1.68374e+11	7.36785e+10	5.1163e+10	1.22837e+11	1.79679e+11	0	0	0	11.1177	11.2263	10.8673	10.709	11.0893	11.2545
sp|P11679|K2C8_MOUSE	Keratin, type II cytoskeletal 8 OS=Mus musculus OX=10090 GN=Krt8 PE=1 SV=4	Krt8	NA		quantified	5.11728e+09	2.98377e+10	5.61336e+09	9.52978e+09	5.65976e+10	3.19165e+09	0	0	0	9.70904	10.4748	9.74922	9.97908	10.7528	9.50402
sp|P11688|ITA5_MOUSE	Integrin alpha-5 OS=Mus musculus OX=10090 GN=Itga5 PE=1 SV=3	Itga5	umbilical cord	NIT	quantified	0	0	0	7.48015e+08	6.94148e+08	0	4	3	1	0	0	0	8.87391	8.84145	0
sp|P11983|TCPA_MOUSE	T-complex protein 1 subunit alpha OS=Mus musculus OX=10090 GN=Tcp1 PE=1 SV=3	Tcp1	testis		quantified	6.8168e+09	2.90658e+10	9.73267e+09	9.99717e+08	5.97993e+09	2.02086e+10	0	0	0	9.83358	10.4634	9.98823	8.99988	9.7767	10.3055
sp|P12023|A4_MOUSE	Amyloid-beta A4 protein OS=Mus musculus OX=10090 GN=App PE=1 SV=3	App	NA		Only_Identified	0	0	0	0	0	0	6	3	3	0	0	0	0	0	0
sp|P12382|PFKAL_MOUSE	ATP-dependent 6-phosphofructokinase, liver type OS=Mus musculus OX=10090 GN=Pfkl PE=1 SV=4	Pfkl	NA		quantified	1.65846e+09	3.94703e+09	1.37934e+09	6.58236e+08	4.33254e+09	1.15664e+09	0	0	0	9.2197	9.59627	9.13967	8.81838	9.63674	9.0632
sp|P12815|PDCD6_MOUSE	Programmed cell death protein 6 OS=Mus musculus OX=10090 GN=Pdcd6 PE=1 SV=2	Pdcd6	NA		quantified	2.89431e+09	1.9744e+09	1.45819e+09	4.61197e+09	3.55911e+09	2.95507e+09	0	0	0	9.46155	9.29544	9.16381	9.66389	9.55134	9.47057
sp|P12970|RL7A_MOUSE	60S ribosomal protein L7a OS=Mus musculus OX=10090 GN=Rpl7a PE=1 SV=2	Rpl7a	NA		quantified	8.44309e+08	1.05022e+10	1.58862e+09	0	3.26541e+09	6.08802e+09	1	0	1	8.9265	10.0213	9.20102	0	9.51394	9.78448
sp|P13020|GELS_MOUSE	Gelsolin OS=Mus musculus OX=10090 GN=Gsn PE=1 SV=3	Gsn	testis		quantified	0	1.14598e+09	1.22136e+09	5.39704e+08	0	6.32227e+09	2	1	1	0	9.05918	9.08684	8.73216	0	9.80087
sp|P13439|UMPS_MOUSE	Uridine 5'-monophosphate synthase OS=Mus musculus OX=10090 GN=Umps PE=1 SV=3	Umps	NA		Only_Identified	0	0	0	0	0	0	6	3	3	0	0	0	0	0	0
sp|P13595|NCAM1_MOUSE	Neural cell adhesion molecule 1 OS=Mus musculus OX=10090 GN=Ncam1 PE=1 SV=3	Ncam1	eye		quantified	3.47228e+08	1.48623e+09	8.61359e+08	0	1.40528e+09	0	2	0	2	8.54061	9.17209	8.93518	0	9.14776	0
sp|P16283|B3A3_MOUSE	Anion exchange protein 3 OS=Mus musculus OX=10090 GN=Slc4a3 PE=1 SV=2	Slc4a3	eye	HG	quantified	3.31926e+08	0	0	0	0	0	5	2	3	8.52104	0	0	0	0	0
sp|P14069|S10A6_MOUSE	Protein S100-A6 OS=Mus musculus OX=10090 GN=S100a6 PE=1 SV=3	S100a6	NA		quantified	5.42124e+09	4.67757e+09	4.25151e+09	6.06034e+09	1.27457e+10	1.87611e+09	0	0	0	9.7341	9.67002	9.62854	9.7825	10.1054	9.27326
sp|P14094|AT1B1_MOUSE	Sodium/potassium-transporting ATPase subunit beta-1 OS=Mus musculus OX=10090 GN=Atp1b1 PE=1 SV=1	Atp1b1	NA		quantified	6.00024e+09	4.78552e+09	4.11852e+09	3.48634e+09	7.50587e+09	4.30787e+09	0	0	0	9.77817	9.67993	9.61474	9.54237	9.8754	9.63426
sp|P14115|RL27A_MOUSE	60S ribosomal protein L27a OS=Mus musculus OX=10090 GN=Rpl27a PE=1 SV=5	Rpl27a	NA		quantified	4.1027e+09	4.97823e+09	3.65912e+09	3.23075e+09	4.95037e+09	4.65994e+09	0	0	0	9.61307	9.69708	9.56338	9.5093	9.69464	9.66838
sp|P14131|RS16_MOUSE	40S ribosomal protein S16 OS=Mus musculus OX=10090 GN=Rps16 PE=1 SV=4	Rps16	NA		quantified	1.15917e+09	1.0186e+10	2.46869e+09	3.45347e+08	4.3201e+09	6.77512e+09	0	0	0	9.06415	10.008	9.39247	8.53826	9.63549	9.83092
sp|P14148|RL7_MOUSE	60S ribosomal protein L7 OS=Mus musculus OX=10090 GN=Rpl7 PE=1 SV=2	Rpl7	NA		quantified	2.96112e+09	6.89904e+09	6.09229e+09	1.94018e+09	5.20015e+09	5.32828e+09	0	0	0	9.47146	9.83879	9.78478	9.28784	9.71602	9.72659
sp|P14152|MDHC_MOUSE	Malate dehydrogenase, cytoplasmic OS=Mus musculus OX=10090 GN=Mdh1 PE=1 SV=3	Mdh1	NA	HG	quantified	3.33196e+09	0	0	0	0	0	5	2	3	9.5227	0	0	0	0	0
sp|P14206|RSSA_MOUSE	40S ribosomal protein SA OS=Mus musculus OX=10090 GN=Rpsa PE=1 SV=4	Rpsa	NA		quantified	1.2119e+10	4.03148e+10	1.12521e+10	5.81295e+09	9.50649e+09	2.63811e+10	0	0	0	10.0835	10.6055	10.0512	9.7644	9.97802	10.4213
sp|P14211|CALR_MOUSE	Calreticulin OS=Mus musculus OX=10090 GN=Calr PE=1 SV=1	Calr	NA		Only_Identified	0	0	0	0	0	0	6	3	3	0	0	0	0	0	0
sp|P14246|GTR2_MOUSE	Solute carrier family 2, facilitated glucose transporter member 2 OS=Mus musculus OX=10090 GN=Slc2a2 PE=1 SV=3	Slc2a2	NA		quantified	1.21197e+10	5.90276e+09	6.2332e+09	1.23156e+10	7.92684e+09	7.20191e+09	0	0	0	10.0835	9.77106	9.79471	10.0905	9.8991	9.85745
sp|P14426|HA13_MOUSE	H-2 class I histocompatibility antigen, D-K alpha chain OS=Mus musculus OX=10090 GN=H2-D1 PE=1 SV=1	H2-D1	thymus		quantified	0	0	7.63911e+08	0	0	8.72001e+08	4	2	2	0	0	8.88304	0	0	8.94052
sp|P14602|HSPB1_MOUSE	Heat shock protein beta-1 OS=Mus musculus OX=10090 GN=Hspb1 PE=1 SV=3	Hspb1	NA		quantified	0	7.90834e+09	6.08094e+09	1.85348e+09	2.60264e+10	0	2	1	1	0	9.89809	9.78397	9.26799	10.4154	0
sp|P14685|PSMD3_MOUSE	26S proteasome non-ATPase regulatory subunit 3 OS=Mus musculus OX=10090 GN=Psmd3 PE=1 SV=3	Psmd3	NA		quantified	6.93434e+08	2.35276e+09	1.46742e+09	0	0	3.52345e+08	2	0	2	8.84101	9.37158	9.16655	0	0	8.54697
sp|P14733|LMNB1_MOUSE	Lamin-B1 OS=Mus musculus OX=10090 GN=Lmnb1 PE=1 SV=3	Lmnb1	NA	NIT	quantified	0	0	0	0	0	6.05848e+08	5	3	2	0	0	0	0	0	8.78236
sp|P14824|ANXA6_MOUSE	Annexin A6 OS=Mus musculus OX=10090 GN=Anxa6 PE=1 SV=3	Anxa6	NA		quantified	7.11655e+09	1.11588e+10	8.91388e+09	2.83439e+09	2.59455e+10	1.13593e+10	0	0	0	9.85227	10.0476	9.95007	9.45246	10.4141	10.0554
sp|P14869|RLA0_MOUSE	60S acidic ribosomal protein P0 OS=Mus musculus OX=10090 GN=Rplp0 PE=1 SV=3	Rplp0	NA		quantified	1.95144e+09	7.46767e+09	6.51e+08	0	2.54721e+09	3.53075e+09	1	0	1	9.29036	9.87318	8.81358	0	9.40606	9.54787
sp|P14873|MAP1B_MOUSE	Microtubule-associated protein 1B OS=Mus musculus OX=10090 GN=Map1b PE=1 SV=2	Map1b	NA		quantified	0	1.61888e+09	0	0	2.4211e+08	0	4	2	2	0	9.20921	0	0	8.38401	0
sp|P15105|GLNA_MOUSE	Glutamine synthetase OS=Mus musculus OX=10090 GN=Glul PE=1 SV=6	Glul	NA		Only_Identified	0	0	0	0	0	0	6	3	3	0	0	0	0	0	0
sp|P15116|CADH2_MOUSE	Cadherin-2 OS=Mus musculus OX=10090 GN=Cdh2 PE=1 SV=2	Cdh2	NA		Only_Identified	0	0	0	0	0	0	6	3	3	0	0	0	0	0	0
sp|P15327|PMGE_MOUSE	Bisphosphoglycerate mutase OS=Mus musculus OX=10090 GN=Bpgm PE=1 SV=2	Bpgm	NA	NIT	quantified	0	0	0	0	1.17683e+09	0	5	3	2	0	0	0	0	9.07071	0
sp|P15379|CD44_MOUSE	CD44 antigen OS=Mus musculus OX=10090 GN=Cd44 PE=1 SV=3	Cd44	NA	HG	quantified	5.97422e+08	0	0	0	0	0	5	2	3	8.77628	0	0	0	0	0
sp|P15532|NDKA_MOUSE	Nucleoside diphosphate kinase A OS=Mus musculus OX=10090 GN=Nme1 PE=1 SV=1	Nme1	NA		quantified	1.12515e+11	1.01762e+11	0	3.12519e+11	1.26827e+11	1.61569e+11	1	1	0	11.0512	11.0076	0	11.4949	11.1032	11.2084
sp|P16045|LEG1_MOUSE	Galectin-1 OS=Mus musculus OX=10090 GN=Lgals1 PE=1 SV=3	Lgals1	NA		quantified	1.02003e+09	5.06554e+08	0	0	1.30976e+09	0	3	1	2	9.00861	8.70463	0	0	9.11719	0
sp|P16125|LDHB_MOUSE	L-lactate dehydrogenase B chain OS=Mus musculus OX=10090 GN=Ldhb PE=1 SV=2	Ldhb	NA	NIT	quantified	0	0	0	0	0	1.79732e+09	5	3	2	0	0	0	0	0	9.25462
sp|P16254|SRP14_MOUSE	Signal recognition particle 14 kDa protein OS=Mus musculus OX=10090 GN=Srp14 PE=1 SV=1	Srp14	NA		quantified	1.37444e+09	2.23103e+09	1.64868e+09	0	2.06546e+09	3.51407e+09	1	0	1	9.13813	9.34851	9.21714	0	9.31502	9.54581
sp|P16406|AMPE_MOUSE	Glutamyl aminopeptidase OS=Mus musculus OX=10090 GN=Enpep PE=1 SV=1	Enpep	small intestine		quantified	4.9379e+09	1.30875e+09	0	1.86723e+09	2.5198e+09	1.01179e+09	1	1	0	9.69354	9.11686	0	9.2712	9.40137	9.00509
sp|P16460|ASSY_MOUSE	Argininosuccinate synthase OS=Mus musculus OX=10090 GN=Ass1 PE=1 SV=1	Ass1	NA		Only_Identified	0	0	0	0	0	0	6	3	3	0	0	0	0	0	0
sp|P16546|SPTN1_MOUSE	Spectrin alpha chain, non-erythrocytic 1 OS=Mus musculus OX=10090 GN=Sptan1 PE=1 SV=4	Sptan1	NA		quantified	2.63232e+09	1.72041e+09	1.59094e+07	0	1.74736e+09	0	2	0	2	9.42034	9.23563	7.20165	0	9.24238	0
sp|P16627|HS71L_MOUSE	Heat shock 70 kDa protein 1-like OS=Mus musculus OX=10090 GN=Hspa1l PE=1 SV=4	Hspa1l	testis		Only_Identified	0	0	0	0	0	0	6	3	3	0	0	0	0	0	0
sp|P16858|G3P_MOUSE	Glyceraldehyde-3-phosphate dehydrogenase OS=Mus musculus OX=10090 GN=Gapdh PE=1 SV=2	Gapdh	dorsal root ganglion		quantified	7.12069e+10	7.73912e+10	5.51151e+10	3.42523e+10	6.32311e+10	2.1506e+10	0	0	0	10.8525	10.8887	10.7413	10.5347	10.8009	10.3326
sp|P17156|HSP72_MOUSE	Heat shock-related 70 kDa protein 2 OS=Mus musculus OX=10090 GN=Hspa2 PE=1 SV=2	Hspa2	testis		quantified	0	1.68546e+09	0	1.08352e+09	1.74463e+09	0	3	2	1	0	9.22672	0	9.03484	9.2417	0
sp|P17182|ENOA_MOUSE	Alpha-enolase OS=Mus musculus OX=10090 GN=Eno1 PE=1 SV=3	Eno1	testis		quantified	2.0569e+10	1.12363e+10	3.50819e+09	5.66737e+09	6.88829e+09	1.50864e+10	0	0	0	10.3132	10.0506	9.54508	9.75338	9.83811	10.1786
sp|P17183|ENOG_MOUSE	Gamma-enolase OS=Mus musculus OX=10090 GN=Eno2 PE=1 SV=2	Eno2	brain		quantified	0	4.21562e+08	0	0	0	4.31552e+08	4	2	2	0	8.62486	0	0	0	8.63503
sp|P17426|AP2A1_MOUSE	AP-2 complex subunit alpha-1 OS=Mus musculus OX=10090 GN=Ap2a1 PE=1 SV=1	Ap2a1	NA		quantified	5.5924e+08	8.47316e+09	1.64656e+09	1.03536e+09	1.04768e+10	3.64058e+08	0	0	0	8.7476	9.92805	9.21658	9.01509	10.0202	8.56117
sp|P17427|AP2A2_MOUSE	AP-2 complex subunit alpha-2 OS=Mus musculus OX=10090 GN=Ap2a2 PE=1 SV=2	Ap2a2	NA		quantified	0	3.70859e+08	0	0	1.92593e+09	0	4	2	2	0	8.56921	0	0	9.28464	0
sp|P17742|PPIA_MOUSE	Peptidyl-prolyl cis-trans isomerase A OS=Mus musculus OX=10090 GN=Ppia PE=1 SV=2	Ppia	NA		quantified	2.11626e+10	2.13889e+10	5.00672e+09	1.82845e+10	1.97338e+10	1.23446e+10	0	0	0	10.3256	10.3302	9.69955	10.2621	10.2952	10.0915
sp|P17751|TPIS_MOUSE	Triosephosphate isomerase OS=Mus musculus OX=10090 GN=Tpi1 PE=1 SV=4	Tpi1	NA		quantified	1.04122e+10	3.49842e+09	2.64875e+09	3.4412e+09	4.6863e+09	4.71694e+08	0	0	0	10.0175	9.54387	9.42304	9.53671	9.67083	8.67366
sp|P17809|GTR1_MOUSE	Solute carrier family 2, facilitated glucose transporter member 1 OS=Mus musculus OX=10090 GN=Slc2a1 PE=1 SV=4	Slc2a1	placenta		quantified	4.40693e+09	1.30933e+10	1.10449e+09	4.29127e+09	2.17934e+10	1.74539e+09	0	0	0	9.64414	10.117	9.04316	9.63259	10.3383	9.24189
sp|Q61696|HS71A_MOUSE	Heat shock 70 kDa protein 1A OS=Mus musculus OX=10090 GN=Hspa1a PE=1 SV=2	Hspa1a	NA		quantified	2.84248e+09	6.56727e+09	5.29064e+09	3.62946e+09	1.43889e+10	2.15526e+08	0	0	0	9.4537	9.81738	9.72351	9.55984	10.158	8.3335
sp|P17897|LYZ1_MOUSE	Lysozyme C-1 OS=Mus musculus OX=10090 GN=Lyz1 PE=1 SV=1	Lyz1	small intestine	HG	quantified	0	0	8.87377e+08	0	0	0	5	2	3	0	0	8.94811	0	0	0
sp|P17918|PCNA_MOUSE	Proliferating cell nuclear antigen OS=Mus musculus OX=10090 GN=Pcna PE=1 SV=2	Pcna	NA		quantified	1.1716e+09	3.87401e+09	1.1399e+09	9.0741e+08	0	1.0007e+09	1	0	1	9.06878	9.58816	9.05687	8.9578	0	9.0003
sp|P18052|PTPRA_MOUSE	Receptor-type tyrosine-protein phosphatase alpha OS=Mus musculus OX=10090 GN=Ptpra PE=1 SV=3	Ptpra	NA		Only_Identified	0	0	0	0	0	0	6	3	3	0	0	0	0	0	0
sp|P18242|CATD_MOUSE	Cathepsin D OS=Mus musculus OX=10090 GN=Ctsd PE=1 SV=1	Ctsd	NA	HG	quantified	4.09904e+08	0	0	0	0	0	5	2	3	8.61268	0	0	0	0	0
sp|P18572|BASI_MOUSE	Basigin OS=Mus musculus OX=10090 GN=Bsg PE=1 SV=2	Bsg	NA		quantified	9.39349e+09	6.35011e+09	9.31681e+09	1.00274e+10	1.25089e+10	6.658e+09	0	0	0	9.97283	9.80278	9.96927	10.0012	10.0972	9.82334
sp|P18581|CTR2_MOUSE	Cationic amino acid transporter 2 OS=Mus musculus OX=10090 GN=Slc7a2 PE=1 SV=3	Slc7a2	liver		Only_Identified	0	0	0	0	0	0	6	3	3	0	0	0	0	0	0
sp|P18760|COF1_MOUSE	Cofilin-1 OS=Mus musculus OX=10090 GN=Cfl1 PE=1 SV=3	Cfl1	NA		quantified	6.32456e+09	1.51255e+10	9.90973e+09	7.54798e+09	1.64347e+10	1.41755e+10	0	0	0	9.80103	10.1797	9.99606	9.87783	10.2158	10.1515
sp|P18872|GNAO_MOUSE	Guanine nucleotide-binding protein G(o) subunit alpha OS=Mus musculus OX=10090 GN=Gnao1 PE=1 SV=3	Gnao1	frontal cortex		quantified	7.90544e+09	4.21372e+09	3.5884e+09	2.32421e+09	5.07632e+09	3.92001e+09	0	0	0	9.89793	9.62467	9.5549	9.36627	9.70555	9.59329
sp|P19001|K1C19_MOUSE	Keratin, type I cytoskeletal 19 OS=Mus musculus OX=10090 GN=Krt19 PE=1 SV=1	Krt19	NA		quantified	0	0	1.21315e+09	8.99086e+08	2.11599e+09	6.44356e+08	2	2	0	0	0	9.08392	8.9538	9.32551	8.80913
sp|P19091|ANDR_MOUSE	Androgen receptor OS=Mus musculus OX=10090 GN=Ar PE=1 SV=1	Ar	NA		quantified	7.58519e+09	3.85337e+09	9.13184e+09	1.01236e+10	3.1429e+09	0	1	0	1	9.87997	9.58584	9.96056	10.0053	9.49733	0
sp|P19096|FAS_MOUSE	Fatty acid synthase OS=Mus musculus OX=10090 GN=Fasn PE=1 SV=2	Fasn	NA		quantified	1.01844e+10	4.95982e+09	4.5993e+09	3.617e+09	4.57941e+09	1.02882e+09	0	0	0	10.0079	9.69547	9.66269	9.55835	9.66081	9.01234
sp|P19157|GSTP1_MOUSE	Glutathione S-transferase P 1 OS=Mus musculus OX=10090 GN=Gstp1 PE=1 SV=2	Gstp1	NA		quantified	8.93037e+09	3.99211e+09	2.13536e+09	5.78841e+08	5.2671e+09	6.24129e+08	0	0	0	9.95087	9.6012	9.32947	8.76256	9.72157	8.79527
sp|P19221|THRB_MOUSE	Prothrombin OS=Mus musculus OX=10090 GN=F2 PE=1 SV=1	F2	liver		quantified	5.53781e+09	1.57494e+10	1.03174e+10	4.74479e+09	2.18844e+10	4.61302e+09	0	0	0	9.74334	10.1973	10.0136	9.67622	10.3401	9.66399
sp|P19253|RL13A_MOUSE	60S ribosomal protein L13a OS=Mus musculus OX=10090 GN=Rpl13a PE=1 SV=4	Rpl13a	NA		quantified	2.17727e+09	2.95919e+09	2.99126e+09	1.89856e+09	2.04561e+09	1.60359e+09	0	0	0	9.33791	9.47117	9.47585	9.27842	9.31082	9.20509
sp|P19437|CD20_MOUSE	B-lymphocyte antigen CD20 OS=Mus musculus OX=10090 GN=Ms4a1 PE=1 SV=1	Ms4a1	spleen		Only_Identified	0	0	0	0	0	0	6	3	3	0	0	0	0	0	0
sp|P20029|BIP_MOUSE	Endoplasmic reticulum chaperone BiP OS=Mus musculus OX=10090 GN=Hspa5 PE=1 SV=3	Hspa5	NA		quantified	3.45965e+08	5.39922e+09	2.36525e+09	2.41608e+09	5.94368e+09	1.66778e+09	0	0	0	8.53903	9.73233	9.37388	9.38311	9.77406	9.22214
sp|P20152|VIME_MOUSE	Vimentin OS=Mus musculus OX=10090 GN=Vim PE=1 SV=3	Vim	NA		quantified	4.6661e+09	2.26402e+09	1.04478e+10	2.6544e+09	1.05072e+10	6.95828e+08	0	0	0	9.66895	9.35488	10.019	9.42397	10.0215	8.8425
sp|P20664|PRI1_MOUSE	DNA primase small subunit OS=Mus musculus OX=10090 GN=Prim1 PE=1 SV=1	Prim1	NA		Only_Identified	0	0	0	0	0	0	6	3	3	0	0	0	0	0	0
sp|P20918|PLMN_MOUSE	Plasminogen OS=Mus musculus OX=10090 GN=Plg PE=1 SV=3	Plg	liver		quantified	1.0571e+09	3.95528e+09	8.33811e+08	3.20911e+09	3.01298e+09	6.22843e+08	0	0	0	9.02411	9.59718	8.92107	9.50638	9.479	8.79438
sp|P21107|TPM3_MOUSE	Tropomyosin alpha-3 chain OS=Mus musculus OX=10090 GN=Tpm3 PE=1 SV=3	Tpm3	mammary gland		quantified	5.77689e+09	3.90448e+09	4.61566e+09	3.47351e+09	5.57456e+09	3.44275e+09	0	0	0	9.76169	9.59156	9.66423	9.54077	9.74621	9.53691
sp|P21278|GNA11_MOUSE	Guanine nucleotide-binding protein subunit alpha-11 OS=Mus musculus OX=10090 GN=Gna11 PE=1 SV=1	Gna11	small intestine		quantified	4.08924e+09	4.1607e+09	4.46367e+09	2.77902e+09	9.70309e+09	2.56331e+09	0	0	0	9.61164	9.61917	9.64969	9.44389	9.98691	9.4088
sp|P21279|GNAQ_MOUSE	Guanine nucleotide-binding protein G(q) subunit alpha OS=Mus musculus OX=10090 GN=Gnaq PE=1 SV=4	Gnaq	NA		quantified	3.0601e+09	4.87251e+09	2.35583e+09	1.44325e+09	6.88591e+09	1.26042e+09	0	0	0	9.48573	9.68775	9.37214	9.15934	9.83796	9.10052
sp|P21661|NEC2_MOUSE	Neuroendocrine convertase 2 OS=Mus musculus OX=10090 GN=Pcsk2 PE=1 SV=1	Pcsk2	brain	HG	quantified	4.75189e+08	0	1.67134e+09	0	0	0	4	1	3	8.67687	0	9.22307	0	0	0
sp|P21956|MFGM_MOUSE	Lactadherin OS=Mus musculus OX=10090 GN=Mfge8 PE=1 SV=3	Mfge8	mammary gland lact		quantified	1.11797e+10	1.88389e+09	1.27469e+10	8.9144e+09	6.38582e+09	2.71366e+09	0	0	0	10.0484	9.27505	10.1054	9.95009	9.80522	9.43356
sp|P21981|TGM2_MOUSE	Protein-glutamine gamma-glutamyltransferase 2 OS=Mus musculus OX=10090 GN=Tgm2 PE=1 SV=4	Tgm2	placenta		quantified	5.9883e+08	0	0	8.46427e+08	2.7677e+09	0	3	2	1	8.7773	0	0	8.92759	9.44212	0
sp|P21995|EMB_MOUSE	Embigin OS=Mus musculus OX=10090 GN=Emb PE=1 SV=2	Emb	NA		quantified	1.02707e+10	4.55407e+09	5.8453e+09	3.63871e+09	7.5318e+09	5.49128e+09	0	0	0	10.0116	9.6584	9.76681	9.56095	9.8769	9.73967
sp|P22777|PAI1_MOUSE	Plasminogen activator inhibitor 1 OS=Mus musculus OX=10090 GN=Serpine1 PE=1 SV=1	Serpine1	placenta		Only_Identified	0	0	0	0	0	0	6	3	3	0	0	0	0	0	0
sp|P23116|EIF3A_MOUSE	Eukaryotic translation initiation factor 3 subunit A OS=Mus musculus OX=10090 GN=Eif3a PE=1 SV=5	Eif3a	NA		quantified	5.7263e+09	9.35578e+09	7.43777e+09	8.24537e+08	6.09608e+09	2.33157e+09	0	0	0	9.75787	9.97108	9.87144	8.91621	9.78505	9.36765
sp|P23249|MOV10_MOUSE	Putative helicase MOV-10 OS=Mus musculus OX=10090 GN=Mov10 PE=1 SV=2	Mov10	NA		quantified	4.67549e+08	0	0	5.88565e+08	0	0	4	2	2	8.66983	0	0	8.76979	0	0
sp|P23475|XRCC6_MOUSE	X-ray repair cross-complementing protein 6 OS=Mus musculus OX=10090 GN=Xrcc6 PE=1 SV=5	Xrcc6	thymus		quantified	0	1.05845e+09	0	0	1.42272e+09	2.17823e+09	3	2	1	0	9.02467	0	0	9.15312	9.3381
sp|P23492|PNPH_MOUSE	Purine nucleoside phosphorylase OS=Mus musculus OX=10090 GN=Pnp PE=1 SV=2	Pnp	NA	HG	quantified	4.45297e+08	0	0	0	0	0	5	2	3	8.64865	0	0	0	0	0
sp|P23927|CRYAB_MOUSE	Alpha-crystallin B chain OS=Mus musculus OX=10090 GN=Cryab PE=1 SV=2	Cryab	NA		quantified	0	1.37533e+09	2.90708e+09	0	5.43035e+09	0	3	1	2	0	9.13841	9.46346	0	9.73483	0
sp|P24270|CATA_MOUSE	Catalase OS=Mus musculus OX=10090 GN=Cat PE=1 SV=4	Cat	NA	HG	quantified	0	6.73617e+08	0	0	0	0	5	2	3	0	8.82841	0	0	0	0
sp|P24369|PPIB_MOUSE	Peptidyl-prolyl cis-trans isomerase B OS=Mus musculus OX=10090 GN=Ppib PE=1 SV=2	Ppib	NA		Only_Identified	0	0	0	0	0	0	6	3	3	0	0	0	0	0	0
sp|P24547|IMDH2_MOUSE	Inosine-5'-monophosphate dehydrogenase 2 OS=Mus musculus OX=10090 GN=Impdh2 PE=1 SV=2	Impdh2	NA		quantified	9.61021e+08	1.38835e+09	4.65893e+08	0	7.94642e+08	6.48562e+08	1	0	1	8.98273	9.1425	8.66829	0	8.90017	8.81195
sp|P24668|MPRD_MOUSE	Cation-dependent mannose-6-phosphate receptor OS=Mus musculus OX=10090 GN=M6pr PE=1 SV=1	M6pr	NA		quantified	5.01623e+09	4.61693e+09	7.3879e+09	7.70768e+09	5.13056e+09	6.6792e+09	0	0	0	9.70038	9.66435	9.86852	9.88692	9.71017	9.82472
sp|P24822|PPBI_MOUSE	Intestinal-type alkaline phosphatase OS=Mus musculus OX=10090 GN=Iap PE=2 SV=1	Iap	NA		quantified	0	3.32189e+09	0	0	7.58789e+09	0	4	2	2	0	9.52139	0	0	9.88012	0
sp|P24823|PPBN_MOUSE	Alkaline phosphatase, germ cell type OS=Mus musculus OX=10090 GN=Alpg PE=2 SV=2	Alpg	NA		quantified	0	1.18481e+09	0	0	1.78961e+09	0	4	2	2	0	9.07365	0	0	9.25276	0
sp|P25206|MCM3_MOUSE	DNA replication licensing factor MCM3 OS=Mus musculus OX=10090 GN=Mcm3 PE=1 SV=2	Mcm3	NA		quantified	2.82888e+08	6.14945e+09	1.2872e+09	0	4.78791e+08	4.73014e+09	1	0	1	8.45161	9.78884	9.10964	0	8.68015	9.67487
sp|P25444|RS2_MOUSE	40S ribosomal protein S2 OS=Mus musculus OX=10090 GN=Rps2 PE=1 SV=3	Rps2	retina		quantified	2.4412e+09	1.28536e+10	2.0539e+09	7.07997e+08	3.15851e+09	8.7433e+09	0	0	0	9.3876	10.109	9.31258	8.85003	9.49948	9.94168
sp|P26039|TLN1_MOUSE	Talin-1 OS=Mus musculus OX=10090 GN=Tln1 PE=1 SV=2	Tln1	NA		quantified	0	1.39365e+10	0	0	1.23665e+10	1.2811e+09	3	2	1	0	10.1442	0	0	10.0922	9.10758
sp|P26040|EZRI_MOUSE	Ezrin OS=Mus musculus OX=10090 GN=Ezr PE=1 SV=3	Ezr	NA		quantified	9.68268e+08	1.41902e+09	1.27026e+09	0	1.27079e+10	1.77959e+08	1	0	1	8.986	9.15199	9.10389	0	10.1041	8.25032
sp|P26041|MOES_MOUSE	Moesin OS=Mus musculus OX=10090 GN=Msn PE=1 SV=3	Msn	NA		quantified	1.53471e+10	1.09572e+10	3.19154e+09	7.86739e+09	9.4758e+09	9.80402e+09	0	0	0	10.186	10.0397	9.504	9.89583	9.97662	9.9914
sp|P26043|RADI_MOUSE	Radixin OS=Mus musculus OX=10090 GN=Rdx PE=1 SV=3	Rdx	NA	HG	quantified	1.27499e+09	2.49896e+08	0	0	0	0	4	1	3	9.10551	8.39776	0	0	0	0
sp|P26231|CTNA1_MOUSE	Catenin alpha-1 OS=Mus musculus OX=10090 GN=Ctnna1 PE=1 SV=1	Ctnna1	NA	HG	quantified	5.97208e+08	5.21127e+08	0	0	0	0	4	1	3	8.77613	8.71694	0	0	0	0
sp|P26339|CMGA_MOUSE	Chromogranin-A OS=Mus musculus OX=10090 GN=Chga PE=1 SV=1	Chga	adrenal gland		quantified	4.88717e+08	0	0	7.98639e+08	0	0	4	2	2	8.68906	0	0	8.90235	0	0
sp|P26350|PTMA_MOUSE	Prothymosin alpha OS=Mus musculus OX=10090 GN=Ptma PE=1 SV=2	Ptma	NA		quantified	9.44249e+09	1.3213e+09	0	5.39267e+09	6.59565e+08	0	2	1	1	9.97509	9.121	0	9.7318	8.81926	0
sp|P26516|PSMD7_MOUSE	26S proteasome non-ATPase regulatory subunit 7 OS=Mus musculus OX=10090 GN=Psmd7 PE=1 SV=2	Psmd7	NA		quantified	2.74509e+09	1.39381e+09	2.58658e+09	6.97206e+08	6.12016e+08	0	1	0	1	9.43856	9.1442	9.41273	8.84336	8.78676	0
sp|P26638|SYSC_MOUSE	Serine--tRNA ligase, cytoplasmic OS=Mus musculus OX=10090 GN=Sars1 PE=1 SV=3	Sars1	NA		quantified	3.09205e+09	2.70056e+09	9.53345e+08	0	1.74288e+09	1.24277e+09	1	0	1	9.49025	9.43145	8.97925	0	9.24127	9.09439
sp|P26645|MARCS_MOUSE	Myristoylated alanine-rich C-kinase substrate OS=Mus musculus OX=10090 GN=Marcks PE=1 SV=2	Marcks	NA		quantified	5.80595e+09	1.05118e+09	0	1.57699e+09	0	3.58358e+08	2	1	1	9.76387	9.02168	0	9.19783	0	8.55432
sp|P26883|FKB1A_MOUSE	Peptidyl-prolyl cis-trans isomerase FKBP1A OS=Mus musculus OX=10090 GN=Fkbp1a PE=1 SV=2	Fkbp1a	NA		quantified	4.85866e+09	1.10997e+09	7.77975e+08	2.44013e+09	1.9988e+09	0	1	0	1	9.68652	9.04531	8.89097	9.38741	9.30077	0
sp|P27601|GNA13_MOUSE	Guanine nucleotide-binding protein subunit alpha-13 OS=Mus musculus OX=10090 GN=Gna13 PE=1 SV=1	Gna13	placenta		quantified	7.55137e+08	2.59865e+08	2.3605e+08	0	6.16303e+08	2.04807e+08	1	0	1	8.87803	8.41475	8.373	0	8.78979	8.31135
sp|P27612|PLAP_MOUSE	Phospholipase A-2-activating protein OS=Mus musculus OX=10090 GN=Plaa PE=1 SV=4	Plaa	lymph node		quantified	3.51376e+08	8.20107e+08	0	0	5.71533e+08	7.36909e+08	2	1	1	8.54577	8.91387	0	0	8.75704	8.86741
sp|P27659|RL3_MOUSE	60S ribosomal protein L3 OS=Mus musculus OX=10090 GN=Rpl3 PE=1 SV=3	Rpl3	NA		quantified	3.08246e+09	3.77654e+09	2.80523e+09	0	2.85687e+09	4.53274e+09	1	0	1	9.4889	9.57709	9.44797	0	9.45589	9.65636
sp|P27773|PDIA3_MOUSE	Protein disulfide-isomerase A3 OS=Mus musculus OX=10090 GN=Pdia3 PE=1 SV=2	Pdia3	stomach		quantified	5.44767e+08	1.44635e+09	5.44158e+08	1.11231e+09	2.0781e+09	0	1	0	1	8.73621	9.16027	8.73572	9.04623	9.31767	0
sp|P28063|PSB8_MOUSE	Proteasome subunit beta type-8 OS=Mus musculus OX=10090 GN=Psmb8 PE=1 SV=2	Psmb8	NA		Only_Identified	0	0	0	0	0	0	6	3	3	0	0	0	0	0	0
sp|P28271|ACOC_MOUSE	Cytoplasmic aconitate hydratase OS=Mus musculus OX=10090 GN=Aco1 PE=1 SV=3	Aco1	NA	HG	quantified	3.92318e+08	0	0	0	0	0	5	2	3	8.59364	0	0	0	0	0
sp|P28301|LYOX_MOUSE	Protein-lysine 6-oxidase OS=Mus musculus OX=10090 GN=Lox PE=1 SV=1	Lox	embryo	HG	quantified	0	0	7.12878e+08	0	0	0	5	2	3	0	0	8.85302	0	0	0
sp|P28352|APEX1_MOUSE	DNA-(apurinic or apyrimidinic site) endonuclease OS=Mus musculus OX=10090 GN=Apex1 PE=1 SV=2	Apex1	NA		quantified	0	1.859e+09	0	0	0	1.91778e+09	4	2	2	0	9.26928	0	0	0	9.2828
sp|P28481|CO2A1_MOUSE	Collagen alpha-1(II) chain OS=Mus musculus OX=10090 GN=Col2a1 PE=1 SV=2	Col2a1	bone		quantified	0	7.52482e+08	0	0	7.27752e+08	0	4	2	2	0	8.8765	0	0	8.86198	0
sp|P28649|CP19A_MOUSE	Aromatase OS=Mus musculus OX=10090 GN=Cyp19a1 PE=2 SV=1	Cyp19a1	ovary	NIT	quantified	0	0	0	0	4.00999e+08	0	5	3	2	0	0	0	0	8.60314	0
sp|Q923T9|KCC2G_MOUSE	Calcium/calmodulin-dependent protein kinase type II subunit gamma OS=Mus musculus OX=10090 GN=Camk2g PE=1 SV=1	Camk2g	NA	NIT	quantified	0	0	0	0	3.394e+08	0	5	3	2	0	0	0	0	8.53071	0
sp|P28653|PGS1_MOUSE	Biglycan OS=Mus musculus OX=10090 GN=Bgn PE=1 SV=1	Bgn	NA		quantified	0	0	1.07642e+09	0	4.84004e+09	2.73546e+09	3	2	1	0	0	9.03198	0	9.68485	9.43703
sp|P28656|NP1L1_MOUSE	Nucleosome assembly protein 1-like 1 OS=Mus musculus OX=10090 GN=Nap1l1 PE=1 SV=2	Nap1l1	NA		quantified	6.32545e+09	1.15331e+10	1.61643e+10	3.54116e+09	7.55032e+09	1.20478e+10	0	0	0	9.80109	10.0619	10.2086	9.54915	9.87797	10.0809
sp|P28665|MUG1_MOUSE	Murinoglobulin-1 OS=Mus musculus OX=10090 GN=Mug1 PE=1 SV=3	Mug1	liver		quantified	1.71795e+10	1.23059e+10	1.06285e+10	7.67747e+10	1.09189e+10	1.47827e+10	0	0	0	10.235	10.0901	10.0265	10.8852	10.0382	10.1698
sp|P28667|MRP_MOUSE	MARCKS-related protein OS=Mus musculus OX=10090 GN=Marcksl1 PE=1 SV=2	Marcksl1	NA		quantified	7.41885e+08	0	0	0	2.43399e+08	0	4	2	2	8.87034	0	0	0	8.38632	0
sp|P28843|DPP4_MOUSE	Dipeptidyl peptidase 4 OS=Mus musculus OX=10090 GN=Dpp4 PE=1 SV=3	Dpp4	small intestine		quantified	2.81425e+09	1.05667e+09	1.37047e+09	4.63201e+08	2.29256e+09	1.73848e+09	0	0	0	9.44936	9.02394	9.13687	8.66577	9.36032	9.24017
sp|P29268|CCN2_MOUSE	CCN family member 2 OS=Mus musculus OX=10090 GN=Ccn2 PE=2 SV=3	Ccn2	NA	HG	quantified	0	0	5.52285e+09	0	0	0	5	2	3	0	0	9.74216	0	0	0
sp|P29341|PABP1_MOUSE	Polyadenylate-binding protein 1 OS=Mus musculus OX=10090 GN=Pabpc1 PE=1 SV=2	Pabpc1	NA		quantified	1.95358e+10	1.04813e+10	1.54835e+10	1.81044e+10	1.96581e+10	1.25271e+10	0	0	0	10.2908	10.0204	10.1899	10.2578	10.2935	10.0978
sp|P29351|PTN6_MOUSE	Tyrosine-protein phosphatase non-receptor type 6 OS=Mus musculus OX=10090 GN=Ptpn6 PE=1 SV=2	Ptpn6	lymph node		quantified	3.64538e+08	4.08958e+08	0	0	7.80301e+08	0	3	1	2	8.56174	8.61168	0	0	8.89226	0
sp|P49945|FRIL2_MOUSE	Ferritin light chain 2 OS=Mus musculus OX=10090 GN=Ftl2 PE=3 SV=2	Ftl2	NA		quantified	8.19808e+08	7.45243e+09	4.07815e+09	1.7912e+09	4.25157e+09	6.39699e+08	0	0	0	8.91371	9.8723	9.61046	9.25315	9.62855	8.80598
sp|P29788|VTNC_MOUSE	Vitronectin OS=Mus musculus OX=10090 GN=Vtn PE=1 SV=2	Vtn	liver		quantified	5.12114e+08	2.90569e+09	1.49761e+09	0	1.14468e+09	2.86255e+09	1	0	1	8.70937	9.46325	9.1754	0	9.05868	9.45675
sp|P30416|FKBP4_MOUSE	Peptidyl-prolyl cis-trans isomerase FKBP4 OS=Mus musculus OX=10090 GN=Fkbp4 PE=1 SV=5	Fkbp4	NA		quantified	4.04217e+09	2.53706e+09	1.48088e+09	2.28542e+09	2.61677e+09	2.32806e+09	0	0	0	9.60661	9.40433	9.17052	9.35897	9.41777	9.36699
sp|P30730|LSHR_MOUSE	Lutropin-choriogonadotropic hormone receptor OS=Mus musculus OX=10090 GN=Lhcgr PE=2 SV=1	Lhcgr	ovary		quantified	0	0	4.3378e+08	0	0	4.58661e+08	4	2	2	0	0	8.63727	0	0	8.66149
sp|P30999|CTND1_MOUSE	Catenin delta-1 OS=Mus musculus OX=10090 GN=Ctnnd1 PE=1 SV=2	Ctnnd1	NA		quantified	0	0	3.09945e+08	0	4.62624e+08	0	4	2	2	0	0	8.49128	0	8.66523	0
sp|P31230|AIMP1_MOUSE	Aminoacyl tRNA synthase complex-interacting multifunctional protein 1 OS=Mus musculus OX=10090 GN=Aimp1 PE=1 SV=2	Aimp1	NA		quantified	8.67776e+08	1.12264e+09	1.44417e+09	0	1.64861e+09	1.03163e+09	1	0	1	8.93841	9.05024	9.15962	0	9.21712	9.01352
sp|P31254|UBA1Y_MOUSE	Ubiquitin-like modifier-activating enzyme 1 Y OS=Mus musculus OX=10090 GN=Uba1y PE=1 SV=2	Uba1y	NA		quantified	0	1.28402e+09	0	0	0	1.11111e+09	4	2	2	0	9.10857	0	0	0	9.04576
sp|P31650|S6A11_MOUSE	Sodium- and chloride-dependent GABA transporter 3 OS=Mus musculus OX=10090 GN=Slc6a11 PE=1 SV=2	Slc6a11	NA		quantified	8.28435e+08	0	0	1.0504e+09	8.11338e+08	4.62032e+08	2	2	0	8.91826	0	0	9.02136	8.9092	8.66467
sp|P32067|LA_MOUSE	Lupus La protein homolog OS=Mus musculus OX=10090 GN=Ssb PE=1 SV=1	Ssb	NA		quantified	2.49193e+09	3.17807e+09	5.56956e+08	0	2.13989e+09	5.22888e+08	1	0	1	9.39654	9.50216	8.74582	0	9.33039	8.71841
sp|P32233|DRG1_MOUSE	Developmentally-regulated GTP-binding protein 1 OS=Mus musculus OX=10090 GN=Drg1 PE=1 SV=1	Drg1	NA		Only_Identified	0	0	0	0	0	0	6	3	3	0	0	0	0	0	0
sp|P32261|ANT3_MOUSE	Antithrombin-III OS=Mus musculus OX=10090 GN=Serpinc1 PE=1 SV=1	Serpinc1	liver		quantified	1.08312e+09	3.4038e+09	2.63118e+09	2.94927e+09	5.93283e+09	8.83331e+08	0	0	0	9.03467	9.53196	9.42015	9.46971	9.77326	8.94612
sp|P32921|SYWC_MOUSE	Tryptophan--tRNA ligase, cytoplasmic OS=Mus musculus OX=10090 GN=Wars1 PE=1 SV=2	Wars1	NA	HG	quantified	2.44479e+08	0	4.05018e+08	0	0	0	4	1	3	8.38824	0	8.60747	0	0	0
sp|P33215|NEDD1_MOUSE	Protein NEDD1 OS=Mus musculus OX=10090 GN=Nedd1 PE=1 SV=2	Nedd1	NA		Only_Identified	0	0	0	0	0	0	6	3	3	0	0	0	0	0	0
sp|P33434|MMP2_MOUSE	72 kDa type IV collagenase OS=Mus musculus OX=10090 GN=Mmp2 PE=1 SV=1	Mmp2	NA	HG	quantified	2.73005e+08	0	0	0	0	0	5	2	3	8.43617	0	0	0	0	0
sp|P34022|RANG_MOUSE	Ran-specific GTPase-activating protein OS=Mus musculus OX=10090 GN=Ranbp1 PE=1 SV=2	Ranbp1	NA		quantified	2.34471e+09	1.98371e+09	1.67601e+09	2.78636e+09	1.67832e+09	1.86384e+09	0	0	0	9.37009	9.29748	9.22428	9.44504	9.22488	9.27041
sp|P34884|MIF_MOUSE	Macrophage migration inhibitory factor OS=Mus musculus OX=10090 GN=Mif PE=1 SV=2	Mif	testis		quantified	4.30368e+09	3.0805e+09	2.90471e+09	2.08866e+09	1.80917e+09	1.20401e+09	0	0	0	9.63384	9.48862	9.4631	9.31987	9.25748	9.08063
sp|P35278|RAB5C_MOUSE	Ras-related protein Rab-5C OS=Mus musculus OX=10090 GN=Rab5c PE=1 SV=2	Rab5c	NA		quantified	3.77134e+09	1.81467e+09	2.99337e+09	1.03049e+09	4.87417e+09	3.01457e+09	0	0	0	9.5765	9.2588	9.47616	9.01304	9.6879	9.47923
sp|P35279|RAB6A_MOUSE	Ras-related protein Rab-6A OS=Mus musculus OX=10090 GN=Rab6a PE=1 SV=4	Rab6a	NA		quantified	5.42482e+09	7.71372e+09	7.22114e+09	4.25988e+09	1.14627e+10	6.1332e+09	0	0	0	9.73439	9.88726	9.85861	9.6294	10.0593	9.78769
sp|P35282|RAB21_MOUSE	Ras-related protein Rab-21 OS=Mus musculus OX=10090 GN=Rab21 PE=1 SV=4	Rab21	NA		quantified	0	5.11952e+08	4.9075e+08	0	4.01634e+08	0	3	1	2	0	8.70923	8.69086	0	8.60383	0
sp|Q921E2|RAB31_MOUSE	Ras-related protein Rab-31 OS=Mus musculus OX=10090 GN=Rab31 PE=1 SV=1	Rab31	NA		Only_Identified	0	0	0	0	0	0	6	3	3	0	0	0	0	0	0
sp|P35288|RAB23_MOUSE	Ras-related protein Rab-23 OS=Mus musculus OX=10090 GN=Rab23 PE=1 SV=2	Rab23	NA		Only_Identified	0	0	0	0	0	0	6	3	3	0	0	0	0	0	0
sp|P35293|RAB18_MOUSE	Ras-related protein Rab-18 OS=Mus musculus OX=10090 GN=Rab18 PE=1 SV=2	Rab18	NA		Only_Identified	0	0	0	0	0	0	6	3	3	0	0	0	0	0	0
sp|P35441|TSP1_MOUSE	Thrombospondin-1 OS=Mus musculus OX=10090 GN=Thbs1 PE=1 SV=1	Thbs1	ovary		quantified	0	1.49306e+10	1.09966e+11	0	5.25466e+10	4.16677e+09	2	1	1	0	10.1741	11.0413	0	10.7205	9.6198
sp|P35564|CALX_MOUSE	Calnexin OS=Mus musculus OX=10090 GN=Canx PE=1 SV=1	Canx	NA		quantified	0	1.16896e+09	0	8.76888e+08	1.43661e+09	0	3	2	1	0	9.0678	0	8.94294	9.15734	0
sp|P35585|AP1M1_MOUSE	AP-1 complex subunit mu-1 OS=Mus musculus OX=10090 GN=Ap1m1 PE=1 SV=3	Ap1m1	NA	HG	quantified	0	8.33981e+08	0	0	0	0	5	2	3	0	8.92116	0	0	0	0
sp|P35700|PRDX1_MOUSE	Peroxiredoxin-1 OS=Mus musculus OX=10090 GN=Prdx1 PE=1 SV=1	Prdx1	NA		quantified	1.64272e+10	1.41407e+10	1.64189e+10	7.63986e+09	2.47733e+10	2.01919e+10	0	0	0	10.2156	10.1505	10.2153	9.88309	10.394	10.3052
sp|P35762|CD81_MOUSE	CD81 antigen OS=Mus musculus OX=10090 GN=Cd81 PE=1 SV=2	Cd81	NA		quantified	1.99534e+10	4.01434e+10	2.20086e+10	3.94985e+10	4.3627e+10	4.65403e+10	0	0	0	10.3	10.6036	10.3426	10.5966	10.6398	10.6678
sp|P35979|RL12_MOUSE	60S ribosomal protein L12 OS=Mus musculus OX=10090 GN=Rpl12 PE=1 SV=2	Rpl12	NA		quantified	2.62383e+09	4.08069e+09	7.7758e+08	1.20135e+09	2.40065e+09	1.17795e+09	0	0	0	9.41894	9.61073	8.89074	9.07967	9.38033	9.07113
sp|P35980|RL18_MOUSE	60S ribosomal protein L18 OS=Mus musculus OX=10090 GN=Rpl18 PE=1 SV=3	Rpl18	NA		quantified	4.52951e+09	5.46113e+09	5.13021e+09	2.90802e+09	5.20227e+09	4.07467e+09	0	0	0	9.65605	9.73728	9.71014	9.4636	9.71619	9.61009
sp|P37889|FBLN2_MOUSE	Fibulin-2 OS=Mus musculus OX=10090 GN=Fbln2 PE=1 SV=2	Fbln2	embryo		quantified	4.76811e+08	0	2.34889e+09	3.24222e+09	1.06257e+09	0	2	1	1	8.67835	0	9.37086	9.51084	9.02636	0
sp|P38647|GRP75_MOUSE	Stress-70 protein, mitochondrial OS=Mus musculus OX=10090 GN=Hspa9 PE=1 SV=3	Hspa9	NA		quantified	0	1.82871e+09	1.15128e+09	6.16047e+08	1.27113e+09	1.93821e+09	1	1	0	0	9.26214	9.06118	8.78961	9.10419	9.2874
sp|P39054|DYN2_MOUSE	Dynamin-2 OS=Mus musculus OX=10090 GN=Dnm2 PE=1 SV=2	Dnm2	NA		quantified	6.02833e+08	3.59271e+09	0	0	1.62101e+09	0	3	1	2	8.7802	9.55542	0	0	9.20979	0
sp|P39061|COIA1_MOUSE	Collagen alpha-1(XVIII) chain OS=Mus musculus OX=10090 GN=Col18a1 PE=1 SV=4	Col18a1	liver		quantified	1.25463e+10	0	2.50803e+08	7.9383e+09	1.80543e+09	5.57156e+08	1	1	0	10.0985	0	8.39933	9.89973	9.25658	8.74598
sp|P40124|CAP1_MOUSE	Adenylyl cyclase-associated protein 1 OS=Mus musculus OX=10090 GN=Cap1 PE=1 SV=4	Cap1	NA		quantified	1.20293e+09	0	0	0	5.00012e+08	0	4	2	2	9.08024	0	0	0	8.69898	0
sp|P40142|TKT_MOUSE	Transketolase OS=Mus musculus OX=10090 GN=Tkt PE=1 SV=1	Tkt	NA	HG	quantified	1.41379e+09	0	0	0	0	0	5	2	3	9.15038	0	0	0	0	0
sp|P40237|CD82_MOUSE	CD82 antigen OS=Mus musculus OX=10090 GN=Cd82 PE=1 SV=1	Cd82	salivary gland		Only_Identified	0	0	0	0	0	0	6	3	3	0	0	0	0	0	0
sp|P40336|VP26A_MOUSE	Vacuolar protein sorting-associated protein 26A OS=Mus musculus OX=10090 GN=Vps26a PE=1 SV=1	Vps26a	NA		Only_Identified	0	0	0	0	0	0	6	3	3	0	0	0	0	0	0
sp|P41105|RL28_MOUSE	60S ribosomal protein L28 OS=Mus musculus OX=10090 GN=Rpl28 PE=1 SV=2	Rpl28	NA		quantified	5.96352e+08	1.51623e+09	6.71951e+08	0	1.51903e+09	2.22664e+09	1	0	1	8.7755	9.18077	8.82734	0	9.18157	9.34765
sp|P41731|CD63_MOUSE	CD63 antigen OS=Mus musculus OX=10090 GN=Cd63 PE=1 SV=2	Cd63	NA		quantified	6.2144e+08	0	1.29158e+09	1.0155e+09	1.32109e+09	9.4735e+08	1	1	0	8.7934	0	9.11112	9.00668	9.12093	8.97651
sp|P42208|SEPT2_MOUSE	Septin-2 OS=Mus musculus OX=10090 GN=Septin2 PE=1 SV=2	Septin2	NA		quantified	2.36369e+09	4.2896e+09	7.55863e+08	0	5.72512e+09	2.13854e+09	1	0	1	9.37359	9.63242	8.87844	0	9.75778	9.33012
sp|P42209|SEPT1_MOUSE	Septin-1 OS=Mus musculus OX=10090 GN=Septin1 PE=1 SV=2	Septin1	NA	NIT	quantified	0	0	0	0	0	3.21928e+08	5	3	2	0	0	0	0	0	8.50776
sp|P42230|STA5A_MOUSE	Signal transducer and activator of transcription 5A OS=Mus musculus OX=10090 GN=Stat5a PE=1 SV=1	Stat5a	NA	NIT	quantified	0	0	0	0	6.53082e+08	0	5	3	2	0	0	0	0	8.81497	0
sp|P42669|PURA_MOUSE	Transcriptional activator protein Pur-alpha OS=Mus musculus OX=10090 GN=Pura PE=1 SV=1	Pura	NA	NIT	quantified	0	0	0	0	3.81604e+08	0	5	3	2	0	0	0	0	8.58161	0
sp|P42932|TCPQ_MOUSE	T-complex protein 1 subunit theta OS=Mus musculus OX=10090 GN=Cct8 PE=1 SV=3	Cct8	lung		quantified	1.65956e+10	2.72171e+10	1.70501e+10	5.30042e+09	1.16849e+10	2.27419e+10	0	0	0	10.22	10.4348	10.2317	9.72431	10.0676	10.3568
sp|P43274|H14_MOUSE	Histone H1.4 OS=Mus musculus OX=10090 GN=H1-4 PE=1 SV=2	H1-4	NA		quantified	1.07863e+09	1.73149e+09	1.25672e+09	0	1.10787e+09	4.66272e+09	1	0	1	9.03287	9.23842	9.09924	0	9.04449	9.66864
sp|P43406|ITAV_MOUSE	Integrin alpha-V OS=Mus musculus OX=10090 GN=Itgav PE=1 SV=2	Itgav	embryo	NIT	quantified	0	0	0	0	5.007e+08	0	5	3	2	0	0	0	0	8.69958	0
sp|P45376|ALDR_MOUSE	Aldo-keto reductase family 1 member B1 OS=Mus musculus OX=10090 GN=Akr1b1 PE=1 SV=3	Akr1b1	NA		quantified	9.58605e+08	1.19827e+09	4.96212e+08	0	3.39586e+09	4.76699e+08	1	0	1	8.98164	9.07855	8.69567	0	9.53095	8.67824
sp|P45591|COF2_MOUSE	Cofilin-2 OS=Mus musculus OX=10090 GN=Cfl2 PE=1 SV=1	Cfl2	NA		quantified	1.13695e+09	0	0	0	5.60922e+08	0	4	2	2	9.05574	0	0	0	8.7489	0
sp|P46061|RAGP1_MOUSE	Ran GTPase-activating protein 1 OS=Mus musculus OX=10090 GN=Rangap1 PE=1 SV=2	Rangap1	NA		quantified	1.84716e+08	5.25826e+08	0	0	0	3.99855e+08	3	1	2	8.2665	8.72084	0	0	0	8.6019
sp|P46460|NSF_MOUSE	Vesicle-fusing ATPase OS=Mus musculus OX=10090 GN=Nsf PE=1 SV=2	Nsf	NA		quantified	6.13917e+08	4.23086e+09	1.02364e+09	0	3.05876e+09	5.6018e+08	1	0	1	8.78811	9.62643	9.01015	0	9.48555	8.74833
sp|P46471|PRS7_MOUSE	26S proteasome regulatory subunit 7 OS=Mus musculus OX=10090 GN=Psmc2 PE=1 SV=5	Psmc2	NA		quantified	5.20534e+08	7.56355e+09	5.32442e+09	0	8.6058e+09	3.45888e+09	1	0	1	8.71645	9.87873	9.72627	0	9.93479	9.53894
sp|P46638|RB11B_MOUSE	Ras-related protein Rab-11B OS=Mus musculus OX=10090 GN=Rab11b PE=1 SV=3	Rab11b	NA		quantified	5.915e+09	6.89555e+09	3.25962e+09	9.54458e+08	1.1364e+10	4.23732e+09	0	0	0	9.77195	9.83857	9.51317	8.97976	10.0555	9.62709
sp|P46664|PURA2_MOUSE	Adenylosuccinate synthetase isozyme 2 OS=Mus musculus OX=10090 GN=Adss2 PE=1 SV=2	Adss2	NA		Only_Identified	0	0	0	0	0	0	6	3	3	0	0	0	0	0	0
sp|P46735|MYO1B_MOUSE	Unconventional myosin-Ib OS=Mus musculus OX=10090 GN=Myo1b PE=1 SV=3	Myo1b	lung		Only_Identified	0	0	0	0	0	0	6	3	3	0	0	0	0	0	0
sp|P46737|BRCC3_MOUSE	Lys-63-specific deubiquitinase BRCC36 OS=Mus musculus OX=10090 GN=Brcc3 PE=1 SV=1	Brcc3	NA		Only_Identified	0	0	0	0	0	0	6	3	3	0	0	0	0	0	0
sp|P47754|CAZA2_MOUSE	F-actin-capping protein subunit alpha-2 OS=Mus musculus OX=10090 GN=Capza2 PE=1 SV=3	Capza2	NA		quantified	3.23927e+09	1.96656e+09	6.14902e+08	0	5.76507e+08	1.91291e+09	1	0	1	9.51045	9.29371	8.78881	0	8.7608	9.28169
sp|P47757|CAPZB_MOUSE	F-actin-capping protein subunit beta OS=Mus musculus OX=10090 GN=Capzb PE=1 SV=3	Capzb	NA		quantified	2.37598e+09	8.43887e+08	3.57811e+08	6.08247e+08	1.67935e+09	9.47871e+08	0	0	0	9.37584	8.92628	8.55365	8.78408	9.22514	8.97675
sp|P47856|GFPT1_MOUSE	Glutamine--fructose-6-phosphate aminotransferase [isomerizing] 1 OS=Mus musculus OX=10090 GN=Gfpt1 PE=1 SV=3	Gfpt1	testis		quantified	0	2.35368e+09	3.98659e+08	0	3.47286e+09	9.51346e+08	2	1	1	0	9.37175	8.6006	0	9.54069	8.97834
sp|P47857|PFKAM_MOUSE	ATP-dependent 6-phosphofructokinase, muscle type OS=Mus musculus OX=10090 GN=Pfkm PE=1 SV=3	Pfkm	NA		Only_Identified	0	0	0	0	0	0	6	3	3	0	0	0	0	0	0
sp|P47877|IBP2_MOUSE	Insulin-like growth factor-binding protein 2 OS=Mus musculus OX=10090 GN=Igfbp2 PE=2 SV=2	Igfbp2	liver		Only_Identified	0	0	0	0	0	0	6	3	3	0	0	0	0	0	0
sp|P47911|RL6_MOUSE	60S ribosomal protein L6 OS=Mus musculus OX=10090 GN=Rpl6 PE=1 SV=3	Rpl6	NA		quantified	4.98814e+09	6.24184e+09	3.88025e+09	3.63013e+09	3.53927e+09	1.92553e+09	0	0	0	9.69794	9.79531	9.58886	9.55992	9.54891	9.28455
sp|P47955|RLA1_MOUSE	60S acidic ribosomal protein P1 OS=Mus musculus OX=10090 GN=Rplp1 PE=1 SV=1	Rplp1	NA		quantified	4.01704e+09	5.43923e+09	7.38975e+09	3.49312e+09	5.52217e+09	4.29293e+09	0	0	0	9.60391	9.73554	9.86863	9.54321	9.74211	9.63275
sp|P47962|RL5_MOUSE	60S ribosomal protein L5 OS=Mus musculus OX=10090 GN=Rpl5 PE=1 SV=3	Rpl5	NA		quantified	2.89555e+09	6.60822e+09	8.54498e+08	0	3.95495e+09	1.27033e+09	1	0	1	9.46173	9.82008	8.93171	0	9.59714	9.10392
sp|P47963|RL13_MOUSE	60S ribosomal protein L13 OS=Mus musculus OX=10090 GN=Rpl13 PE=1 SV=3	Rpl13	NA		quantified	3.18578e+09	6.01928e+09	3.89555e+09	7.88219e+08	7.25661e+09	5.12114e+09	0	0	0	9.50322	9.77954	9.59057	8.89665	9.86073	9.70937
sp|P47964|RL36_MOUSE	60S ribosomal protein L36 OS=Mus musculus OX=10090 GN=Rpl36 PE=1 SV=2	Rpl36	NA		quantified	9.37692e+08	2.73663e+09	1.09473e+09	0	1.13066e+09	2.09391e+09	1	0	1	8.97206	9.43722	9.03931	0	9.05333	9.32096
sp|Q9CXU9|EIF1B_MOUSE	Eukaryotic translation initiation factor 1b OS=Mus musculus OX=10090 GN=Eif1b PE=1 SV=2	Eif1b	NA		Only_Identified	0	0	0	0	0	0	6	3	3	0	0	0	0	0	0
sp|P48036|ANXA5_MOUSE	Annexin A5 OS=Mus musculus OX=10090 GN=Anxa5 PE=1 SV=1	Anxa5	NA		quantified	5.00153e+09	6.17072e+09	1.98852e+09	0	2.49194e+10	2.43257e+09	1	0	1	9.6991	9.79034	9.29853	0	10.3965	9.38606
sp|P48678|LMNA_MOUSE	Prelamin-A/C OS=Mus musculus OX=10090 GN=Lmna PE=1 SV=2	Lmna	NA		quantified	1.1649e+09	5.2227e+08	3.14905e+09	1.61245e+09	5.66373e+09	1.76819e+08	0	0	0	9.06629	8.7179	9.49818	9.20749	9.7531	8.24753
sp|P48722|HS74L_MOUSE	Heat shock 70 kDa protein 4L OS=Mus musculus OX=10090 GN=Hspa4l PE=1 SV=2	Hspa4l	testis	NIT	quantified	0	0	0	0	0	7.4803e+08	5	3	2	0	0	0	0	0	8.87392
sp|P48758|CBR1_MOUSE	Carbonyl reductase [NADPH] 1 OS=Mus musculus OX=10090 GN=Cbr1 PE=1 SV=3	Cbr1	NA	NIT	quantified	0	0	0	4.51695e+08	7.25952e+08	0	4	3	1	0	0	0	8.65485	8.86091	0
sp|P49312|ROA1_MOUSE	Heterogeneous nuclear ribonucleoprotein A1 OS=Mus musculus OX=10090 GN=Hnrnpa1 PE=1 SV=2	Hnrnpa1	prostate		quantified	1.50544e+09	6.78189e+09	2.64216e+09	1.3161e+09	1.12552e+10	7.92864e+09	0	0	0	9.17766	9.83135	9.42196	9.11929	10.0514	9.8992
sp|P49717|MCM4_MOUSE	DNA replication licensing factor MCM4 OS=Mus musculus OX=10090 GN=Mcm4 PE=1 SV=1	Mcm4	NA		quantified	0	2.74851e+09	3.70108e+09	0	7.5691e+08	2.71863e+09	2	1	1	0	9.4391	9.56833	0	8.87904	9.43435
sp|P49718|MCM5_MOUSE	DNA replication licensing factor MCM5 OS=Mus musculus OX=10090 GN=Mcm5 PE=1 SV=2	Mcm5	NA		quantified	0	0	8.81756e+08	0	0	1.27912e+09	4	2	2	0	0	8.94535	0	0	9.10691
sp|P49769|PSN1_MOUSE	Presenilin-1 OS=Mus musculus OX=10090 GN=Psen1 PE=1 SV=1	Psen1	NA		Only_Identified	0	0	0	0	0	0	6	3	3	0	0	0	0	0	0
sp|P49962|SRP09_MOUSE	Signal recognition particle 9 kDa protein OS=Mus musculus OX=10090 GN=Srp9 PE=1 SV=2	Srp9	NA		quantified	9.08014e+08	1.16319e+09	2.23334e+09	1.9863e+09	1.25729e+09	1.42822e+09	0	0	0	8.95809	9.06565	9.34895	9.29805	9.09944	9.15479
sp|P50247|SAHH_MOUSE	Adenosylhomocysteinase OS=Mus musculus OX=10090 GN=Ahcy PE=1 SV=3	Ahcy	liver		quantified	1.02983e+10	1.3933e+10	8.18137e+09	4.61795e+09	1.20244e+10	4.03887e+09	0	0	0	10.0128	10.144	9.91283	9.66445	10.0801	9.60626
sp|P50431|GLYC_MOUSE	Serine hydroxymethyltransferase, cytosolic OS=Mus musculus OX=10090 GN=Shmt1 PE=1 SV=3	Shmt1	liver	HG	quantified	6.16567e+08	0	9.54612e+08	0	0	0	4	1	3	8.78998	0	8.97983	0	0	0
sp|P50446|K2C6A_MOUSE	Keratin, type II cytoskeletal 6A OS=Mus musculus OX=10090 GN=Krt6a PE=1 SV=3	Krt6a	eye		quantified	2.15981e+10	1.65041e+10	9.85828e+10	4.79893e+10	3.51546e+10	6.82517e+10	0	0	0	10.3344	10.2176	10.9938	10.6811	10.546	10.8341
sp|P50516|VATA_MOUSE	V-type proton ATPase catalytic subunit A OS=Mus musculus OX=10090 GN=Atp6v1a PE=1 SV=2	Atp6v1a	NA	HG	quantified	7.01647e+08	0	0	0	0	0	5	2	3	8.84612	0	0	0	0	0
sp|P50543|S10AB_MOUSE	Protein S100-A11 OS=Mus musculus OX=10090 GN=S100a11 PE=1 SV=1	S100a11	NA		quantified	2.66379e+08	2.72387e+09	3.97366e+09	0	2.1324e+10	7.30757e+08	1	0	1	8.4255	9.43519	9.59919	0	10.3289	8.86377
sp|P50580|PA2G4_MOUSE	Proliferation-associated protein 2G4 OS=Mus musculus OX=10090 GN=Pa2g4 PE=1 SV=3	Pa2g4	NA		quantified	2.33381e+09	1.98837e+09	5.31017e+08	0	2.90635e+09	1.12592e+09	1	0	1	9.36807	9.2985	8.72511	0	9.46335	9.05151
sp|P51150|RAB7A_MOUSE	Ras-related protein Rab-7a OS=Mus musculus OX=10090 GN=Rab7a PE=1 SV=2	Rab7a	NA		quantified	1.04088e+10	1.60351e+10	1.2507e+10	5.96168e+09	1.66673e+10	8.76901e+09	0	0	0	10.0174	10.2051	10.0972	9.77537	10.2219	9.94295
sp|P51410|RL9_MOUSE	60S ribosomal protein L9 OS=Mus musculus OX=10090 GN=Rpl9 PE=2 SV=2	Rpl9	NA		quantified	0	1.46077e+09	0	0	6.78563e+08	4.82225e+08	3	2	1	0	9.16458	0	0	8.83159	8.68325
sp|P51670|CCL9_MOUSE	C-C motif chemokine 9 OS=Mus musculus OX=10090 GN=Ccl9 PE=1 SV=1	Ccl9	NA		Only_Identified	0	0	0	0	0	0	6	3	3	0	0	0	0	0	0
sp|P51855|GSHB_MOUSE	Glutathione synthetase OS=Mus musculus OX=10090 GN=Gss PE=1 SV=1	Gss	kidney		Only_Identified	0	0	0	0	0	0	6	3	3	0	0	0	0	0	0
sp|P51863|VA0D1_MOUSE	V-type proton ATPase subunit d 1 OS=Mus musculus OX=10090 GN=Atp6v0d1 PE=1 SV=2	Atp6v0d1	NA		quantified	0	0	7.68344e+08	0	4.47198e+08	0	4	2	2	0	0	8.88556	0	8.6505	0
sp|P51881|ADT2_MOUSE	ADP/ATP translocase 2 OS=Mus musculus OX=10090 GN=Slc25a5 PE=1 SV=3	Slc25a5	NA	HG	quantified	0	9.79296e+08	0	0	0	0	5	2	3	0	8.99091	0	0	0	0
sp|P51912|AAAT_MOUSE	Neutral amino acid transporter B(0) OS=Mus musculus OX=10090 GN=Slc1a5 PE=1 SV=2	Slc1a5	adipose tissue		quantified	1.09243e+09	1.47248e+09	0	1.55251e+09	0	0	3	1	2	9.03839	9.16805	0	9.19104	0	0
sp|P52479|UBP10_MOUSE	Ubiquitin carboxyl-terminal hydrolase 10 OS=Mus musculus OX=10090 GN=Usp10 PE=1 SV=3	Usp10	NA	HG	quantified	0	4.89886e+08	0	0	0	0	5	2	3	0	8.6901	0	0	0	0
sp|P52480|KPYM_MOUSE	Pyruvate kinase PKM OS=Mus musculus OX=10090 GN=Pkm PE=1 SV=4	Pkm	NA		quantified	4.93513e+10	5.96944e+10	1.70024e+10	1.49504e+10	4.35635e+10	5.59693e+10	0	0	0	10.6933	10.7759	10.2305	10.1747	10.6391	10.748
sp|P52912|TIA1_MOUSE	Nucleolysin TIA-1 OS=Mus musculus OX=10090 GN=Tia1 PE=1 SV=1	Tia1	retina		Only_Identified	0	0	0	0	0	0	6	3	3	0	0	0	0	0	0
sp|P53026|RL10A_MOUSE	60S ribosomal protein L10a OS=Mus musculus OX=10090 GN=Rpl10a PE=1 SV=3	Rpl10a	NA		quantified	1.22598e+09	3.46857e+09	1.36929e+09	1.09122e+09	2.80765e+09	2.2932e+09	0	0	0	9.08848	9.54015	9.13649	9.03791	9.44834	9.36044
sp|P53811|PIPNB_MOUSE	Phosphatidylinositol transfer protein beta isoform OS=Mus musculus OX=10090 GN=Pitpnb PE=1 SV=2	Pitpnb	NA		Only_Identified	0	0	0	0	0	0	6	3	3	0	0	0	0	0	0
sp|P53986|MOT1_MOUSE	Monocarboxylate transporter 1 OS=Mus musculus OX=10090 GN=Slc16a1 PE=1 SV=1	Slc16a1	thymus		quantified	3.08501e+09	1.16293e+09	1.08966e+09	1.74545e+09	2.05474e+09	1.16957e+09	0	0	0	9.48926	9.06555	9.03729	9.24191	9.31276	9.06803
sp|P53994|RAB2A_MOUSE	Ras-related protein Rab-2A OS=Mus musculus OX=10090 GN=Rab2a PE=1 SV=1	Rab2a	NA		quantified	2.57061e+09	3.75336e+09	1.09359e+09	0	3.19714e+09	4.72875e+08	1	0	1	9.41004	9.57442	9.03886	0	9.50476	8.67475
sp|P53996|CNBP_MOUSE	Cellular nucleic acid-binding protein OS=Mus musculus OX=10090 GN=Cnbp PE=1 SV=2	Cnbp	NA		quantified	0	9.18243e+08	0	0	6.31941e+08	0	4	2	2	0	8.96296	0	0	8.80068	0
sp|P54071|IDHP_MOUSE	Isocitrate dehydrogenase [NADP], mitochondrial OS=Mus musculus OX=10090 GN=Idh2 PE=1 SV=3	Idh2	heart		quantified	0	1.56691e+09	5.56982e+08	0	0	1.04699e+09	3	1	2	0	9.19504	8.74584	0	0	9.01994
sp|P54103|DNJC2_MOUSE	DnaJ homolog subfamily C member 2 OS=Mus musculus OX=10090 GN=Dnajc2 PE=1 SV=2	Dnajc2	brain		Only_Identified	0	0	0	0	0	0	6	3	3	0	0	0	0	0	0
sp|P54227|STMN1_MOUSE	Stathmin OS=Mus musculus OX=10090 GN=Stmn1 PE=1 SV=2	Stmn1	NA	HG	quantified	6.95643e+08	0	0	0	0	0	5	2	3	8.84239	0	0	0	0	0
sp|P54775|PRS6B_MOUSE	26S proteasome regulatory subunit 6B OS=Mus musculus OX=10090 GN=Psmc4 PE=1 SV=2	Psmc4	NA		quantified	0	2.28281e+09	8.21488e+08	0	2.85687e+09	0	3	1	2	0	9.35847	8.9146	0	9.45589	0
sp|P54822|PUR8_MOUSE	Adenylosuccinate lyase OS=Mus musculus OX=10090 GN=Adsl PE=1 SV=2	Adsl	NA	HG	quantified	6.08382e+08	0	0	0	0	0	5	2	3	8.78418	0	0	0	0	0
sp|P55065|PLTP_MOUSE	Phospholipid transfer protein OS=Mus musculus OX=10090 GN=Pltp PE=1 SV=1	Pltp	NA	NIT	quantified	0	0	0	0	2.66927e+08	0	5	3	2	0	0	0	0	8.42639	0
sp|P55095|GLUC_MOUSE	Pro-glucagon OS=Mus musculus OX=10090 GN=Gcg PE=1 SV=1	Gcg	pancreas	HG	quantified	0	0	6.29573e+08	0	0	0	5	2	3	0	0	8.79905	0	0	0
sp|P55258|RAB8A_MOUSE	Ras-related protein Rab-8A OS=Mus musculus OX=10090 GN=Rab8a PE=1 SV=2	Rab8a	NA		quantified	5.77848e+08	0	0	0	4.47383e+08	0	4	2	2	8.76181	0	0	0	8.65068	0
sp|P55264|ADK_MOUSE	Adenosine kinase OS=Mus musculus OX=10090 GN=Adk PE=1 SV=2	Adk	testis	NIT	quantified	0	0	0	0	6.69831e+08	0	5	3	2	0	0	0	0	8.82597	0
sp|P56391|CX6B1_MOUSE	Cytochrome c oxidase subunit 6B1 OS=Mus musculus OX=10090 GN=Cox6b1 PE=1 SV=2	Cox6b1	NA		Only_Identified	0	0	0	0	0	0	6	3	3	0	0	0	0	0	0
sp|P56399|UBP5_MOUSE	Ubiquitin carboxyl-terminal hydrolase 5 OS=Mus musculus OX=10090 GN=Usp5 PE=1 SV=1	Usp5	NA		quantified	7.75221e+08	1.5951e+09	6.4596e+08	0	2.27168e+09	5.191e+08	1	0	1	8.88943	9.20279	8.81021	0	9.35635	8.71525
sp|P56480|ATPB_MOUSE	ATP synthase subunit beta, mitochondrial OS=Mus musculus OX=10090 GN=Atp5f1b PE=1 SV=2	Atp5f1b	NA		quantified	3.31623e+08	7.35782e+09	4.43702e+09	2.07398e+09	4.70297e+09	6.26214e+09	0	0	0	8.52064	9.86675	9.64709	9.31681	9.67237	9.79672
sp|P56564|EAA1_MOUSE	Excitatory amino acid transporter 1 OS=Mus musculus OX=10090 GN=Slc1a3 PE=1 SV=2	Slc1a3	brain		Only_Identified	0	0	0	0	0	0	6	3	3	0	0	0	0	0	0
sp|P57716|NICA_MOUSE	Nicastrin OS=Mus musculus OX=10090 GN=Ncstn PE=1 SV=3	Ncstn	NA		quantified	1.50579e+09	6.16279e+08	5.09221e+08	8.72202e+08	3.09607e+08	2.51521e+09	0	0	0	9.17776	8.78978	8.70691	8.94062	8.49081	9.40057
sp|P57746|VATD_MOUSE	V-type proton ATPase subunit D OS=Mus musculus OX=10090 GN=Atp6v1d PE=1 SV=1	Atp6v1d	NA		Only_Identified	0	0	0	0	0	0	6	3	3	0	0	0	0	0	0
sp|P57776|EF1D_MOUSE	Elongation factor 1-delta OS=Mus musculus OX=10090 GN=Eef1d PE=1 SV=3	Eef1d	stomach		quantified	1.15586e+10	3.80225e+09	4.85367e+09	4.45023e+09	5.0062e+09	2.94287e+09	0	0	0	10.0629	9.58004	9.68607	9.64838	9.69951	9.46877
sp|P57780|ACTN4_MOUSE	Alpha-actinin-4 OS=Mus musculus OX=10090 GN=Actn4 PE=1 SV=1	Actn4	NA		quantified	2.58083e+10	1.69962e+10	8.50356e+09	3.20498e+10	3.10665e+10	5.63099e+09	0	0	0	10.4118	10.2304	9.9296	10.5058	10.4923	9.75058
sp|P57784|RU2A_MOUSE	U2 small nuclear ribonucleoprotein A' OS=Mus musculus OX=10090 GN=Snrpa1 PE=1 SV=2	Snrpa1	NA		Only_Identified	0	0	0	0	0	0	6	3	3	0	0	0	0	0	0
sp|P57787|MOT4_MOUSE	Monocarboxylate transporter 4 OS=Mus musculus OX=10090 GN=Slc16a3 PE=1 SV=1	Slc16a3	skeletal muscle		quantified	3.19558e+09	0	4.25362e+08	0	8.21631e+08	2.03521e+08	2	1	1	9.50455	0	8.62876	0	8.91468	8.30861
sp|P58021|TM9S2_MOUSE	Transmembrane 9 superfamily member 2 OS=Mus musculus OX=10090 GN=Tm9sf2 PE=1 SV=1	Tm9sf2	cornea	HG	quantified	0	1.14779e+09	0	0	0	0	5	2	3	0	9.05986	0	0	0	0
sp|P58044|IDI1_MOUSE	Isopentenyl-diphosphate Delta-isomerase 1 OS=Mus musculus OX=10090 GN=Idi1 PE=1 SV=1	Idi1	NA		Only_Identified	0	0	0	0	0	0	6	3	3	0	0	0	0	0	0
sp|P58242|ASM3B_MOUSE	Acid sphingomyelinase-like phosphodiesterase 3b OS=Mus musculus OX=10090 GN=Smpdl3b PE=1 SV=1	Smpdl3b	small intestine		quantified	2.17582e+09	2.00107e+09	2.36931e+09	2.17745e+09	2.07125e+09	2.70748e+09	0	0	0	9.33762	9.30126	9.37462	9.33795	9.31623	9.43256
sp|P58252|EF2_MOUSE	Elongation factor 2 OS=Mus musculus OX=10090 GN=Eef2 PE=1 SV=2	Eef2	NA		quantified	2.50856e+10	6.64093e+10	2.09678e+10	1.61473e+10	4.90063e+10	4.05103e+10	0	0	0	10.3994	10.8222	10.3216	10.2081	10.6903	10.6076
sp|P58404|STRN4_MOUSE	Striatin-4 OS=Mus musculus OX=10090 GN=Strn4 PE=1 SV=2	Strn4	NA		Only_Identified	0	0	0	0	0	0	6	3	3	0	0	0	0	0	0
sp|P58682|TLR8_MOUSE	Toll-like receptor 8 OS=Mus musculus OX=10090 GN=Tlr8 PE=1 SV=2	Tlr8	NA	NIT	quantified	0	0	0	1.38794e+09	0	0	5	3	2	0	0	0	9.14237	0	0
sp|P58774|TPM2_MOUSE	Tropomyosin beta chain OS=Mus musculus OX=10090 GN=Tpm2 PE=1 SV=1	Tpm2	skeletal muscle	NIT	quantified	0	0	0	0	6.6827e+08	0	5	3	2	0	0	0	0	8.82495	0
sp|P59235|NUP43_MOUSE	Nucleoporin Nup43 OS=Mus musculus OX=10090 GN=Nup43 PE=1 SV=2	Nup43	submax gland		Only_Identified	0	0	0	0	0	0	6	3	3	0	0	0	0	0	0
sp|P59708|SF3B6_MOUSE	Splicing factor 3B subunit 6 OS=Mus musculus OX=10090 GN=Sf3b6 PE=1 SV=1	Sf3b6	NA		quantified	0	2.13004e+09	6.88232e+08	0	0	2.31503e+09	3	1	2	0	9.32839	8.83774	0	0	9.36456
sp|P59999|ARPC4_MOUSE	Actin-related protein 2/3 complex subunit 4 OS=Mus musculus OX=10090 GN=Arpc4 PE=1 SV=3	Arpc4	NA		quantified	5.79967e+08	5.39605e+08	0	0	3.75703e+08	0	3	1	2	8.7634	8.73208	0	0	8.57485	0
sp|P60122|RUVB1_MOUSE	RuvB-like 1 OS=Mus musculus OX=10090 GN=Ruvbl1 PE=1 SV=1	Ruvbl1	NA		quantified	1.85378e+08	2.07025e+09	4.06759e+08	0	4.47436e+08	7.51992e+08	1	0	1	8.26806	9.31602	8.60934	0	8.65073	8.87621
sp|P60229|EIF3E_MOUSE	Eukaryotic translation initiation factor 3 subunit E OS=Mus musculus OX=10090 GN=Eif3e PE=1 SV=1	Eif3e	NA		quantified	6.79568e+09	6.70633e+09	5.54449e+09	1.0369e+09	6.86183e+09	3.92453e+09	0	0	0	9.83223	9.82648	9.74386	9.01574	9.83644	9.59379
sp|P60335|PCBP1_MOUSE	Poly(rC)-binding protein 1 OS=Mus musculus OX=10090 GN=Pcbp1 PE=1 SV=1	Pcbp1	NA		quantified	4.78226e+09	2.49607e+09	1.00791e+09	3.26818e+09	3.43713e+09	1.65864e+09	0	0	0	9.67963	9.39726	9.00342	9.51431	9.5362	9.21975
sp|P60710|ACTB_MOUSE	Actin, cytoplasmic 1 OS=Mus musculus OX=10090 GN=Actb PE=1 SV=1	Actb	skeletal muscle		quantified	8.86894e+08	1.44067e+09	5.21175e+08	8.57834e+08	5.66849e+08	7.25579e+08	0	0	0	8.94787	9.15856	8.71698	8.9334	8.75347	8.86068
sp|P63001|RAC1_MOUSE	Ras-related C3 botulinum toxin substrate 1 OS=Mus musculus OX=10090 GN=Rac1 PE=1 SV=1	Rac1	NA		quantified	7.6052e+09	3.8829e+09	4.58848e+09	5.80352e+09	1.88214e+09	8.076e+09	0	0	0	9.88111	9.58916	9.66167	9.76369	9.27465	9.9072
sp|P60766|CDC42_MOUSE	Cell division control protein 42 homolog OS=Mus musculus OX=10090 GN=Cdc42 PE=1 SV=2	Cdc42	NA		quantified	3.87901e+09	1.22884e+10	4.25231e+09	4.82926e+09	1.24464e+10	5.08708e+09	0	0	0	9.58872	10.0895	9.62862	9.68388	10.095	9.70647
sp|P60843|IF4A1_MOUSE	Eukaryotic initiation factor 4A-I OS=Mus musculus OX=10090 GN=Eif4a1 PE=1 SV=1	Eif4a1	NA		quantified	1.40184e+09	1.25377e+10	8.48878e+09	2.58096e+09	1.17678e+10	5.2619e+09	0	0	0	9.1467	10.0982	9.92885	9.41178	10.0707	9.72114
sp|P60867|RS20_MOUSE	40S ribosomal protein S20 OS=Mus musculus OX=10090 GN=Rps20 PE=1 SV=1	Rps20	NA		quantified	2.34623e+09	1.54455e+09	4.25257e+08	0	3.06802e+08	1.73281e+09	1	0	1	9.37037	9.1888	8.62865	0	8.48686	9.23875
sp|P60879|SNP25_MOUSE	Synaptosomal-associated protein 25 OS=Mus musculus OX=10090 GN=Snap25 PE=1 SV=1	Snap25	NA		quantified	6.57371e+09	2.45953e+09	2.56645e+09	9.71538e+08	3.03018e+09	0	1	0	1	9.81781	9.39085	9.40933	8.98746	9.48147	0
sp|P61022|CHP1_MOUSE	Calcineurin B homologous protein 1 OS=Mus musculus OX=10090 GN=Chp1 PE=1 SV=2	Chp1	NA		quantified	6.60608e+08	0	5.23312e+08	0	7.38574e+08	4.43994e+08	2	1	1	8.81994	0	8.71876	0	8.86839	8.64738
sp|P61027|RAB10_MOUSE	Ras-related protein Rab-10 OS=Mus musculus OX=10090 GN=Rab10 PE=1 SV=1	Rab10	NA		quantified	3.19979e+09	3.6451e+09	5.30489e+09	3.59653e+09	6.39667e+09	3.82547e+09	0	0	0	9.50512	9.56171	9.72468	9.55588	9.80595	9.58269
sp|P61028|RAB8B_MOUSE	Ras-related protein Rab-8B OS=Mus musculus OX=10090 GN=Rab8b PE=1 SV=1	Rab8b	NA	NIT	quantified	0	0	0	0	3.09765e+08	4.74092e+08	4	3	1	0	0	0	0	8.49103	8.67586
sp|P61082|UBC12_MOUSE	NEDD8-conjugating enzyme Ubc12 OS=Mus musculus OX=10090 GN=Ube2m PE=1 SV=1	Ube2m	lens		Only_Identified	0	0	0	0	0	0	6	3	3	0	0	0	0	0	0
sp|P61087|UBE2K_MOUSE	Ubiquitin-conjugating enzyme E2 K OS=Mus musculus OX=10090 GN=Ube2k PE=1 SV=3	Ube2k	NA	HG	quantified	9.65507e+08	0	0	0	0	0	5	2	3	8.98476	0	0	0	0	0
sp|P61089|UBE2N_MOUSE	Ubiquitin-conjugating enzyme E2 N OS=Mus musculus OX=10090 GN=Ube2n PE=1 SV=1	Ube2n	NA	HG	quantified	1.39066e+09	0	6.0564e+08	0	0	0	4	1	3	9.14322	0	8.78221	0	0	0
sp|P61161|ARP2_MOUSE	Actin-related protein 2 OS=Mus musculus OX=10090 GN=Actr2 PE=1 SV=1	Actr2	NA		quantified	1.86124e+09	1.4976e+09	0	0	8.64814e+08	1.48796e+09	2	1	1	9.2698	9.1754	0	0	8.93692	9.17259
sp|P61164|ACTZ_MOUSE	Alpha-centractin OS=Mus musculus OX=10090 GN=Actr1a PE=1 SV=1	Actr1a	testis		quantified	0	6.06944e+09	8.22623e+08	0	2.25176e+09	2.45603e+09	2	1	1	0	9.78315	8.9152	0	9.35252	9.39023
sp|P84078|ARF1_MOUSE	ADP-ribosylation factor 1 OS=Mus musculus OX=10090 GN=Arf1 PE=1 SV=2	Arf1	NA		quantified	2.31317e+09	3.70891e+09	3.11581e+09	1.20567e+09	5.50973e+09	1.59021e+09	0	0	0	9.36421	9.56925	9.49357	9.08123	9.74113	9.20145
sp|P61211|ARL1_MOUSE	ADP-ribosylation factor-like protein 1 OS=Mus musculus OX=10090 GN=Arl1 PE=1 SV=1	Arl1	NA		quantified	9.76964e+07	0	0	0	3.06114e+08	0	4	2	2	7.98988	0	0	0	8.48588	0
sp|P61222|ABCE1_MOUSE	ATP-binding cassette sub-family E member 1 OS=Mus musculus OX=10090 GN=Abce1 PE=1 SV=1	Abce1	NA	HG	quantified	1.09554e+09	1.42197e+09	0	0	0	0	4	1	3	9.03963	9.15289	0	0	0	0
sp|P61226|RAP2B_MOUSE	Ras-related protein Rap-2b OS=Mus musculus OX=10090 GN=Rap2b PE=1 SV=1	Rap2b	NA	NIT	quantified	0	0	0	0	0	1.93303e+09	5	3	2	0	0	0	0	0	9.28624
sp|P61255|RL26_MOUSE	60S ribosomal protein L26 OS=Mus musculus OX=10090 GN=Rpl26 PE=1 SV=1	Rpl26	NA		quantified	6.99162e+08	1.18093e+09	4.14808e+08	5.54725e+08	0	1.06812e+09	1	0	1	8.84458	9.07223	8.61785	8.74408	0	9.02862
sp|P61264|STX1B_MOUSE	Syntaxin-1B OS=Mus musculus OX=10090 GN=Stx1b PE=1 SV=1	Stx1b	NA		Only_Identified	0	0	0	0	0	0	6	3	3	0	0	0	0	0	0
sp|P61290|PSME3_MOUSE	Proteasome activator complex subunit 3 OS=Mus musculus OX=10090 GN=Psme3 PE=1 SV=1	Psme3	bone marrow		quantified	6.56081e+08	4.62455e+09	7.63753e+08	0	7.75353e+08	3.8286e+09	1	0	1	8.81696	9.66507	8.88295	0	8.8895	9.58304
sp|Q9CQL1|MGN2_MOUSE	Protein mago nashi homolog 2 OS=Mus musculus OX=10090 GN=Magohb PE=2 SV=1	Magohb	NA		Only_Identified	0	0	0	0	0	0	6	3	3	0	0	0	0	0	0
sp|P61924|COPZ1_MOUSE	Coatomer subunit zeta-1 OS=Mus musculus OX=10090 GN=Copz1 PE=1 SV=1	Copz1	NA		quantified	4.8118e+08	1.10121e+09	0	0	3.97453e+08	0	3	1	2	8.68231	9.04187	0	0	8.59929	0
sp|P61979|HNRPK_MOUSE	Heterogeneous nuclear ribonucleoprotein K OS=Mus musculus OX=10090 GN=Hnrnpk PE=1 SV=1	Hnrnpk	NA		quantified	8.06694e+09	1.772e+10	6.74141e+09	4.5672e+09	1.69713e+10	1.46683e+10	0	0	0	9.90671	10.2485	9.82875	9.65965	10.2297	10.1664
sp|P61982|1433G_MOUSE	14-3-3 protein gamma OS=Mus musculus OX=10090 GN=Ywhag PE=1 SV=2	Ywhag	NA		quantified	3.03973e+09	1.27447e+09	0	1.38516e+09	1.01024e+09	0	2	1	1	9.48284	9.10533	0	9.1415	9.00442	0
sp|P62071|RRAS2_MOUSE	Ras-related protein R-Ras2 OS=Mus musculus OX=10090 GN=Rras2 PE=1 SV=1	Rras2	NA		quantified	2.13704e+09	1.24516e+09	1.52421e+09	1.94647e+09	3.46042e+09	9.51277e+08	0	0	0	9.32981	9.09523	9.18304	9.28925	9.53913	8.97831
sp|P62082|RS7_MOUSE	40S ribosomal protein S7 OS=Mus musculus OX=10090 GN=Rps7 PE=2 SV=1	Rps7	NA		quantified	0	2.28056e+09	0	0	9.62662e+08	1.32183e+09	3	2	1	0	9.35804	0	0	8.98347	9.12118
sp|P62137|PP1A_MOUSE	Serine/threonine-protein phosphatase PP1-alpha catalytic subunit OS=Mus musculus OX=10090 GN=Ppp1ca PE=1 SV=1	Ppp1ca	NA		quantified	4.14549e+09	5.73672e+09	1.4528e+09	0	2.44137e+09	2.57506e+09	1	0	1	9.61758	9.75866	9.16221	0	9.38763	9.41079
sp|P62141|PP1B_MOUSE	Serine/threonine-protein phosphatase PP1-beta catalytic subunit OS=Mus musculus OX=10090 GN=Ppp1cb PE=1 SV=3	Ppp1cb	NA		quantified	1.25421e+09	2.76676e+09	8.28164e+08	7.23289e+08	2.95265e+09	8.61123e+08	0	0	0	9.09837	9.44197	8.91812	8.85931	9.47021	8.93507
sp|P62192|PRS4_MOUSE	26S proteasome regulatory subunit 4 OS=Mus musculus OX=10090 GN=Psmc1 PE=1 SV=1	Psmc1	NA		quantified	0	4.86711e+09	2.00081e+09	0	5.74602e+09	8.07878e+08	2	1	1	0	9.68727	9.30121	0	9.75937	8.90735
sp|P62196|PRS8_MOUSE	26S proteasome regulatory subunit 8 OS=Mus musculus OX=10090 GN=Psmc5 PE=1 SV=1	Psmc5	NA		quantified	1.551e+08	5.70084e+09	9.37856e+08	4.59908e+08	3.25509e+09	9.49435e+08	0	0	0	8.19061	9.75594	8.97214	8.66267	9.51256	8.97747
sp|P62242|RS8_MOUSE	40S ribosomal protein S8 OS=Mus musculus OX=10090 GN=Rps8 PE=1 SV=2	Rps8	NA		quantified	8.92071e+09	1.99675e+10	1.05684e+10	4.90505e+09	9.57264e+09	1.86231e+10	0	0	0	9.9504	10.3003	10.024	9.69064	9.98103	10.2701
sp|P62245|RS15A_MOUSE	40S ribosomal protein S15a OS=Mus musculus OX=10090 GN=Rps15a PE=1 SV=2	Rps15a	NA		Only_Identified	0	0	0	0	0	0	6	3	3	0	0	0	0	0	0
sp|P62254|UB2G1_MOUSE	Ubiquitin-conjugating enzyme E2 G1 OS=Mus musculus OX=10090 GN=Ube2g1 PE=1 SV=3	Ube2g1	NA		Only_Identified	0	0	0	0	0	0	6	3	3	0	0	0	0	0	0
sp|P62259|1433E_MOUSE	14-3-3 protein epsilon OS=Mus musculus OX=10090 GN=Ywhae PE=1 SV=1	Ywhae	NA		quantified	2.39786e+10	1.13887e+10	1.06523e+10	1.09387e+10	1.42931e+10	1.20252e+10	0	0	0	10.3798	10.0565	10.0274	10.039	10.1551	10.0801
sp|P62264|RS14_MOUSE	40S ribosomal protein S14 OS=Mus musculus OX=10090 GN=Rps14 PE=1 SV=3	Rps14	NA		quantified	2.36818e+09	5.13984e+09	1.89756e+09	9.29238e+08	3.2453e+09	3.13003e+09	0	0	0	9.37441	9.71095	9.2782	8.96813	9.51125	9.49555
sp|P62267|RS23_MOUSE	40S ribosomal protein S23 OS=Mus musculus OX=10090 GN=Rps23 PE=1 SV=3	Rps23	NA		quantified	0	5.64306e+08	0	0	3.43317e+08	0	4	2	2	0	8.75151	0	0	8.53569	0
sp|P62270|RS18_MOUSE	40S ribosomal protein S18 OS=Mus musculus OX=10090 GN=Rps18 PE=1 SV=3	Rps18	NA		quantified	9.8849e+09	4.7452e+10	1.06634e+10	3.13259e+09	2.10234e+10	5.47703e+10	0	0	0	9.99497	10.6763	10.0279	9.4959	10.3227	10.7385
sp|P62281|RS11_MOUSE	40S ribosomal protein S11 OS=Mus musculus OX=10090 GN=Rps11 PE=1 SV=3	Rps11	NA		quantified	0	3.84003e+09	4.82201e+08	0	4.70827e+08	2.0291e+09	2	1	1	0	9.58434	8.68323	0	8.67286	9.3073
sp|P62301|RS13_MOUSE	40S ribosomal protein S13 OS=Mus musculus OX=10090 GN=Rps13 PE=1 SV=2	Rps13	NA		quantified	3.80847e+09	1.46721e+10	2.19531e+09	0	1.7626e+09	9.38939e+09	1	0	1	9.58075	10.1665	9.3415	0	9.24615	9.97264
sp|P62305|RUXE_MOUSE	Small nuclear ribonucleoprotein E OS=Mus musculus OX=10090 GN=Snrpe PE=1 SV=1	Snrpe	NA		quantified	3.49174e+09	1.6044e+09	0	2.23806e+09	0	3.25813e+09	2	1	1	9.54304	9.20531	0	9.34987	0	9.51297
sp|P62307|RUXF_MOUSE	Small nuclear ribonucleoprotein F OS=Mus musculus OX=10090 GN=Snrpf PE=1 SV=1	Snrpf	NA	HG	quantified	1.09416e+09	0	0	0	0	0	5	2	3	9.03908	0	0	0	0	0
sp|P62309|RUXG_MOUSE	Small nuclear ribonucleoprotein G OS=Mus musculus OX=10090 GN=Snrpg PE=1 SV=1	Snrpg	NA		Only_Identified	0	0	0	0	0	0	6	3	3	0	0	0	0	0	0
sp|P62315|SMD1_MOUSE	Small nuclear ribonucleoprotein Sm D1 OS=Mus musculus OX=10090 GN=Snrpd1 PE=1 SV=1	Snrpd1	NA		quantified	1.21273e+09	7.22161e+08	0	1.23372e+09	0	0	3	1	2	9.08377	8.85863	0	9.09122	0	0
sp|P62317|SMD2_MOUSE	Small nuclear ribonucleoprotein Sm D2 OS=Mus musculus OX=10090 GN=Snrpd2 PE=1 SV=1	Snrpd2	NA		quantified	1.60235e+09	7.43433e+08	0	0	0	1.08845e+09	3	1	2	9.20476	8.87124	0	0	0	9.03681
sp|P62320|SMD3_MOUSE	Small nuclear ribonucleoprotein Sm D3 OS=Mus musculus OX=10090 GN=Snrpd3 PE=1 SV=1	Snrpd3	NA		quantified	6.3318e+09	4.95887e+09	2.02203e+09	2.94051e+09	1.57941e+09	7.95054e+09	0	0	0	9.80153	9.69538	9.30579	9.46842	9.1985	9.9004
sp|P62334|PRS10_MOUSE	26S proteasome regulatory subunit 10B OS=Mus musculus OX=10090 GN=Psmc6 PE=1 SV=1	Psmc6	NA		quantified	0	2.25973e+09	1.05945e+09	0	3.2326e+09	1.44831e+09	2	1	1	0	9.35406	9.02508	0	9.50955	9.16086
sp|P62482|KCAB2_MOUSE	Voltage-gated potassium channel subunit beta-2 OS=Mus musculus OX=10090 GN=Kcnab2 PE=1 SV=1	Kcnab2	NA		Only_Identified	0	0	0	0	0	0	6	3	3	0	0	0	0	0	0
sp|P62702|RS4X_MOUSE	40S ribosomal protein S4, X isoform OS=Mus musculus OX=10090 GN=Rps4x PE=1 SV=2	Rps4x	NA		quantified	6.56633e+09	2.53614e+10	6.33479e+09	2.44956e+09	1.39433e+10	1.88952e+10	0	0	0	9.81732	10.4042	9.80173	9.38909	10.1444	10.2764
sp|P62717|RL18A_MOUSE	60S ribosomal protein L18a OS=Mus musculus OX=10090 GN=Rpl18a PE=1 SV=1	Rpl18a	NA		quantified	2.273e+09	6.91905e+09	1.84194e+09	2.55377e+09	2.30484e+09	3.03789e+09	0	0	0	9.3566	9.84005	9.26527	9.40718	9.36264	9.48257
sp|P62737|ACTA_MOUSE	Actin, aortic smooth muscle OS=Mus musculus OX=10090 GN=Acta2 PE=1 SV=1	Acta2	bladder	HG	quantified	0	6.29423e+08	8.59802e+08	0	0	0	4	1	3	0	8.79894	8.9344	0	0	0
sp|P62743|AP2S1_MOUSE	AP-2 complex subunit sigma OS=Mus musculus OX=10090 GN=Ap2s1 PE=1 SV=1	Ap2s1	NA		Only_Identified	0	0	0	0	0	0	6	3	3	0	0	0	0	0	0
sp|P62748|HPCL1_MOUSE	Hippocalcin-like protein 1 OS=Mus musculus OX=10090 GN=Hpcal1 PE=1 SV=2	Hpcal1	NA		quantified	8.37477e+08	6.37074e+08	1.56614e+09	0	2.75553e+09	9.73659e+08	1	0	1	8.92297	8.80419	9.19483	0	9.4402	8.98841
sp|P62751|RL23A_MOUSE	60S ribosomal protein L23a OS=Mus musculus OX=10090 GN=Rpl23a PE=1 SV=1	Rpl23a	NA		Only_Identified	0	0	0	0	0	0	6	3	3	0	0	0	0	0	0
sp|P62754|RS6_MOUSE	40S ribosomal protein S6 OS=Mus musculus OX=10090 GN=Rps6 PE=1 SV=1	Rps6	NA		quantified	1.18333e+09	6.57902e+09	1.74491e+09	1.62034e+09	4.73208e+09	6.44739e+09	0	0	0	9.07311	9.81816	9.24177	9.20961	9.67505	9.80938
sp|P62761|VISL1_MOUSE	Visinin-like protein 1 OS=Mus musculus OX=10090 GN=Vsnl1 PE=1 SV=2	Vsnl1	brain		quantified	3.18171e+08	1.11585e+09	9.96778e+08	0	2.35077e+09	8.94696e+08	1	0	1	8.50266	9.04761	8.9986	0	9.37121	8.95168
sp|P62806|H4_MOUSE	Histone H4 OS=Mus musculus OX=10090 GN=H4c1 PE=1 SV=2	H4c1	NA		quantified	1.58833e+11	1.38184e+11	1.09415e+11	1.21553e+11	4.07932e+10	1.94958e+11	0	0	0	11.2009	11.1405	11.0391	11.0848	10.6106	11.2899
sp|P62814|VATB2_MOUSE	V-type proton ATPase subunit B, brain isoform OS=Mus musculus OX=10090 GN=Atp6v1b2 PE=1 SV=1	Atp6v1b2	NA		quantified	1.18471e+09	4.32135e+08	2.61147e+08	1.7391e+09	5.91087e+08	0	1	0	1	9.07361	8.63562	8.41688	9.24032	8.77165	0
sp|P62821|RAB1A_MOUSE	Ras-related protein Rab-1A OS=Mus musculus OX=10090 GN=Rab1A PE=1 SV=3	Rab1A	NA		quantified	9.11396e+09	7.86961e+09	6.95119e+09	4.79153e+09	1.73823e+10	8.00997e+09	0	0	0	9.95971	9.89595	9.84206	9.68047	10.2401	9.90363
sp|P62827|RAN_MOUSE	GTP-binding nuclear protein Ran OS=Mus musculus OX=10090 GN=Ran PE=1 SV=3	Ran	NA		quantified	1.08132e+10	1.4776e+10	6.76833e+09	2.06147e+09	8.85135e+09	9.24446e+09	0	0	0	10.034	10.1696	9.83048	9.31418	9.94701	9.96588
sp|P62830|RL23_MOUSE	60S ribosomal protein L23 OS=Mus musculus OX=10090 GN=Rpl23 PE=1 SV=1	Rpl23	NA	HG	quantified	0	8.47855e+08	0	0	0	0	5	2	3	0	8.92832	0	0	0	0
sp|P62835|RAP1A_MOUSE	Ras-related protein Rap-1A OS=Mus musculus OX=10090 GN=Rap1a PE=1 SV=1	Rap1a	NA		quantified	8.15943e+09	1.97142e+10	1.21891e+10	6.18341e+09	2.14499e+10	9.85233e+09	0	0	0	9.91166	10.2948	10.086	9.79123	10.3314	9.99354
sp|P62849|RS24_MOUSE	40S ribosomal protein S24 OS=Mus musculus OX=10090 GN=Rps24 PE=1 SV=1	Rps24	NA		quantified	0	1.22233e+10	1.58711e+09	0	2.72378e+09	7.7288e+09	2	1	1	0	10.0872	9.20061	0	9.43517	9.88811
sp|P62852|RS25_MOUSE	40S ribosomal protein S25 OS=Mus musculus OX=10090 GN=Rps25 PE=1 SV=1	Rps25	NA		quantified	7.79501e+08	4.4512e+09	1.14537e+09	0	1.57082e+09	5.27024e+09	1	0	1	8.89182	9.64848	9.05894	0	9.19613	9.72183
sp|P62855|RS26_MOUSE	40S ribosomal protein S26 OS=Mus musculus OX=10090 GN=Rps26 PE=1 SV=3	Rps26	NA		quantified	2.13579e+09	5.74053e+09	1.45916e+09	0	3.09924e+09	4.04582e+09	1	0	1	9.32956	9.75895	9.1641	0	9.49126	9.60701
sp|P62858|RS28_MOUSE	40S ribosomal protein S28 OS=Mus musculus OX=10090 GN=Rps28 PE=1 SV=1	Rps28	NA		quantified	3.92891e+08	0	6.75566e+08	0	5.65897e+08	0	3	1	2	8.59427	0	8.82967	0	8.75274	0
sp|P62869|ELOB_MOUSE	Elongin-B OS=Mus musculus OX=10090 GN=Elob PE=1 SV=1	Elob	NA		Only_Identified	0	0	0	0	0	0	6	3	3	0	0	0	0	0	0
sp|P62874|GBB1_MOUSE	Guanine nucleotide-binding protein G(I)/G(S)/G(T) subunit beta-1 OS=Mus musculus OX=10090 GN=Gnb1 PE=1 SV=3	Gnb1	NA		quantified	1.66432e+10	1.00136e+10	3.77813e+09	5.49811e+09	9.98462e+09	4.99428e+09	0	0	0	10.2212	10.0006	9.57728	9.74021	9.99933	9.69847
sp|P62880|GBB2_MOUSE	Guanine nucleotide-binding protein G(I)/G(S)/G(T) subunit beta-2 OS=Mus musculus OX=10090 GN=Gnb2 PE=1 SV=3	Gnb2	NA		quantified	2.93089e+10	2.2864e+10	9.40178e+09	1.11213e+10	2.97991e+10	7.89771e+09	0	0	0	10.467	10.3592	9.97321	10.0462	10.4742	9.8975
sp|P62889|RL30_MOUSE	60S ribosomal protein L30 OS=Mus musculus OX=10090 GN=Rpl30 PE=1 SV=2	Rpl30	NA		quantified	3.39408e+09	6.06722e+09	4.69139e+08	1.02111e+09	2.03482e+09	3.28549e+09	0	0	0	9.53072	9.78299	8.6713	9.00907	9.30853	9.5166
sp|P62900|RL31_MOUSE	60S ribosomal protein L31 OS=Mus musculus OX=10090 GN=Rpl31 PE=1 SV=1	Rpl31	NA	HG	quantified	3.97032e+08	6.25422e+08	0	0	0	0	4	1	3	8.59883	8.79617	0	0	0	0
sp|P62908|RS3_MOUSE	40S ribosomal protein S3 OS=Mus musculus OX=10090 GN=Rps3 PE=1 SV=1	Rps3	testis		quantified	7.55758e+09	2.52877e+10	9.70101e+09	1.20536e+10	1.63067e+10	2.263e+10	0	0	0	9.87838	10.4029	9.98682	10.0811	10.2124	10.3547
sp|P62911|RL32_MOUSE	60S ribosomal protein L32 OS=Mus musculus OX=10090 GN=Rpl32 PE=1 SV=2	Rpl32	NA		Only_Identified	0	0	0	0	0	0	6	3	3	0	0	0	0	0	0
sp|P62918|RL8_MOUSE	60S ribosomal protein L8 OS=Mus musculus OX=10090 GN=Rpl8 PE=1 SV=2	Rpl8	NA		quantified	1.02624e+09	0	0	0	7.63208e+08	0	4	2	2	9.01125	0	0	0	8.88264	0
sp|P62960|YBOX1_MOUSE	Y-box-binding protein 1 OS=Mus musculus OX=10090 GN=Ybx1 PE=1 SV=3	Ybx1	NA		quantified	8.31748e+09	2.61443e+09	7.23908e+08	1.59642e+09	6.64089e+08	1.86592e+09	0	0	0	9.91999	9.41738	8.85968	9.20315	8.82223	9.27089
sp|P62962|PROF1_MOUSE	Profilin-1 OS=Mus musculus OX=10090 GN=Pfn1 PE=1 SV=2	Pfn1	adipose tissue		quantified	3.55903e+09	3.83368e+09	2.66458e+09	2.07596e+09	6.68217e+09	1.7277e+09	0	0	0	9.55133	9.58362	9.42563	9.31722	9.82492	9.23747
sp|P62996|TRA2B_MOUSE	Transformer-2 protein homolog beta OS=Mus musculus OX=10090 GN=Tra2b PE=1 SV=1	Tra2b	NA		quantified	0	3.85559e+09	4.44309e+09	0	2.17553e+09	2.77483e+09	2	1	1	0	9.58609	9.64768	0	9.33756	9.44324
sp|P63005|LIS1_MOUSE	Platelet-activating factor acetylhydrolase IB subunit alpha OS=Mus musculus OX=10090 GN=Pafah1b1 PE=1 SV=2	Pafah1b1	NA		quantified	6.79885e+08	3.35205e+09	0	0	7.39262e+08	1.25688e+09	2	1	1	8.83244	9.52531	0	0	8.8688	9.09929
sp|P63017|HSP7C_MOUSE	Heat shock cognate 71 kDa protein OS=Mus musculus OX=10090 GN=Hspa8 PE=1 SV=1	Hspa8	NA		quantified	1.52863e+11	1.0527e+11	7.55916e+10	9.72463e+10	1.10528e+11	6.32852e+10	0	0	0	11.1843	11.0223	10.8785	10.9879	11.0435	10.8013
sp|P63024|VAMP3_MOUSE	Vesicle-associated membrane protein 3 OS=Mus musculus OX=10090 GN=Vamp3 PE=1 SV=1	Vamp3	NA		quantified	2.13117e+09	2.14235e+09	1.31844e+09	9.97251e+08	1.33498e+09	1.15494e+09	0	0	0	9.32862	9.33089	9.12006	8.9988	9.12547	9.06256
sp|P63028|TCTP_MOUSE	Translationally-controlled tumor protein OS=Mus musculus OX=10090 GN=Tpt1 PE=1 SV=1	Tpt1	NA		quantified	2.26582e+09	0	2.13196e+09	0	3.1384e+09	0	3	1	2	9.35523	0	9.32878	0	9.49671	0
sp|P63038|CH60_MOUSE	60 kDa heat shock protein, mitochondrial OS=Mus musculus OX=10090 GN=Hspd1 PE=1 SV=1	Hspd1	NA		quantified	0	6.60156e+08	0	0	0	2.80997e+09	4	2	2	0	8.81965	0	0	0	9.4487
sp|P63073|IF4E_MOUSE	Eukaryotic translation initiation factor 4E OS=Mus musculus OX=10090 GN=Eif4e PE=1 SV=1	Eif4e	testis		quantified	6.30061e+08	2.00526e+09	9.43872e+08	1.13445e+09	2.56081e+09	1.18956e+09	0	0	0	8.79938	9.30217	8.97491	9.05478	9.40838	9.07539
sp|P63085|MK01_MOUSE	Mitogen-activated protein kinase 1 OS=Mus musculus OX=10090 GN=Mapk1 PE=1 SV=3	Mapk1	NA	HG	quantified	3.61411e+08	0	0	0	0	0	5	2	3	8.558	0	0	0	0	0
sp|P63087|PP1G_MOUSE	Serine/threonine-protein phosphatase PP1-gamma catalytic subunit OS=Mus musculus OX=10090 GN=Ppp1cc PE=1 SV=1	Ppp1cc	NA		quantified	7.56793e+08	5.67227e+08	0	0	0	6.42619e+08	3	1	2	8.87898	8.75376	0	0	0	8.80795
sp|P63094|GNAS2_MOUSE	Guanine nucleotide-binding protein G(s) subunit alpha isoforms short OS=Mus musculus OX=10090 GN=Gnas PE=1 SV=1	Gnas	pituitary		quantified	1.28058e+10	1.05927e+10	8.06342e+09	4.36767e+09	1.51237e+10	1.10076e+10	0	0	0	10.1074	10.025	9.90652	9.64025	10.1797	10.0417
sp|P63101|1433Z_MOUSE	14-3-3 protein zeta/delta OS=Mus musculus OX=10090 GN=Ywhaz PE=1 SV=1	Ywhaz	NA		quantified	1.66267e+10	1.47766e+10	1.48009e+10	1.23237e+10	2.67668e+10	1.37709e+10	0	0	0	10.2208	10.1696	10.1703	10.0907	10.4276	10.139
sp|P63158|HMGB1_MOUSE	High mobility group protein B1 OS=Mus musculus OX=10090 GN=Hmgb1 PE=1 SV=2	Hmgb1	NA	HG	quantified	1.10589e+09	0	0	0	0	0	5	2	3	9.04371	0	0	0	0	0
sp|Q9D0M5|DYL2_MOUSE	Dynein light chain 2, cytoplasmic OS=Mus musculus OX=10090 GN=Dynll2 PE=1 SV=1	Dynll2	testis		quantified	2.27797e+09	3.23553e+09	9.66565e+08	0	2.64651e+09	1.53756e+09	1	0	1	9.35755	9.50995	8.98523	0	9.42267	9.18683
sp|P63213|GBG2_MOUSE	Guanine nucleotide-binding protein G(I)/G(S)/G(O) subunit gamma-2 OS=Mus musculus OX=10090 GN=Gng2 PE=1 SV=2	Gng2	NA		quantified	2.50291e+09	5.43129e+09	1.20542e+09	0	5.04431e+08	2.73813e+09	1	0	1	9.39844	9.7349	9.08114	0	8.7028	9.43745
sp|Q8BGY2|IF5A2_MOUSE	Eukaryotic translation initiation factor 5A-2 OS=Mus musculus OX=10090 GN=Eif5a2 PE=1 SV=3	Eif5a2	NA		quantified	8.13251e+08	1.07991e+09	8.57797e+08	0	1.21255e+09	7.09974e+08	1	0	1	8.91022	9.03339	8.93338	0	9.0837	8.85124
sp|P63260|ACTG_MOUSE	Actin, cytoplasmic 2 OS=Mus musculus OX=10090 GN=Actg1 PE=1 SV=1	Actg1	NA		quantified	2.66427e+11	8.29886e+11	1.8831e+11	1.59568e+11	4.27803e+11	4.3819e+11	0	0	0	11.4256	11.919	11.2749	11.2029	11.6312	11.6417
sp|P63276|RS17_MOUSE	40S ribosomal protein S17 OS=Mus musculus OX=10090 GN=Rps17 PE=1 SV=2	Rps17	NA	NIT	quantified	0	0	0	0	0	8.48507e+08	5	3	2	0	0	0	0	0	8.92866
sp|P63321|RALA_MOUSE	Ras-related protein Ral-A OS=Mus musculus OX=10090 GN=Rala PE=1 SV=1	Rala	NA		Only_Identified	0	0	0	0	0	0	6	3	3	0	0	0	0	0	0
sp|P63323|RS12_MOUSE	40S ribosomal protein S12 OS=Mus musculus OX=10090 GN=Rps12 PE=1 SV=2	Rps12	NA		quantified	1.58433e+09	2.31177e+09	6.02104e+08	0	3.16804e+09	1.81855e+09	1	0	1	9.19985	9.36394	8.77967	0	9.50079	9.25973
sp|P63325|RS10_MOUSE	40S ribosomal protein S10 OS=Mus musculus OX=10090 GN=Rps10 PE=1 SV=1	Rps10	NA		quantified	9.67025e+08	5.93832e+09	0	0	1.73066e+09	5.36268e+09	2	1	1	8.98544	9.77366	0	0	9.23821	9.72938
sp|P63330|PP2AA_MOUSE	Serine/threonine-protein phosphatase 2A catalytic subunit alpha isoform OS=Mus musculus OX=10090 GN=Ppp2ca PE=1 SV=1	Ppp2ca	NA		quantified	4.401e+09	1.02384e+10	4.18977e+09	7.74653e+08	6.29559e+09	6.92075e+09	0	0	0	9.64355	10.0102	9.62219	8.88911	9.79904	9.84015
sp|P67871|CSK2B_MOUSE	Casein kinase II subunit beta OS=Mus musculus OX=10090 GN=Csnk2b PE=1 SV=1	Csnk2b	NA		quantified	6.43492e+09	8.29917e+09	7.68502e+09	6.01125e+09	2.42367e+09	3.33004e+09	0	0	0	9.80854	9.91903	9.88565	9.77897	9.38447	9.52245
sp|P67984|RL22_MOUSE	60S ribosomal protein L22 OS=Mus musculus OX=10090 GN=Rpl22 PE=1 SV=2	Rpl22	NA		quantified	1.35878e+09	7.608e+09	7.52485e+08	9.23566e+08	3.10771e+09	4.98733e+09	0	0	0	9.13315	9.88127	8.8765	8.96547	9.49244	9.69787
sp|P68134|ACTS_MOUSE	Actin, alpha skeletal muscle OS=Mus musculus OX=10090 GN=Acta1 PE=1 SV=1	Acta1	NA		quantified	3.09536e+09	1.05162e+10	9.66591e+09	0	1.28531e+10	2.29223e+09	1	0	1	9.49071	10.0219	9.98524	0	10.109	9.36026
sp|P68040|RACK1_MOUSE	Receptor of activated protein C kinase 1 OS=Mus musculus OX=10090 GN=Rack1 PE=1 SV=3	Rack1	NA		quantified	1.35774e+10	3.12279e+10	9.90182e+09	3.86488e+09	1.67681e+10	2.01391e+10	0	0	0	10.1328	10.4945	9.99571	9.58714	10.2245	10.304
sp|P68254|1433T_MOUSE	14-3-3 protein theta OS=Mus musculus OX=10090 GN=Ywhaq PE=1 SV=1	Ywhaq	NA		quantified	1.28016e+10	1.84157e+10	1.02351e+10	6.64526e+09	1.31627e+10	1.71891e+10	0	0	0	10.1073	10.2652	10.0101	9.82251	10.1193	10.2353
sp|P68368|TBA4A_MOUSE	Tubulin alpha-4A chain OS=Mus musculus OX=10090 GN=Tuba4a PE=1 SV=1	Tuba4a	skeletal muscle		quantified	3.5384e+10	3.86385e+11	8.73497e+10	2.96986e+10	1.85851e+11	1.84973e+11	0	0	0	10.5488	11.587	10.9413	10.4727	11.2692	11.2671
sp|P68369|TBA1A_MOUSE	Tubulin alpha-1A chain OS=Mus musculus OX=10090 GN=Tuba1a PE=1 SV=1	Tuba1a	NA		quantified	1.23606e+09	6.73712e+10	7.63067e+09	1.19562e+09	7.70405e+09	5.31298e+09	0	0	0	9.09204	10.8285	9.88256	9.07759	9.88672	9.72534
sp|P68372|TBB4B_MOUSE	Tubulin beta-4B chain OS=Mus musculus OX=10090 GN=Tubb4b PE=1 SV=1	Tubb4b	NA		quantified	4.78108e+09	1.10493e+10	5.88937e+09	1.93099e+09	1.03294e+10	7.96096e+09	0	0	0	9.67953	10.0433	9.77007	9.28578	10.0141	9.90097
sp|P68510|1433F_MOUSE	14-3-3 protein eta OS=Mus musculus OX=10090 GN=Ywhah PE=1 SV=2	Ywhah	NA		quantified	5.22646e+09	1.57522e+09	9.14107e+08	4.24589e+09	1.39689e+09	1.67557e+09	0	0	0	9.71821	9.19734	8.961	9.62797	9.14516	9.22416
sp|P69566|RANB9_MOUSE	Ran-binding protein 9 OS=Mus musculus OX=10090 GN=Ranbp9 PE=1 SV=1	Ranbp9	NA	HG	quantified	0	0	4.84021e+08	0	0	0	5	2	3	0	0	8.68486	0	0	0
sp|P70122|SBDS_MOUSE	Ribosome maturation protein SBDS OS=Mus musculus OX=10090 GN=Sbds PE=1 SV=4	Sbds	NA		Only_Identified	0	0	0	0	0	0	6	3	3	0	0	0	0	0	0
sp|P70168|IMB1_MOUSE	Importin subunit beta-1 OS=Mus musculus OX=10090 GN=Kpnb1 PE=1 SV=2	Kpnb1	NA		quantified	2.84262e+09	8.94907e+09	3.06937e+09	4.14162e+08	6.13683e+09	3.02514e+09	0	0	0	9.45372	9.95178	9.48705	8.61717	9.78794	9.48075
sp|P70290|EM55_MOUSE	55 kDa erythrocyte membrane protein OS=Mus musculus OX=10090 GN=Mpp1 PE=1 SV=1	Mpp1	NA		Only_Identified	0	0	0	0	0	0	6	3	3	0	0	0	0	0	0
sp|P70296|PEBP1_MOUSE	Phosphatidylethanolamine-binding protein 1 OS=Mus musculus OX=10090 GN=Pebp1 PE=1 SV=3	Pebp1	NA		quantified	3.87003e+09	7.88485e+08	0	0	8.08587e+08	1.09367e+09	2	1	1	9.58771	8.89679	0	0	8.90773	9.03889
sp|P70349|HINT1_MOUSE	Histidine triad nucleotide-binding protein 1 OS=Mus musculus OX=10090 GN=Hint1 PE=1 SV=3	Hint1	NA		quantified	8.29884e+08	1.05054e+09	0	6.36778e+08	1.09107e+09	9.50582e+08	1	1	0	8.91902	9.02141	0	8.80399	9.03785	8.97799
sp|P70371|TERF1_MOUSE	Telomeric repeat-binding factor 1 OS=Mus musculus OX=10090 GN=Terf1 PE=1 SV=1	Terf1	cerebellum		quantified	2.35189e+09	1.52382e+09	1.07942e+09	2.00745e+09	5.18587e+08	8.17088e+08	0	0	0	9.37142	9.18293	9.03319	9.30264	8.71482	8.91227
sp|P70372|ELAV1_MOUSE	ELAV-like protein 1 OS=Mus musculus OX=10090 GN=Elavl1 PE=1 SV=2	Elavl1	brain		quantified	3.15161e+08	4.56391e+08	2.87595e+08	0	9.95023e+08	1.1229e+09	1	0	1	8.49853	8.65934	8.45878	0	8.99783	9.05034
sp|P70398|USP9X_MOUSE	Probable ubiquitin carboxyl-terminal hydrolase FAF-X OS=Mus musculus OX=10090 GN=Usp9x PE=1 SV=2	Usp9x	NA	HG	quantified	3.60935e+08	4.81441e+08	0	0	0	0	4	1	3	8.55743	8.68254	0	0	0	0
sp|P70441|NHRF1_MOUSE	Na(+)/H(+) exchange regulatory cofactor NHE-RF1 OS=Mus musculus OX=10090 GN=Slc9a3r1 PE=1 SV=3	Slc9a3r1	NA		quantified	9.26304e+08	0	0	0	0	4.5383e+08	4	2	2	8.96675	0	0	0	0	8.65689
sp|Q60817|NACA_MOUSE	Nascent polypeptide-associated complex subunit alpha OS=Mus musculus OX=10090 GN=Naca PE=1 SV=1	Naca	NA	HG	quantified	1.63478e+09	0	0	0	0	0	5	2	3	9.21346	0	0	0	0	0
sp|P70695|F16P2_MOUSE	Fructose-1,6-bisphosphatase isozyme 2 OS=Mus musculus OX=10090 GN=Fbp2 PE=1 SV=2	Fbp2	small intestine		Only_Identified	0	0	0	0	0	0	6	3	3	0	0	0	0	0	0
sp|P70697|DCUP_MOUSE	Uroporphyrinogen decarboxylase OS=Mus musculus OX=10090 GN=Urod PE=1 SV=2	Urod	NA	HG	quantified	7.14209e+08	0	0	0	0	0	5	2	3	8.85383	0	0	0	0	0
sp|P70698|PYRG1_MOUSE	CTP synthase 1 OS=Mus musculus OX=10090 GN=Ctps1 PE=1 SV=2	Ctps1	NA		quantified	1.08574e+09	4.58137e+09	7.98505e+08	0	9.3742e+08	3.50851e+09	1	0	1	9.03573	9.661	8.90228	0	8.97193	9.54512
sp|P80313|TCPH_MOUSE	T-complex protein 1 subunit eta OS=Mus musculus OX=10090 GN=Cct7 PE=1 SV=1	Cct7	NA		quantified	5.20086e+09	1.93783e+10	3.5132e+09	0	3.11115e+09	1.61583e+10	1	0	1	9.71607	10.2873	9.5457	0	9.49292	10.2084
sp|P80314|TCPB_MOUSE	T-complex protein 1 subunit beta OS=Mus musculus OX=10090 GN=Cct2 PE=1 SV=4	Cct2	NA		quantified	1.2509e+10	3.35015e+10	1.77879e+10	4.09013e+09	9.36467e+09	2.45519e+10	0	0	0	10.0972	10.5251	10.2501	9.61174	9.97149	10.3901
sp|P80315|TCPD_MOUSE	T-complex protein 1 subunit delta OS=Mus musculus OX=10090 GN=Cct4 PE=1 SV=3	Cct4	NA		quantified	8.25122e+09	2.38914e+10	1.11032e+10	2.88434e+09	7.40849e+09	1.80552e+10	0	0	0	9.91652	10.3782	10.0454	9.46005	9.86973	10.2566
sp|P80316|TCPE_MOUSE	T-complex protein 1 subunit epsilon OS=Mus musculus OX=10090 GN=Cct5 PE=1 SV=1	Cct5	NA		quantified	1.28651e+10	2.48867e+10	1.0548e+10	2.73012e+09	5.82831e+09	1.06527e+10	0	0	0	10.1094	10.396	10.0232	9.43618	9.76554	10.0275
sp|P80317|TCPZ_MOUSE	T-complex protein 1 subunit zeta OS=Mus musculus OX=10090 GN=Cct6a PE=1 SV=3	Cct6a	NA		quantified	7.18557e+09	1.94824e+10	6.57518e+09	4.28405e+08	3.54086e+09	2.13694e+10	0	0	0	9.85646	10.2896	9.81791	8.63185	9.54911	10.3298
sp|P80318|TCPG_MOUSE	T-complex protein 1 subunit gamma OS=Mus musculus OX=10090 GN=Cct3 PE=1 SV=1	Cct3	eye		quantified	1.96042e+10	4.79631e+10	1.58479e+10	2.03797e+09	1.56732e+10	3.30029e+10	0	0	0	10.2923	10.6809	10.2	9.3092	10.1952	10.5186
sp|P82198|BGH3_MOUSE	Transforming growth factor-beta-induced protein ig-h3 OS=Mus musculus OX=10090 GN=Tgfbi PE=1 SV=1	Tgfbi	NA		quantified	1.68448e+09	0	4.90856e+08	0	0	7.53174e+08	3	1	2	9.22647	0	8.69095	0	0	8.8769
sp|P83870|PHF5A_MOUSE	PHD finger-like domain-containing protein 5A OS=Mus musculus OX=10090 GN=Phf5a PE=1 SV=1	Phf5a	NA		Only_Identified	0	0	0	0	0	0	6	3	3	0	0	0	0	0	0
sp|Q8VCK3|TBG2_MOUSE	Tubulin gamma-2 chain OS=Mus musculus OX=10090 GN=Tubg2 PE=1 SV=1	Tubg2	NA		Only_Identified	0	0	0	0	0	0	6	3	3	0	0	0	0	0	0
sp|P84084|ARF5_MOUSE	ADP-ribosylation factor 5 OS=Mus musculus OX=10090 GN=Arf5 PE=1 SV=2	Arf5	NA		quantified	5.37858e+08	0	0	5.6961e+08	0	0	4	2	2	8.73067	0	0	8.75558	0	0
sp|P84089|ERH_MOUSE	Enhancer of rudimentary homolog OS=Mus musculus OX=10090 GN=Erh PE=1 SV=1	Erh	NA		Only_Identified	0	0	0	0	0	0	6	3	3	0	0	0	0	0	0
sp|P84091|AP2M1_MOUSE	AP-2 complex subunit mu OS=Mus musculus OX=10090 GN=Ap2m1 PE=1 SV=1	Ap2m1	NA		quantified	0	2.68399e+09	2.35e+08	0	3.2453e+09	6.68476e+08	2	1	1	0	9.42878	8.37107	0	9.51125	8.82509
sp|P84096|RHOG_MOUSE	Rho-related GTP-binding protein RhoG OS=Mus musculus OX=10090 GN=Rhog PE=1 SV=1	Rhog	lymph node		quantified	0	1.5123e+09	7.24726e+08	0	1.25811e+09	1.42919e+09	2	1	1	0	9.17964	8.86017	0	9.09972	9.15509
sp|P84099|RL19_MOUSE	60S ribosomal protein L19 OS=Mus musculus OX=10090 GN=Rpl19 PE=1 SV=1	Rpl19	NA		quantified	2.49649e+09	3.23553e+09	1.99831e+09	2.23307e+09	3.08363e+09	3.3151e+09	0	0	0	9.39733	9.50995	9.30066	9.3489	9.48906	9.5205
sp|P84104|SRSF3_MOUSE	Serine/arginine-rich splicing factor 3 OS=Mus musculus OX=10090 GN=Srsf3 PE=1 SV=1	Srsf3	NA		quantified	8.18703e+08	3.77431e+09	3.70767e+09	1.05151e+09	1.85309e+09	2.68829e+09	0	0	0	8.91313	9.57684	9.5691	9.02181	9.2679	9.42948
sp|P84228|H32_MOUSE	Histone H3.2 OS=Mus musculus OX=10090 GN=H3c2 PE=1 SV=2	H3c2	NA	HG	quantified	0	0	6.01603e+08	0	0	0	5	2	3	0	0	8.77931	0	0	0
sp|Q6ZWV3|RL10_MOUSE	60S ribosomal protein L10 OS=Mus musculus OX=10090 GN=Rpl10 PE=1 SV=3	Rpl10	NA		Only_Identified	0	0	0	0	0	0	6	3	3	0	0	0	0	0	0
sp|P97298|PEDF_MOUSE	Pigment epithelium-derived factor OS=Mus musculus OX=10090 GN=Serpinf1 PE=1 SV=2	Serpinf1	liver		quantified	0	1.44651e+09	0	0	0	1.13965e+10	4	2	2	0	9.16032	0	0	0	10.0568
sp|P97300|NPTN_MOUSE	Neuroplastin OS=Mus musculus OX=10090 GN=Nptn PE=1 SV=3	Nptn	NA		quantified	1.05599e+09	3.09171e+09	3.16621e+09	2.92158e+09	2.7767e+09	3.67429e+09	0	0	0	9.02366	9.4902	9.50054	9.46562	9.44353	9.56517
sp|P97310|MCM2_MOUSE	DNA replication licensing factor MCM2 OS=Mus musculus OX=10090 GN=Mcm2 PE=1 SV=3	Mcm2	thymus		quantified	0	4.90775e+09	2.74902e+09	0	0	3.89985e+09	3	1	2	0	9.69088	9.43918	0	0	9.59105
sp|P97311|MCM6_MOUSE	DNA replication licensing factor MCM6 OS=Mus musculus OX=10090 GN=Mcm6 PE=1 SV=1	Mcm6	NA		quantified	5.13101e+07	5.59734e+08	1.52302e+09	0	0	7.27421e+09	2	0	2	7.7102	8.74798	9.18271	0	0	9.86179
sp|P97313|PRKDC_MOUSE	DNA-dependent protein kinase catalytic subunit OS=Mus musculus OX=10090 GN=Prkdc PE=1 SV=3	Prkdc	NA		quantified	0	9.16528e+08	0	0	6.43292e+08	3.54639e+08	3	2	1	0	8.96215	0	0	8.80841	8.54979
sp|P97314|CSRP2_MOUSE	Cysteine and glycine-rich protein 2 OS=Mus musculus OX=10090 GN=Csrp2 PE=1 SV=3	Csrp2	NA	NIT	quantified	0	0	0	0	5.41607e+08	0	5	3	2	0	0	0	0	8.73368	0
sp|P97315|CSRP1_MOUSE	Cysteine and glycine-rich protein 1 OS=Mus musculus OX=10090 GN=Csrp1 PE=1 SV=3	Csrp1	heart	NIT	quantified	0	0	0	0	1.21575e+09	0	5	3	2	0	0	0	0	9.08484	0
sp|P97350|PKP1_MOUSE	Plakophilin-1 OS=Mus musculus OX=10090 GN=Pkp1 PE=1 SV=1	Pkp1	epidermis		quantified	1.22847e+09	5.10936e+08	1.46172e+09	0	0	8.81767e+08	2	0	2	9.08936	8.70837	9.16486	0	0	8.94535
sp|P97351|RS3A_MOUSE	40S ribosomal protein S3a OS=Mus musculus OX=10090 GN=Rps3a PE=1 SV=3	Rps3a	NA		quantified	2.05193e+09	9.01448e+09	1.49663e+09	2.44562e+09	5.65024e+09	1.29667e+10	0	0	0	9.31216	9.95494	9.17512	9.38839	9.75207	10.1128
sp|P97352|S10AD_MOUSE	Protein S100-A13 OS=Mus musculus OX=10090 GN=S100a13 PE=1 SV=1	S100a13	NA		Only_Identified	0	0	0	0	0	0	6	3	3	0	0	0	0	0	0
sp|P97370|AT1B3_MOUSE	Sodium/potassium-transporting ATPase subunit beta-3 OS=Mus musculus OX=10090 GN=Atp1b3 PE=1 SV=1	Atp1b3	NA		quantified	2.74744e+09	4.7998e+08	1.67789e+09	0	2.84258e+09	9.23334e+08	1	0	1	9.43893	8.68122	9.22476	0	9.45371	8.96536
sp|P97371|PSME1_MOUSE	Proteasome activator complex subunit 1 OS=Mus musculus OX=10090 GN=Psme1 PE=1 SV=2	Psme1	NA		Only_Identified	0	0	0	0	0	0	6	3	3	0	0	0	0	0	0
sp|P97372|PSME2_MOUSE	Proteasome activator complex subunit 2 OS=Mus musculus OX=10090 GN=Psme2 PE=1 SV=4	Psme2	NA		Only_Identified	0	0	0	0	0	0	6	3	3	0	0	0	0	0	0
sp|Q80YP0|CDK3_MOUSE	Cyclin-dependent kinase 3 OS=Mus musculus OX=10090 GN=Cdk3 PE=1 SV=2	Cdk3	NA		quantified	0	1.02079e+09	0	0	0	5.67027e+08	4	2	2	0	9.00894	0	0	0	8.7536
sp|P97384|ANX11_MOUSE	Annexin A11 OS=Mus musculus OX=10090 GN=Anxa11 PE=1 SV=2	Anxa11	NA		quantified	0	5.4659e+08	0	0	1.3163e+09	0	4	2	2	0	8.73766	0	0	9.11935	0
sp|P97427|DPYL1_MOUSE	Dihydropyrimidinase-related protein 1 OS=Mus musculus OX=10090 GN=Crmp1 PE=1 SV=1	Crmp1	NA		quantified	0	1.40568e+09	8.19377e+08	0	3.79514e+08	0	3	1	2	0	9.14789	8.91348	0	8.57923	0
sp|P97429|ANXA4_MOUSE	Annexin A4 OS=Mus musculus OX=10090 GN=Anxa4 PE=1 SV=4	Anxa4	NA		quantified	9.4701e+09	4.94299e+09	2.42937e+09	5.13628e+09	1.16744e+10	1.53874e+09	0	0	0	9.97635	9.69399	9.38549	9.71065	10.0672	9.18717
sp|P97447|FHL1_MOUSE	Four and a half LIM domains protein 1 OS=Mus musculus OX=10090 GN=Fhl1 PE=1 SV=3	Fhl1	NA		quantified	0	5.90721e+08	0	0	1.04932e+09	0	4	2	2	0	8.77138	0	0	9.02091	0
sp|P97461|RS5_MOUSE	40S ribosomal protein S5 OS=Mus musculus OX=10090 GN=Rps5 PE=1 SV=3	Rps5	NA		quantified	1.32454e+09	9.87265e+09	0	0	2.03945e+09	7.40801e+09	2	1	1	9.12207	9.99443	0	0	9.30951	9.8697
sp|P97470|PP4C_MOUSE	Serine/threonine-protein phosphatase 4 catalytic subunit OS=Mus musculus OX=10090 GN=Ppp4c PE=1 SV=2	Ppp4c	NA		quantified	0	1.04435e+09	0	0	4.79479e+08	0	4	2	2	0	9.01885	0	0	8.68077	0
sp|P97496|SMRC1_MOUSE	SWI/SNF complex subunit SMARCC1 OS=Mus musculus OX=10090 GN=Smarcc1 PE=1 SV=2	Smarcc1	ovary		quantified	3.79301e+08	1.13763e+09	6.07355e+08	0	5.211e+08	1.04793e+09	1	0	1	8.57898	9.056	8.78344	0	8.71692	9.02033
sp|P97760|RPB3_MOUSE	DNA-directed RNA polymerase II subunit RPB3 OS=Mus musculus OX=10090 GN=Polr2c PE=1 SV=2	Polr2c	NA		Only_Identified	0	0	0	0	0	0	6	3	3	0	0	0	0	0	0
sp|P97792|CXAR_MOUSE	Coxsackievirus and adenovirus receptor homolog OS=Mus musculus OX=10090 GN=Cxadr PE=1 SV=1	Cxadr	large intestine		quantified	6.83937e+08	0	0	0	4.55162e+08	0	4	2	2	8.83502	0	0	0	8.65817	0
sp|P97822|AN32E_MOUSE	Acidic leucine-rich nuclear phosphoprotein 32 family member E OS=Mus musculus OX=10090 GN=Anp32e PE=1 SV=2	Anp32e	lung		quantified	0	0	2.83478e+09	0	1.96729e+09	2.79023e+09	3	2	1	0	0	9.45252	0	9.29387	9.44564
sp|P97823|LYPA1_MOUSE	Acyl-protein thioesterase 1 OS=Mus musculus OX=10090 GN=Lypla1 PE=1 SV=1	Lypla1	NA		quantified	0	2.22563e+09	0	0	2.28973e+09	0	4	2	2	0	9.34745	0	0	9.35978	0
sp|P97927|LAMA4_MOUSE	Laminin subunit alpha-4 OS=Mus musculus OX=10090 GN=Lama4 PE=1 SV=2	Lama4	NA		Only_Identified	0	0	0	0	0	0	6	3	3	0	0	0	0	0	0
sp|P98064|MASP1_MOUSE	Mannan-binding lectin serine protease 1 OS=Mus musculus OX=10090 GN=Masp1 PE=1 SV=2	Masp1	liver		quantified	9.53498e+08	9.88503e+08	0	1.72831e+09	0	0	3	1	2	8.97932	8.99498	0	9.23762	0	0
sp|P98078|DAB2_MOUSE	Disabled homolog 2 OS=Mus musculus OX=10090 GN=Dab2 PE=1 SV=2	Dab2	kidney		quantified	1.04902e+09	0	6.26196e+08	5.48127e+08	7.00207e+08	0	2	1	1	9.02078	0	8.79671	8.73888	8.84523	0
sp|P99024|TBB5_MOUSE	Tubulin beta-5 chain OS=Mus musculus OX=10090 GN=Tubb5 PE=1 SV=1	Tubb5	NA		quantified	5.0201e+10	3.62128e+11	1.17183e+11	3.06495e+10	1.55843e+11	2.03772e+11	0	0	0	10.7007	11.5589	11.0689	10.4864	11.1927	11.3091
sp|P99026|PSB4_MOUSE	Proteasome subunit beta type-4 OS=Mus musculus OX=10090 GN=Psmb4 PE=1 SV=1	Psmb4	NA		quantified	1.51814e+09	7.63086e+08	2.87806e+10	1.04794e+09	7.20025e+08	1.008e+09	0	0	0	9.18131	8.88257	10.4591	9.02034	8.85735	9.00346
sp|P99027|RLA2_MOUSE	60S acidic ribosomal protein P2 OS=Mus musculus OX=10090 GN=Rplp2 PE=1 SV=3	Rplp2	NA		quantified	7.10482e+09	7.2467e+09	4.87346e+09	3.93302e+09	1.05927e+10	6.20271e+09	0	0	0	9.85155	9.86014	9.68784	9.59473	10.025	9.79258
sp|Q00262|STX2_MOUSE	Syntaxin-2 OS=Mus musculus OX=10090 GN=Stx2 PE=1 SV=1	Stx2	dorsal root ganglion	HG	quantified	6.73156e+07	0	0	0	0	0	5	2	3	7.82812	0	0	0	0	0
sp|Q00493|CBPE_MOUSE	Carboxypeptidase E OS=Mus musculus OX=10090 GN=Cpe PE=1 SV=2	Cpe	NA		quantified	2.0391e+09	0	1.8727e+09	2.73598e+09	0	0	3	1	2	9.30944	0	9.27247	9.43711	0	0
sp|Q00612|G6PD1_MOUSE	Glucose-6-phosphate 1-dehydrogenase X OS=Mus musculus OX=10090 GN=G6pdx PE=1 SV=3	G6pdx	NA		quantified	3.11697e+08	1.68752e+09	6.8942e+08	0	1.37163e+09	4.16572e+08	1	0	1	8.49373	9.22725	8.83848	0	9.13724	8.61969
sp|Q00651|ITA4_MOUSE	Integrin alpha-4 OS=Mus musculus OX=10090 GN=Itga4 PE=1 SV=1	Itga4	spleen		quantified	0	5.71132e+08	0	0	0	7.1046e+08	4	2	2	0	8.75674	0	0	0	8.85154
sp|Q00724|RET4_MOUSE	Retinol-binding protein 4 OS=Mus musculus OX=10090 GN=Rbp4 PE=1 SV=2	Rbp4	liver		Only_Identified	0	0	0	0	0	0	6	3	3	0	0	0	0	0	0
sp|Q01149|CO1A2_MOUSE	Collagen alpha-2(I) chain OS=Mus musculus OX=10090 GN=Col1a2 PE=1 SV=2	Col1a2	umbilical cord		quantified	1.25276e+08	2.53147e+09	5.80599e+10	0	9.62345e+09	1.00264e+09	1	0	1	8.09787	9.40337	10.7639	0	9.98333	9.00115
sp|Q01279|EGFR_MOUSE	Epidermal growth factor receptor OS=Mus musculus OX=10090 GN=Egfr PE=1 SV=1	Egfr	liver		quantified	2.31455e+08	4.45184e+08	0	0	5.25916e+08	0	3	1	2	8.36447	8.64854	0	0	8.72092	0
sp|Q01320|TOP2A_MOUSE	DNA topoisomerase 2-alpha OS=Mus musculus OX=10090 GN=Top2a PE=1 SV=2	Top2a	thymus		quantified	1.70953e+09	3.64351e+09	3.22004e+09	0	9.97272e+08	2.35322e+09	1	0	1	9.23288	9.56152	9.50786	0	8.99881	9.37166
sp|Q01768|NDKB_MOUSE	Nucleoside diphosphate kinase B OS=Mus musculus OX=10090 GN=Nme2 PE=1 SV=1	Nme2	NA		quantified	7.42783e+09	1.7446e+09	1.03892e+09	2.44142e+09	3.12015e+09	1.19957e+09	0	0	0	9.87086	9.2417	9.01658	9.38764	9.49417	9.07902
sp|Q01853|TERA_MOUSE	Transitional endoplasmic reticulum ATPase OS=Mus musculus OX=10090 GN=Vcp PE=1 SV=4	Vcp	NA		quantified	2.02081e+10	2.07419e+10	5.70677e+09	3.08936e+09	2.05874e+10	6.64549e+09	0	0	0	10.3055	10.3168	9.75639	9.48987	10.3136	9.82253
sp|Q02053|UBA1_MOUSE	Ubiquitin-like modifier-activating enzyme 1 OS=Mus musculus OX=10090 GN=Uba1 PE=1 SV=1	Uba1	NA		quantified	1.59876e+10	1.72809e+10	1.50041e+10	4.87773e+09	1.31857e+10	7.19288e+09	0	0	0	10.2038	10.2376	10.1762	9.68822	10.1201	9.8569
sp|Q02248|CTNB1_MOUSE	Catenin beta-1 OS=Mus musculus OX=10090 GN=Ctnnb1 PE=1 SV=1	Ctnnb1	NA	HG	quantified	4.4108e+08	0	0	0	0	0	5	2	3	8.64452	0	0	0	0	0
sp|Q02257|PLAK_MOUSE	Junction plakoglobin OS=Mus musculus OX=10090 GN=Jup PE=1 SV=3	Jup	NA		quantified	3.47759e+09	4.75599e+08	1.08555e+10	3.32343e+09	6.94227e+09	3.03796e+09	0	0	0	9.54128	8.67724	10.0356	9.52159	9.8415	9.48258
sp|Q02788|CO6A2_MOUSE	Collagen alpha-2(VI) chain OS=Mus musculus OX=10090 GN=Col6a2 PE=1 SV=3	Col6a2	NA		quantified	0	6.8619e+08	1.37301e+09	0	4.87126e+09	5.46695e+08	2	1	1	0	8.83644	9.13767	0	9.68764	8.73775
sp|Q02819|NUCB1_MOUSE	Nucleobindin-1 OS=Mus musculus OX=10090 GN=Nucb1 PE=1 SV=2	Nucb1	NA	NIT	quantified	0	0	0	0	0	7.96687e+08	5	3	2	0	0	0	0	0	8.90129
sp|Q03173|ENAH_MOUSE	Protein enabled homolog OS=Mus musculus OX=10090 GN=Enah PE=1 SV=2	Enah	testis		quantified	2.53286e+09	0	1.18685e+09	5.71879e+08	5.04113e+08	0	2	1	1	9.40361	0	9.07439	8.7573	8.70253	0
sp|Q03265|ATPA_MOUSE	ATP synthase subunit alpha, mitochondrial OS=Mus musculus OX=10090 GN=Atp5f1a PE=1 SV=1	Atp5f1a	NA		quantified	0	5.21222e+09	8.04521e+08	0	9.12203e+08	0	3	1	2	0	9.71702	8.90554	0	8.96009	0
sp|Q03350|TSP2_MOUSE	Thrombospondin-2 OS=Mus musculus OX=10090 GN=Thbs2 PE=1 SV=2	Thbs2	NA	NIT	quantified	0	0	0	0	7.37118e+09	0	5	3	2	0	0	0	0	9.86754	0
sp|Q03958|PFD6_MOUSE	Prefoldin subunit 6 OS=Mus musculus OX=10090 GN=Pfdn6 PE=1 SV=1	Pfdn6	NA		Only_Identified	0	0	0	0	0	0	6	3	3	0	0	0	0	0	0
sp|Q04447|KCRB_MOUSE	Creatine kinase B-type OS=Mus musculus OX=10090 GN=Ckb PE=1 SV=1	Ckb	NA		Only_Identified	0	0	0	0	0	0	6	3	3	0	0	0	0	0	0
sp|Q04750|TOP1_MOUSE	DNA topoisomerase 1 OS=Mus musculus OX=10090 GN=Top1 PE=1 SV=2	Top1	NA		quantified	3.1405e+09	0	3.8214e+08	0	0	6.06543e+08	3	1	2	9.497	0	8.58222	0	0	8.78286
sp|Q04857|CO6A1_MOUSE	Collagen alpha-1(VI) chain OS=Mus musculus OX=10090 GN=Col6a1 PE=1 SV=1	Col6a1	NA		quantified	1.8241e+09	2.42695e+09	1.16273e+09	1.88326e+09	9.16728e+09	4.05729e+08	0	0	0	9.26105	9.38506	9.06548	9.27491	9.96224	8.60824
sp|Q04863|RELB_MOUSE	Transcription factor RelB OS=Mus musculus OX=10090 GN=Relb PE=1 SV=2	Relb	lymph node		Only_Identified	0	0	0	0	0	0	6	3	3	0	0	0	0	0	0
sp|Q05793|PGBM_MOUSE	Basement membrane-specific heparan sulfate proteoglycan core protein OS=Mus musculus OX=10090 GN=Hspg2 PE=1 SV=1	Hspg2	umbilical cord		quantified	5.36029e+09	1.63796e+09	1.21975e+10	2.01867e+10	3.38316e+10	2.06409e+10	0	0	0	9.72919	9.2143	10.0863	10.3051	10.5293	10.3147
sp|Q05816|FABP5_MOUSE	Fatty acid-binding protein 5 OS=Mus musculus OX=10090 GN=Fabp5 PE=1 SV=3	Fabp5	NA		quantified	3.92546e+08	5.74815e+08	3.93091e+09	7.34758e+08	2.44171e+09	8.38393e+08	0	0	0	8.59389	8.75953	9.59449	8.86614	9.38769	8.92345
sp|Q05895|TSP3_MOUSE	Thrombospondin-3 OS=Mus musculus OX=10090 GN=Thbs3 PE=1 SV=2	Thbs3	umbilical cord		Only_Identified	0	0	0	0	0	0	6	3	3	0	0	0	0	0	0
sp|Q05D44|IF2P_MOUSE	Eukaryotic translation initiation factor 5B OS=Mus musculus OX=10090 GN=Eif5b PE=1 SV=2	Eif5b	lens		Only_Identified	0	0	0	0	0	0	6	3	3	0	0	0	0	0	0
sp|Q06890|CLUS_MOUSE	Clusterin OS=Mus musculus OX=10090 GN=Clu PE=1 SV=1	Clu	NA		quantified	1.29645e+11	2.9731e+10	1.17431e+09	2.36663e+11	5.92066e+08	1.05724e+09	0	0	0	11.1128	10.4732	9.06978	11.3741	8.77237	9.02418
sp|Q07076|ANXA7_MOUSE	Annexin A7 OS=Mus musculus OX=10090 GN=Anxa7 PE=1 SV=2	Anxa7	NA		quantified	0	1.01514e+09	0	0	4.12721e+08	9.1322e+08	3	2	1	0	9.00653	0	0	8.61566	8.96058
sp|Q07113|MPRI_MOUSE	Cation-independent mannose-6-phosphate receptor OS=Mus musculus OX=10090 GN=Igf2r PE=1 SV=1	Igf2r	umbilical cord		quantified	1.16214e+09	7.02128e+08	1.16911e+09	1.48808e+09	7.94457e+08	0	1	0	1	9.06526	8.84642	9.06786	9.17263	8.90007	0
sp|Q07797|LG3BP_MOUSE	Galectin-3-binding protein OS=Mus musculus OX=10090 GN=Lgals3bp PE=1 SV=1	Lgals3bp	NA		quantified	1.03529e+10	2.416e+10	7.29977e+10	2.35861e+10	4.67149e+10	1.48616e+10	0	0	0	10.0151	10.3831	10.8633	10.3727	10.6695	10.1721
sp|Q07968|F13B_MOUSE	Coagulation factor XIII B chain OS=Mus musculus OX=10090 GN=F13b PE=1 SV=2	F13b	NA	NIT	quantified	0	0	0	0	5.3134e+08	0	5	3	2	0	0	0	0	8.72537	0
sp|Q08288|LYAR_MOUSE	Cell growth-regulating nucleolar protein OS=Mus musculus OX=10090 GN=Lyar PE=1 SV=2	Lyar	testis		Only_Identified	0	0	0	0	0	0	6	3	3	0	0	0	0	0	0
sp|Q08879|FBLN1_MOUSE	Fibulin-1 OS=Mus musculus OX=10090 GN=Fbln1 PE=1 SV=2	Fbln1	bladder		quantified	4.48009e+08	1.37962e+10	1.94851e+09	0	1.16169e+10	1.36211e+09	1	0	1	8.65129	10.1398	9.2897	0	10.0651	9.13421
sp|Q08943|SSRP1_MOUSE	FACT complex subunit SSRP1 OS=Mus musculus OX=10090 GN=Ssrp1 PE=1 SV=2	Ssrp1	NA		quantified	7.88542e+09	2.95706e+09	1.01575e+10	1.31604e+09	1.72603e+09	4.69574e+09	0	0	0	9.89682	9.47086	10.0068	9.11927	9.23705	9.6717
sp|Q09143|SL7A1_MOUSE	High affinity cationic amino acid transporter 1 OS=Mus musculus OX=10090 GN=Slc7a1 PE=1 SV=1	Slc7a1	NA		quantified	3.49133e+09	2.39076e+09	2.89363e+09	4.62874e+09	4.75483e+09	4.0062e+09	0	0	0	9.54299	9.37854	9.46144	9.66546	9.67714	9.60273
sp|Q09M02|CBPC5_MOUSE	Cytosolic carboxypeptidase-like protein 5 OS=Mus musculus OX=10090 GN=Agbl5 PE=1 SV=2	Agbl5	testis		quantified	3.63937e+08	2.62767e+09	6.30471e+09	1.33639e+09	4.32222e+09	5.47251e+09	0	0	0	8.56103	9.41957	9.79966	9.12593	9.63571	9.73819
sp|Q0VBK2|K2C80_MOUSE	Keratin, type II cytoskeletal 80 OS=Mus musculus OX=10090 GN=Krt80 PE=1 SV=1	Krt80	NA		quantified	5.16469e+08	7.82199e+08	1.15679e+09	1.02019e+09	6.57077e+08	8.70159e+08	0	0	0	8.71304	8.89332	9.06325	9.00868	8.81762	8.9396
sp|Q11011|PSA_MOUSE	Puromycin-sensitive aminopeptidase OS=Mus musculus OX=10090 GN=Npepps PE=1 SV=2	Npepps	NA	NIT	quantified	0	0	0	0	4.99694e+08	0	5	3	2	0	0	0	0	8.6987	0
sp|Q1HFZ0|NSUN2_MOUSE	RNA cytosine C(5)-methyltransferase NSUN2 OS=Mus musculus OX=10090 GN=Nsun2 PE=1 SV=2	Nsun2	NA		Only_Identified	0	0	0	0	0	0	6	3	3	0	0	0	0	0	0
sp|Q2L4X1|BZW2_MUSMM	Basic leucine zipper and W2 domain-containing protein 2 OS=Mus musculus molossinus OX=57486 GN=Bzw2 PE=2 SV=1 >sp|Q91VK1|BZW2_MOUSE Basic leucine zipper and W2 domain-containing protein 2 OS=Mus musculus OX=10090 GN=Bzw2 PE=1 SV=1	Bzw2	NA	NIT	quantified	0	0	0	0	4.57253e+08	0	5	3	2	0	0	0	0	8.66016	0
sp|Q32NZ6|TMC5_MOUSE	Transmembrane channel-like protein 5 OS=Mus musculus OX=10090 GN=Tmc5 PE=2 SV=1	Tmc5	NA		quantified	2.59684e+10	2.46334e+10	6.69867e+10	1.90263e+11	4.34894e+10	4.68601e+10	0	0	0	10.4144	10.3915	10.826	11.2794	10.6384	10.6708
sp|Q3T9Z9|ZUP1_MOUSE	Zinc finger-containing ubiquitin peptidase 1 OS=Mus musculus OX=10090 GN=Zup1 PE=2 SV=2	Zup1	NA		quantified	0	1.18357e+09	1.51832e+09	2.08095e+09	1.18958e+09	1.32097e+09	1	1	0	0	9.07319	9.18136	9.31826	9.07539	9.12089
sp|Q3TH73|TTYH2_MOUSE	Protein tweety homolog 2 OS=Mus musculus OX=10090 GN=Ttyh2 PE=1 SV=1	Ttyh2	NA		quantified	3.30035e+09	2.30304e+10	1.32591e+10	1.78491e+10	8.27479e+09	1.94603e+10	0	0	0	9.51856	10.3623	10.1225	10.2516	9.91776	10.2892
sp|Q3THE2|ML12B_MOUSE	Myosin regulatory light chain 12B OS=Mus musculus OX=10090 GN=Myl12b PE=1 SV=2	Myl12b	NA		quantified	5.38003e+08	4.79218e+10	3.00102e+09	0	3.55541e+10	6.97184e+09	1	0	1	8.73078	10.6805	9.47727	0	10.5509	9.84335
sp|Q3THK3|T2FA_MOUSE	General transcription factor IIF subunit 1 OS=Mus musculus OX=10090 GN=Gtf2f1 PE=1 SV=2	Gtf2f1	NA	HG	quantified	5.37037e+08	0	0	0	0	0	5	2	3	8.73	0	0	0	0	0
sp|Q3THK7|GUAA_MOUSE	GMP synthase [glutamine-hydrolyzing] OS=Mus musculus OX=10090 GN=Gmps PE=1 SV=2	Gmps	testis		quantified	7.35812e+07	1.60278e+09	0	0	0	1.28048e+09	3	1	2	7.86677	9.20487	0	0	0	9.10737
sp|Q3THS6|METK2_MOUSE	S-adenosylmethionine synthase isoform type-2 OS=Mus musculus OX=10090 GN=Mat2a PE=1 SV=2	Mat2a	prostate		quantified	1.53878e+09	1.26393e+09	1.86977e+09	0	0	1.68683e+09	2	0	2	9.18718	9.10172	9.27179	0	0	9.22707
sp|Q3TTY5|K22E_MOUSE	Keratin, type II cytoskeletal 2 epidermal OS=Mus musculus OX=10090 GN=Krt2 PE=1 SV=1	Krt2	digits		quantified	1.07697e+11	5.91356e+10	1.17072e+11	9.32691e+10	5.9786e+10	1.04133e+11	0	0	0	11.0322	10.7718	11.0685	10.9697	10.7766	11.0176
sp|Q3TWW8|SRSF6_MOUSE	Serine/arginine-rich splicing factor 6 OS=Mus musculus OX=10090 GN=Srsf6 PE=1 SV=1	Srsf6	NA		quantified	2.06981e+09	4.42104e+09	5.50491e+09	1.25925e+09	2.84576e+09	2.86898e+09	0	0	0	9.31593	9.64552	9.74075	9.10011	9.4542	9.45773
sp|Q3TXS7|PSMD1_MOUSE	26S proteasome non-ATPase regulatory subunit 1 OS=Mus musculus OX=10090 GN=Psmd1 PE=1 SV=1	Psmd1	NA		quantified	9.97601e+08	8.72524e+09	1.56096e+09	0	4.72282e+09	2.08439e+09	1	0	1	8.99896	9.94078	9.19339	0	9.6742	9.31898
sp|Q3U0V1|FUBP2_MOUSE	Far upstream element-binding protein 2 OS=Mus musculus OX=10090 GN=Khsrp PE=1 SV=2	Khsrp	NA	NIT	quantified	0	0	0	0	0	7.82681e+08	5	3	2	0	0	0	0	0	8.89358
sp|Q3U962|CO5A2_MOUSE	Collagen alpha-2(V) chain OS=Mus musculus OX=10090 GN=Col5a2 PE=1 SV=1	Col5a2	embryo	HG	quantified	0	0	1.79111e+09	0	0	0	5	2	3	0	0	9.25312	0	0	0
sp|Q3U9N9|MOT10_MOUSE	Monocarboxylate transporter 10 OS=Mus musculus OX=10090 GN=Slc16a10 PE=1 SV=1	Slc16a10	NA		quantified	9.2941e+08	0	0	0	4.89057e+08	0	4	2	2	8.96821	0	0	0	8.68936	0
sp|Q3UDE2|TTL12_MOUSE	Tubulin--tyrosine ligase-like protein 12 OS=Mus musculus OX=10090 GN=Ttll12 PE=1 SV=1	Ttll12	NA		quantified	2.1977e+08	9.13322e+08	7.35861e+08	0	4.00443e+08	1.0635e+09	1	0	1	8.34197	8.96062	8.8668	0	8.60254	9.02674
sp|Q3UEB3|PUF60_MOUSE	Poly(U)-binding-splicing factor PUF60 OS=Mus musculus OX=10090 GN=Puf60 PE=1 SV=2	Puf60	NA		Only_Identified	0	0	0	0	0	0	6	3	3	0	0	0	0	0	0
sp|Q3UGC7|EI3JA_MOUSE	Eukaryotic translation initiation factor 3 subunit J-A OS=Mus musculus OX=10090 GN=Eif3j1 PE=2 SV=1	Eif3j1	NA		Only_Identified	0	0	0	0	0	0	6	3	3	0	0	0	0	0	0
sp|Q3UH60|DIP2B_MOUSE	Disco-interacting protein 2 homolog B OS=Mus musculus OX=10090 GN=Dip2b PE=1 SV=1	Dip2b	NA	HG	quantified	5.43601e+08	4.56232e+08	0	0	0	0	4	1	3	8.73528	8.65919	0	0	0	0
sp|Q3UIA2|RHG17_MOUSE	Rho GTPase-activating protein 17 OS=Mus musculus OX=10090 GN=Arhgap17 PE=1 SV=1	Arhgap17	liver	NIT	quantified	0	0	0	0	6.26596e+08	0	5	3	2	0	0	0	0	8.79699	0
sp|Q3UK37|TEDC1_MOUSE	Tubulin epsilon and delta complex protein 1 OS=Mus musculus OX=10090 GN=Tedc1 PE=1 SV=2	Tedc1	NA		Only_Identified	0	0	0	0	0	0	6	3	3	0	0	0	0	0	0
sp|Q3UM45|PP1R7_MOUSE	Protein phosphatase 1 regulatory subunit 7 OS=Mus musculus OX=10090 GN=Ppp1r7 PE=1 SV=2	Ppp1r7	NA		Only_Identified	0	0	0	0	0	0	6	3	3	0	0	0	0	0	0
sp|Q3UMR5|MCU_MOUSE	Calcium uniporter protein, mitochondrial OS=Mus musculus OX=10090 GN=Mcu PE=1 SV=2	Mcu	NA		Only_Identified	0	0	0	0	0	0	6	3	3	0	0	0	0	0	0
sp|Q3UMU9|HDGR2_MOUSE	Hepatoma-derived growth factor-related protein 2 OS=Mus musculus OX=10090 GN=Hdgfl2 PE=1 SV=1	Hdgfl2	NA	HG	quantified	1.56804e+08	0	0	0	0	0	5	2	3	8.19536	0	0	0	0	0
sp|Q3UMY5|EMAL4_MOUSE	Echinoderm microtubule-associated protein-like 4 OS=Mus musculus OX=10090 GN=Eml4 PE=1 SV=1	Eml4	NA	NIT	quantified	0	0	0	0	9.70045e+08	0	5	3	2	0	0	0	0	8.98679	0
sp|Q3UPF5|ZCCHV_MOUSE	Zinc finger CCCH-type antiviral protein 1 OS=Mus musculus OX=10090 GN=Zc3hav1 PE=1 SV=1	Zc3hav1	NA		Only_Identified	0	0	0	0	0	0	6	3	3	0	0	0	0	0	0
sp|Q3UPL0|SC31A_MOUSE	Protein transport protein Sec31A OS=Mus musculus OX=10090 GN=Sec31a PE=1 SV=2	Sec31a	NA		quantified	0	5.20778e+08	0	0	5.25572e+08	0	4	2	2	0	8.71665	0	0	8.72063	0
sp|Q3UQ28|PXDN_MOUSE	Peroxidasin homolog OS=Mus musculus OX=10090 GN=Pxdn PE=1 SV=2	Pxdn	NA		quantified	0	0	1.4275e+09	0	5.0115e+08	0	4	2	2	0	0	9.15458	0	8.69997	0
sp|Q3UQ44|IQGA2_MOUSE	Ras GTPase-activating-like protein IQGAP2 OS=Mus musculus OX=10090 GN=Iqgap2 PE=1 SV=2	Iqgap2	NA		quantified	0	5.86974e+09	2.74058e+09	1.16707e+09	1.34802e+10	7.44867e+09	1	1	0	0	9.76862	9.43784	9.0671	10.1297	9.87208
sp|Q3UR85|MYRF_MOUSE	Myelin regulatory factor OS=Mus musculus OX=10090 GN=Myrf PE=1 SV=2	Myrf	NA	HG	quantified	0	6.78634e+08	0	0	0	0	5	2	3	0	8.83164	0	0	0	0
sp|Q3URQ0|TEX10_MOUSE	Testis-expressed protein 10 OS=Mus musculus OX=10090 GN=Tex10 PE=1 SV=1	Tex10	NA		Only_Identified	0	0	0	0	0	0	6	3	3	0	0	0	0	0	0
sp|Q3UV17|K22O_MOUSE	Keratin, type II cytoskeletal 2 oral OS=Mus musculus OX=10090 GN=Krt76 PE=1 SV=1	Krt76	stomach		quantified	6.82439e+10	6.62537e+10	1.6738e+11	1.1736e+11	9.62583e+10	2.03984e+11	0	0	0	10.8341	10.8212	11.2237	11.0695	10.9834	11.3096
sp|Q3UX10|TBAL3_MOUSE	Tubulin alpha chain-like 3 OS=Mus musculus OX=10090 GN=Tubal3 PE=2 SV=2	Tubal3	small intestine		quantified	0	2.42035e+09	1.10705e+09	4.5989e+08	1.45135e+09	1.62226e+09	1	1	0	0	9.38388	9.04417	8.66265	9.16177	9.21012
sp|Q3UYV9|NCBP1_MOUSE	Nuclear cap-binding protein subunit 1 OS=Mus musculus OX=10090 GN=Ncbp1 PE=1 SV=2	Ncbp1	NA		Only_Identified	0	0	0	0	0	0	6	3	3	0	0	0	0	0	0
sp|Q497I4|KRT35_MOUSE	Keratin, type I cuticular Ha5 OS=Mus musculus OX=10090 GN=Krt35 PE=1 SV=1	Krt35	snout epidermis	NIT	quantified	0	0	0	0	8.94766e+08	0	5	3	2	0	0	0	0	8.95171	0
sp|Q4KMM3|OXR1_MOUSE	Oxidation resistance protein 1 OS=Mus musculus OX=10090 GN=Oxr1 PE=1 SV=3	Oxr1	NA		quantified	7.84401e+08	5.58242e+08	1.24624e+09	8.55121e+08	6.99466e+08	8.50974e+08	0	0	0	8.89454	8.74682	9.0956	8.93203	8.84477	8.92992
sp|Q4PZA2|ECE1_MOUSE	Endothelin-converting enzyme 1 OS=Mus musculus OX=10090 GN=Ece1 PE=1 SV=1	Ece1	NA		quantified	3.36985e+09	9.65676e+08	2.37633e+09	2.3649e+08	1.52689e+09	8.87328e+08	0	0	0	9.52761	8.98483	9.37591	8.37381	9.18381	8.94808
sp|Q4VA53|PDS5B_MOUSE	Sister chromatid cohesion protein PDS5 homolog B OS=Mus musculus OX=10090 GN=Pds5b PE=1 SV=1	Pds5b	NA		quantified	0	8.66905e+08	0	0	0	5.02695e+08	4	2	2	0	8.93797	0	0	0	8.7013
sp|Q501J6|DDX17_MOUSE	Probable ATP-dependent RNA helicase DDX17 OS=Mus musculus OX=10090 GN=Ddx17 PE=1 SV=1	Ddx17	NA		quantified	1.91334e+08	3.97084e+09	0	0	0	3.31558e+09	3	1	2	8.28179	9.59888	0	0	0	9.52056
sp|Q505F5|LRC47_MOUSE	Leucine-rich repeat-containing protein 47 OS=Mus musculus OX=10090 GN=Lrrc47 PE=1 SV=1	Lrrc47	NA		quantified	2.45321e+08	9.25037e+08	0	0	0	6.28473e+08	3	1	2	8.38973	8.96616	0	0	0	8.79829
sp|Q569L8|CENPJ_MOUSE	Centromere protein J OS=Mus musculus OX=10090 GN=Cenpj PE=2 SV=2	Cenpj	NA		Only_Identified	0	0	0	0	0	0	6	3	3	0	0	0	0	0	0
sp|Q569Z5|DDX46_MOUSE	Probable ATP-dependent RNA helicase DDX46 OS=Mus musculus OX=10090 GN=Ddx46 PE=1 SV=2	Ddx46	NA	HG	quantified	0	9.56627e+08	1.19999e+09	0	0	0	4	1	3	0	8.98074	9.07918	0	0	0
sp|Q571I9|A16A1_MOUSE	Aldehyde dehydrogenase family 16 member A1 OS=Mus musculus OX=10090 GN=Aldh16a1 PE=1 SV=2	Aldh16a1	NA		Only_Identified	0	0	0	0	0	0	6	3	3	0	0	0	0	0	0
sp|Q5EG47|AAPK1_MOUSE	5'-AMP-activated protein kinase catalytic subunit alpha-1 OS=Mus musculus OX=10090 GN=Prkaa1 PE=1 SV=2	Prkaa1	NA		Only_Identified	0	0	0	0	0	0	6	3	3	0	0	0	0	0	0
sp|Q5GH64|XKR7_MOUSE	XK-related protein 7 OS=Mus musculus OX=10090 GN=Xkr7 PE=2 SV=1	Xkr7	NA		Only_Identified	0	0	0	0	0	0	6	3	3	0	0	0	0	0	0
sp|Q5SQX6|CYFP2_MOUSE	Cytoplasmic FMR1-interacting protein 2 OS=Mus musculus OX=10090 GN=Cyfip2 PE=1 SV=2	Cyfip2	eye		Only_Identified	0	0	0	0	0	0	6	3	3	0	0	0	0	0	0
sp|Q5SSW2|PSME4_MOUSE	Proteasome activator complex subunit 4 OS=Mus musculus OX=10090 GN=Psme4 PE=1 SV=1	Psme4	NA		quantified	3.72233e+08	5.21921e+08	0	0	4.81702e+09	3.63189e+08	2	1	1	8.57082	8.7176	0	0	9.68278	8.56013
sp|Q5SUF2|LC7L3_MOUSE	Luc7-like protein 3 OS=Mus musculus OX=10090 GN=Luc7l3 PE=1 SV=1	Luc7l3	NA		quantified	0	1.17503e+09	5.22916e+08	0	3.82504e+08	1.11925e+09	2	1	1	0	9.07005	8.71843	0	8.58264	9.04893
sp|Q5SUR0|PUR4_MOUSE	Phosphoribosylformylglycinamidine synthase OS=Mus musculus OX=10090 GN=Pfas PE=1 SV=1	Pfas	NA	HG	quantified	7.24976e+08	0	0	0	0	0	5	2	3	8.86032	0	0	0	0	0
sp|Q5SW19|CLU_MOUSE	Clustered mitochondria protein homolog OS=Mus musculus OX=10090 GN=Cluh PE=1 SV=2	Cluh	NA		Only_Identified	0	0	0	0	0	0	6	3	3	0	0	0	0	0	0
sp|Q5SWU9|ACACA_MOUSE	Acetyl-CoA carboxylase 1 OS=Mus musculus OX=10090 GN=Acaca PE=1 SV=1	Acaca	NA	HG	quantified	0	0	6.60895e+08	0	0	0	5	2	3	0	0	8.82013	0	0	0
sp|Q5SYL3|K0100_MOUSE	Protein KIAA0100 OS=Mus musculus OX=10090 GN=Kiaa0100 PE=1 SV=1	Kiaa0100	NA		Only_Identified	0	0	0	0	0	0	6	3	3	0	0	0	0	0	0
sp|Q5U4C1|GASP1_MOUSE	G-protein coupled receptor-associated sorting protein 1 OS=Mus musculus OX=10090 GN=Gprasp1 PE=1 SV=1	Gprasp1	NA		quantified	2.57027e+08	0	7.59451e+08	1.70346e+09	6.39984e+08	1.1646e+09	1	1	0	8.40998	0	8.8805	9.23133	8.80617	9.06618
sp|Q5U4D9|THOC6_MOUSE	THO complex subunit 6 homolog OS=Mus musculus OX=10090 GN=Thoc6 PE=1 SV=1	Thoc6	NA		quantified	6.59918e+08	7.59784e+08	5.58829e+08	0	0	8.94661e+08	2	0	2	8.81949	8.88069	8.74728	0	0	8.95166
sp|Q5XJY5|COPD_MOUSE	Coatomer subunit delta OS=Mus musculus OX=10090 GN=Arcn1 PE=1 SV=2	Arcn1	NA		quantified	1.82776e+08	1.82687e+09	0	0	1.29756e+09	0	3	1	2	8.26192	9.26171	0	0	9.11313	0
sp|Q60605|MYL6_MOUSE	Myosin light polypeptide 6 OS=Mus musculus OX=10090 GN=Myl6 PE=1 SV=3	Myl6	NA		quantified	1.20825e+09	4.55248e+10	2.17207e+09	0	3.52286e+10	3.75979e+09	1	0	1	9.08216	10.6582	9.33687	0	10.5469	9.57516
sp|Q60634|FLOT2_MOUSE	Flotillin-2 OS=Mus musculus OX=10090 GN=Flot2 PE=1 SV=2	Flot2	dorsal root ganglion		Only_Identified	0	0	0	0	0	0	6	3	3	0	0	0	0	0	0
sp|Q60668|HNRPD_MOUSE	Heterogeneous nuclear ribonucleoprotein D0 OS=Mus musculus OX=10090 GN=Hnrnpd PE=1 SV=2	Hnrnpd	NA		quantified	1.11928e+09	4.94998e+09	1.17634e+09	0	5.61213e+09	1.04838e+10	1	0	1	9.04894	9.6946	9.07053	0	9.74913	10.0205
sp|Q60676|PPP5_MOUSE	Serine/threonine-protein phosphatase 5 OS=Mus musculus OX=10090 GN=Ppp5c PE=1 SV=3	Ppp5c	NA		Only_Identified	0	0	0	0	0	0	6	3	3	0	0	0	0	0	0
sp|Q60692|PSB6_MOUSE	Proteasome subunit beta type-6 OS=Mus musculus OX=10090 GN=Psmb6 PE=1 SV=3	Psmb6	NA		quantified	2.40793e+09	1.61837e+09	0	8.69242e+08	1.64072e+09	0	2	1	1	9.38164	9.20908	0	8.93914	9.21504	0
sp|Q60737|CSK21_MOUSE	Casein kinase II subunit alpha OS=Mus musculus OX=10090 GN=Csnk2a1 PE=1 SV=2	Csnk2a1	lung		quantified	1.59151e+10	1.15026e+10	1.09573e+10	1.18384e+10	6.81421e+09	5.75507e+09	0	0	0	10.2018	10.0608	10.0397	10.0733	9.83342	9.76005
sp|Q60770|STXB3_MOUSE	Syntaxin-binding protein 3 OS=Mus musculus OX=10090 GN=Stxbp3 PE=1 SV=1	Stxbp3	NA		Only_Identified	0	0	0	0	0	0	6	3	3	0	0	0	0	0	0
sp|Q60847|COCA1_MOUSE	Collagen alpha-1(XII) chain OS=Mus musculus OX=10090 GN=Col12a1 PE=2 SV=3	Col12a1	embryo		quantified	1.08374e+08	3.11514e+08	6.79366e+10	0	3.60224e+10	0	2	0	2	8.03492	8.49348	10.8321	0	10.5566	0
sp|Q60864|STIP1_MOUSE	Stress-induced-phosphoprotein 1 OS=Mus musculus OX=10090 GN=Stip1 PE=1 SV=1	Stip1	NA		quantified	4.36483e+09	4.84013e+09	3.4314e+09	8.96373e+08	4.23516e+09	5.71406e+09	0	0	0	9.63997	9.68486	9.53547	8.95249	9.62687	9.75694
sp|Q60870|REEP5_MOUSE	Receptor expression-enhancing protein 5 OS=Mus musculus OX=10090 GN=Reep5 PE=1 SV=1	Reep5	NA		Only_Identified	0	0	0	0	0	0	6	3	3	0	0	0	0	0	0
sp|Q60899|ELAV2_MOUSE	ELAV-like protein 2 OS=Mus musculus OX=10090 GN=Elavl2 PE=1 SV=1	Elavl2	brain		Only_Identified	0	0	0	0	0	0	6	3	3	0	0	0	0	0	0
sp|Q60972|RBBP4_MOUSE	Histone-binding protein RBBP4 OS=Mus musculus OX=10090 GN=Rbbp4 PE=1 SV=5	Rbbp4	NA		quantified	1.47349e+09	1.07702e+10	2.98941e+09	0	2.29142e+09	1.20349e+10	1	0	1	9.16835	10.0322	9.47559	0	9.36011	10.0804
sp|Q60973|RBBP7_MOUSE	Histone-binding protein RBBP7 OS=Mus musculus OX=10090 GN=Rbbp7 PE=1 SV=1	Rbbp7	NA		Only_Identified	0	0	0	0	0	0	6	3	3	0	0	0	0	0	0
sp|Q61024|ASNS_MOUSE	Asparagine synthetase [glutamine-hydrolyzing] OS=Mus musculus OX=10090 GN=Asns PE=1 SV=3	Asns	NA		quantified	1.64238e+09	6.32883e+08	1.31377e+09	0	2.61352e+08	0	2	0	2	9.21547	8.80132	9.11852	0	8.41723	0
sp|Q61035|HARS1_MOUSE	Histidine--tRNA ligase, cytoplasmic OS=Mus musculus OX=10090 GN=Hars1 PE=1 SV=2	Hars1	NA		Only_Identified	0	0	0	0	0	0	6	3	3	0	0	0	0	0	0
sp|Q61081|CDC37_MOUSE	Hsp90 co-chaperone Cdc37 OS=Mus musculus OX=10090 GN=Cdc37 PE=1 SV=1	Cdc37	NA		Only_Identified	0	0	0	0	0	0	6	3	3	0	0	0	0	0	0
sp|Q61147|CERU_MOUSE	Ceruloplasmin OS=Mus musculus OX=10090 GN=Cp PE=1 SV=2	Cp	testis		quantified	1.05081e+09	0	0	3.56699e+09	0	8.4941e+08	3	2	1	9.02153	0	0	9.5523	0	8.92912
sp|Q61166|MARE1_MOUSE	Microtubule-associated protein RP/EB family member 1 OS=Mus musculus OX=10090 GN=Mapre1 PE=1 SV=3	Mapre1	NA	HG	quantified	1.47714e+09	0	0	0	0	0	5	2	3	9.16942	0	0	0	0	0
sp|Q61171|PRDX2_MOUSE	Peroxiredoxin-2 OS=Mus musculus OX=10090 GN=Prdx2 PE=1 SV=3	Prdx2	dorsal root ganglion		quantified	2.39634e+09	8.69349e+09	7.06941e+09	2.85406e+09	1.19606e+10	9.90932e+09	0	0	0	9.37955	9.93919	9.84938	9.45546	10.0778	9.99604
sp|Q61187|TS101_MOUSE	Tumor susceptibility gene 101 protein OS=Mus musculus OX=10090 GN=Tsg101 PE=1 SV=2	Tsg101	NA		quantified	7.26149e+09	4.24102e+09	3.25645e+09	6.97761e+09	5.11972e+09	7.26308e+09	0	0	0	9.86103	9.62747	9.51274	9.84371	9.70925	9.86112
sp|Q61205|PA1B3_MOUSE	Platelet-activating factor acetylhydrolase IB subunit gamma OS=Mus musculus OX=10090 GN=Pafah1b3 PE=1 SV=1	Pafah1b3	NA		Only_Identified	0	0	0	0	0	0	6	3	3	0	0	0	0	0	0
sp|Q61206|PA1B2_MOUSE	Platelet-activating factor acetylhydrolase IB subunit beta OS=Mus musculus OX=10090 GN=Pafah1b2 PE=1 SV=2	Pafah1b2	brain		quantified	2.6446e+08	4.93379e+08	3.71664e+08	0	5.6931e+08	0	2	0	2	8.42236	8.69318	8.57015	0	8.75535	0
sp|Q61207|SAP_MOUSE	Prosaposin OS=Mus musculus OX=10090 GN=Psap PE=1 SV=2	Psap	NA		quantified	1.93267e+09	0	0	1.6365e+09	0	0	4	2	2	9.28616	0	0	9.21391	0	0
sp|Q61233|PLSL_MOUSE	Plastin-2 OS=Mus musculus OX=10090 GN=Lcp1 PE=1 SV=4	Lcp1	NA		quantified	0	3.96385e+09	0	3.48967e+08	0	5.95526e+09	3	2	1	0	9.59812	0	8.54278	0	9.7749
sp|Q61235|SNTB2_MOUSE	Beta-2-syntrophin OS=Mus musculus OX=10090 GN=Sntb2 PE=1 SV=2	Sntb2	NA		Only_Identified	0	0	0	0	0	0	6	3	3	0	0	0	0	0	0
sp|Q61239|FNTA_MOUSE	Protein farnesyltransferase/geranylgeranyltransferase type-1 subunit alpha OS=Mus musculus OX=10090 GN=Fnta PE=1 SV=1	Fnta	NA		Only_Identified	0	0	0	0	0	0	6	3	3	0	0	0	0	0	0
sp|Q61249|IGBP1_MOUSE	Immunoglobulin-binding protein 1 OS=Mus musculus OX=10090 GN=Igbp1 PE=1 SV=1	Igbp1	NA	HG	quantified	2.79051e+08	0	0	0	0	0	5	2	3	8.44568	0	0	0	0	0
sp|Q61286|HTF4_MOUSE	Transcription factor 12 OS=Mus musculus OX=10090 GN=Tcf12 PE=1 SV=2	Tcf12	embryo	HG	quantified	0	0	3.69422e+09	0	0	0	5	2	3	0	0	9.56752	0	0	0
sp|Q61292|LAMB2_MOUSE	Laminin subunit beta-2 OS=Mus musculus OX=10090 GN=Lamb2 PE=1 SV=2	Lamb2	NA	NIT	quantified	0	0	0	0	4.9517e+08	0	5	3	2	0	0	0	0	8.69475	0
sp|Q61316|HSP74_MOUSE	Heat shock 70 kDa protein 4 OS=Mus musculus OX=10090 GN=Hspa4 PE=1 SV=1	Hspa4	testis		quantified	2.05214e+09	1.50804e+09	0	0	7.65007e+08	0	3	1	2	9.31221	9.17841	0	0	8.88367	0
sp|Q61398|PCOC1_MOUSE	Procollagen C-endopeptidase enhancer 1 OS=Mus musculus OX=10090 GN=Pcolce PE=1 SV=2	Pcolce	NA		quantified	0	0	4.52515e+09	0	2.92725e+09	1.30102e+09	3	2	1	0	0	9.65563	0	9.46646	9.11428
sp|Q61414|K1C15_MOUSE	Keratin, type I cytoskeletal 15 OS=Mus musculus OX=10090 GN=Krt15 PE=1 SV=2	Krt15	eye		Only_Identified	0	0	0	0	0	0	6	3	3	0	0	0	0	0	0
sp|Q61490|CD166_MOUSE	CD166 antigen OS=Mus musculus OX=10090 GN=Alcam PE=1 SV=3	Alcam	NA		quantified	0	0	6.28069e+08	0	6.74171e+08	8.01309e+08	3	2	1	0	0	8.79801	0	8.82877	8.9038
sp|Q61495|DSG1A_MOUSE	Desmoglein-1-alpha OS=Mus musculus OX=10090 GN=Dsg1a PE=2 SV=2	Dsg1a	eye		quantified	2.74019e+09	6.04563e+08	1.46584e+09	0	8.17318e+08	8.29635e+08	1	0	1	9.43778	8.78144	9.16609	0	8.91239	8.91889
sp|Q61508|ECM1_MOUSE	Extracellular matrix protein 1 OS=Mus musculus OX=10090 GN=Ecm1 PE=1 SV=2	Ecm1	NA		quantified	0	4.76964e+09	0	0	3.77794e+09	0	4	2	2	0	9.67849	0	0	9.57725	0
sp|Q61543|GSLG1_MOUSE	Golgi apparatus protein 1 OS=Mus musculus OX=10090 GN=Glg1 PE=1 SV=1	Glg1	NA		quantified	0	4.99157e+08	0	0	1.11544e+09	0	4	2	2	0	8.69824	0	0	9.04745	0
sp|Q61545|EWS_MOUSE	RNA-binding protein EWS OS=Mus musculus OX=10090 GN=Ewsr1 PE=1 SV=2	Ewsr1	NA		Only_Identified	0	0	0	0	0	0	6	3	3	0	0	0	0	0	0
sp|Q61550|RAD21_MOUSE	Double-strand-break repair protein rad21 homolog OS=Mus musculus OX=10090 GN=Rad21 PE=1 SV=3	Rad21	NA		Only_Identified	0	0	0	0	0	0	6	3	3	0	0	0	0	0	0
sp|Q61553|FSCN1_MOUSE	Fascin OS=Mus musculus OX=10090 GN=Fscn1 PE=1 SV=4	Fscn1	NA	NIT	quantified	0	0	0	0	5.19407e+08	0	5	3	2	0	0	0	0	8.71551	0
sp|Q61581|IBP7_MOUSE	Insulin-like growth factor-binding protein 7 OS=Mus musculus OX=10090 GN=Igfbp7 PE=1 SV=3	Igfbp7	NA		Only_Identified	0	0	0	0	0	0	6	3	3	0	0	0	0	0	0
sp|Q61598|GDIB_MOUSE	Rab GDP dissociation inhibitor beta OS=Mus musculus OX=10090 GN=Gdi2 PE=1 SV=1	Gdi2	NA		quantified	1.13785e+10	5.00998e+09	2.02395e+09	4.04592e+09	4.94058e+09	1.95785e+09	0	0	0	10.0561	9.69984	9.3062	9.60702	9.69378	9.29178
sp|Q61644|PACN1_MOUSE	Protein kinase C and casein kinase substrate in neurons protein 1 OS=Mus musculus OX=10090 GN=Pacsin1 PE=1 SV=1	Pacsin1	brain	HG	quantified	2.53603e+08	0	7.82488e+08	0	0	0	4	1	3	8.40416	0	8.89348	0	0	0
sp|Q61655|DD19A_MOUSE	ATP-dependent RNA helicase DDX19A OS=Mus musculus OX=10090 GN=Ddx19a PE=1 SV=2	Ddx19a	NA		Only_Identified	0	0	0	0	0	0	6	3	3	0	0	0	0	0	0
sp|Q61656|DDX5_MOUSE	Probable ATP-dependent RNA helicase DDX5 OS=Mus musculus OX=10090 GN=Ddx5 PE=1 SV=2	Ddx5	NA		quantified	8.52592e+09	1.15138e+10	8.85583e+09	4.82501e+09	5.04616e+09	7.93802e+09	0	0	0	9.93074	10.0612	9.94723	9.6835	9.70296	9.89971
sp|Q61699|HS105_MOUSE	Heat shock protein 105 kDa OS=Mus musculus OX=10090 GN=Hsph1 PE=1 SV=2	Hsph1	NA		quantified	3.73572e+09	1.67555e+09	8.7917e+08	4.38968e+08	0	1.05075e+09	1	0	1	9.57237	9.22416	8.94407	8.64243	0	9.0215
sp|Q61703|ITIH2_MOUSE	Inter-alpha-trypsin inhibitor heavy chain H2 OS=Mus musculus OX=10090 GN=Itih2 PE=1 SV=1	Itih2	liver		quantified	1.26526e+10	9.53897e+09	1.35206e+10	2.04883e+10	1.10777e+10	9.15757e+09	0	0	0	10.1022	9.9795	10.131	10.3115	10.0444	9.96178
sp|Q61704|ITIH3_MOUSE	Inter-alpha-trypsin inhibitor heavy chain H3 OS=Mus musculus OX=10090 GN=Itih3 PE=1 SV=3	Itih3	liver		Only_Identified	0	0	0	0	0	0	6	3	3	0	0	0	0	0	0
sp|Q61735|CD47_MOUSE	Leukocyte surface antigen CD47 OS=Mus musculus OX=10090 GN=Cd47 PE=1 SV=2	Cd47	NA	NIT	quantified	0	0	0	0	3.54139e+08	4.12228e+08	4	3	1	0	0	0	0	8.54917	8.61514
sp|Q61739|ITA6_MOUSE	Integrin alpha-6 OS=Mus musculus OX=10090 GN=Itga6 PE=1 SV=3	Itga6	NA		quantified	7.922e+09	2.86125e+09	3.62561e+09	2.0651e+09	7.66886e+09	1.8947e+09	0	0	0	9.89883	9.45656	9.55938	9.31494	9.88473	9.27754
sp|Q61753|SERA_MOUSE	D-3-phosphoglycerate dehydrogenase OS=Mus musculus OX=10090 GN=Phgdh PE=1 SV=3	Phgdh	NA		quantified	0	6.8765e+09	2.69757e+08	0	1.81282e+08	6.23747e+09	2	1	1	0	9.83737	8.43097	0	8.25835	9.79501
sp|Q61765|K1H1_MOUSE	Keratin, type I cuticular Ha1 OS=Mus musculus OX=10090 GN=Krt31 PE=1 SV=2	Krt31	NA	HG	quantified	0	0	2.38686e+09	0	0	0	5	2	3	0	0	9.37783	0	0	0
sp|Q61768|KINH_MOUSE	Kinesin-1 heavy chain OS=Mus musculus OX=10090 GN=Kif5b PE=1 SV=3	Kif5b	NA	NIT	quantified	0	0	0	0	1.27693e+09	0	5	3	2	0	0	0	0	9.10617	0
sp|Q61781|K1C14_MOUSE	Keratin, type I cytoskeletal 14 OS=Mus musculus OX=10090 GN=Krt14 PE=1 SV=2	Krt14	epidermis		quantified	6.12654e+10	2.02692e+09	2.71894e+10	8.19666e+09	6.12969e+10	1.22417e+11	0	0	0	10.7872	9.30684	10.4344	9.91364	10.7874	11.0878
sp|Q61789|LAMA3_MOUSE	Laminin subunit alpha-3 OS=Mus musculus OX=10090 GN=Lama3 PE=1 SV=4	Lama3	brain		quantified	1.7967e+09	2.61948e+09	3.26595e+09	0	7.64901e+09	0	2	0	2	9.25448	9.41821	9.51401	0	9.88361	0
sp|Q61792|LASP1_MOUSE	LIM and SH3 domain protein 1 OS=Mus musculus OX=10090 GN=Lasp1 PE=1 SV=1	Lasp1	testis		Only_Identified	0	0	0	0	0	0	6	3	3	0	0	0	0	0	0
sp|Q61805|LBP_MOUSE	Lipopolysaccharide-binding protein OS=Mus musculus OX=10090 GN=Lbp PE=1 SV=2	Lbp	NA	HG	quantified	2.63784e+09	0	0	0	0	0	5	2	3	9.42125	0	0	0	0	0
sp|Q61823|PDCD4_MOUSE	Programmed cell death protein 4 OS=Mus musculus OX=10090 GN=Pdcd4 PE=1 SV=1	Pdcd4	NA		quantified	0	5.66687e+08	0	0	1.19501e+09	0	4	2	2	0	8.75334	0	0	9.07737	0
sp|Q61838|PZP_MOUSE	Pregnancy zone protein OS=Mus musculus OX=10090 GN=Pzp PE=1 SV=3	Pzp	NA		quantified	2.3893e+09	3.98386e+09	1.85194e+09	3.07364e+09	1.69901e+09	1.51771e+10	0	0	0	9.37827	9.6003	9.26763	9.48765	9.2302	10.1812
sp|Q61879|MYH10_MOUSE	Myosin-10 OS=Mus musculus OX=10090 GN=Myh10 PE=1 SV=2	Myh10	NA		quantified	0	1.25618e+10	0	0	3.74275e+08	6.0981e+08	3	2	1	0	10.0991	0	0	8.57319	8.78519
sp|Q61881|MCM7_MOUSE	DNA replication licensing factor MCM7 OS=Mus musculus OX=10090 GN=Mcm7 PE=1 SV=1	Mcm7	NA		quantified	3.71798e+08	3.84099e+09	2.68174e+09	0	0	3.10733e+09	2	0	2	8.57031	9.58444	9.42842	0	0	9.49239
sp|Q61897|KT33B_MOUSE	Keratin, type I cuticular Ha3-II OS=Mus musculus OX=10090 GN=Krt33b PE=1 SV=2	Krt33b	NA	HG	quantified	0	2.90808e+08	2.35965e+09	0	0	0	4	1	3	0	8.46361	9.37285	0	0	0
sp|Q61937|NPM_MOUSE	Nucleophosmin OS=Mus musculus OX=10090 GN=Npm1 PE=1 SV=1	Npm1	NA		quantified	1.0787e+10	7.33051e+09	1.55413e+10	1.73115e+09	4.38228e+09	6.19611e+09	0	0	0	10.0329	9.86513	10.1915	9.23833	9.6417	9.79212
sp|Q61990|PCBP2_MOUSE	Poly(rC)-binding protein 2 OS=Mus musculus OX=10090 GN=Pcbp2 PE=1 SV=1	Pcbp2	NA		quantified	1.43718e+09	8.21028e+08	4.34862e+08	0	1.85618e+09	5.25321e+08	1	0	1	9.15751	8.91436	8.63835	0	9.26862	8.72042
sp|Q62009|POSTN_MOUSE	Periostin OS=Mus musculus OX=10090 GN=Postn PE=1 SV=2	Postn	NA		quantified	0	0	7.77685e+08	0	0	3.70105e+08	4	2	2	0	0	8.8908	0	0	8.56833
sp|Q62093|SRSF2_MOUSE	Serine/arginine-rich splicing factor 2 OS=Mus musculus OX=10090 GN=Srsf2 PE=1 SV=4	Srsf2	NA		quantified	2.65426e+09	4.42421e+09	1.6487e+09	0	1.60225e+09	3.96484e+09	1	0	1	9.42394	9.64584	9.21714	0	9.20473	9.59823
sp|Q9QUI0|RHOA_MOUSE	Transforming protein RhoA OS=Mus musculus OX=10090 GN=Rhoa PE=1 SV=1	Rhoa	NA		quantified	3.17363e+09	9.54818e+09	4.92069e+09	5.74192e+09	9.86397e+09	4.99115e+09	0	0	0	9.50156	9.97992	9.69203	9.75906	9.99405	9.6982
sp|Q62167|DDX3X_MOUSE	ATP-dependent RNA helicase DDX3X OS=Mus musculus OX=10090 GN=Ddx3x PE=1 SV=3	Ddx3x	NA		quantified	0	3.56922e+08	1.16268e+09	0	5.83122e+08	1.52101e+09	2	1	1	0	8.55257	9.06546	0	8.76576	9.18213
sp|Q62179|SEM4B_MOUSE	Semaphorin-4B OS=Mus musculus OX=10090 GN=Sema4b PE=1 SV=2	Sema4b	lung		quantified	3.36709e+10	2.0419e+10	0	1.29162e+09	2.80739e+10	3.56099e+10	1	1	0	10.5273	10.31	0	9.11114	10.4483	10.5516
sp|Q62189|SNRPA_MOUSE	U1 small nuclear ribonucleoprotein A OS=Mus musculus OX=10090 GN=Snrpa PE=1 SV=3	Snrpa	NA		Only_Identified	0	0	0	0	0	0	6	3	3	0	0	0	0	0	0
sp|Q62261|SPTB2_MOUSE	Spectrin beta chain, non-erythrocytic 1 OS=Mus musculus OX=10090 GN=Sptbn1 PE=1 SV=2	Sptbn1	NA		quantified	4.58148e+10	1.44581e+09	4.20666e+10	1.33997e+10	0	3.46093e+10	1	0	1	10.661	9.16011	10.6239	10.1271	0	10.5392
sp|Q62277|SYPH_MOUSE	Synaptophysin OS=Mus musculus OX=10090 GN=Syp PE=1 SV=2	Syp	NA		quantified	0	0	4.44757e+08	0	5.24858e+08	0	4	2	2	0	0	8.64812	0	8.72004	0
sp|Q62283|TSN7_MOUSE	Tetraspanin-7 OS=Mus musculus OX=10090 GN=Tspan7 PE=1 SV=2	Tspan7	NA		quantified	8.1822e+10	1.43264e+10	4.23806e+10	9.92071e+10	5.27186e+10	3.31138e+10	0	0	0	10.9129	10.1561	10.6272	10.9965	10.722	10.52
sp|Q62318|TIF1B_MOUSE	Transcription intermediary factor 1-beta OS=Mus musculus OX=10090 GN=Trim28 PE=1 SV=3	Trim28	NA		quantified	0	9.7501e+08	2.08976e+09	0	2.38631e+09	1.26709e+09	2	1	1	0	8.98901	9.3201	0	9.37773	9.10281
sp|Q62348|TSN_MOUSE	Translin OS=Mus musculus OX=10090 GN=Tsn PE=1 SV=1	Tsn	NA		Only_Identified	0	0	0	0	0	0	6	3	3	0	0	0	0	0	0
sp|Q62351|TFR1_MOUSE	Transferrin receptor protein 1 OS=Mus musculus OX=10090 GN=Tfrc PE=1 SV=1	Tfrc	bone marrow		quantified	1.39253e+09	1.55519e+09	1.21458e+09	2.29744e+09	1.57727e+09	0	1	0	1	9.1438	9.19178	9.08443	9.36125	9.19791	0
sp|Q62376|RU17_MOUSE	U1 small nuclear ribonucleoprotein 70 kDa OS=Mus musculus OX=10090 GN=Snrnp70 PE=1 SV=2	Snrnp70	testis		Only_Identified	0	0	0	0	0	0	6	3	3	0	0	0	0	0	0
sp|Q62383|SPT6H_MOUSE	Transcription elongation factor SPT6 OS=Mus musculus OX=10090 GN=Supt6h PE=1 SV=2	Supt6h	NA		quantified	4.45504e+10	1.16433e+11	5.56322e+10	5.79131e+10	1.10097e+11	3.91028e+10	0	0	0	10.6489	11.0661	10.7453	10.7628	11.0418	10.5922
sp|Q62418|DBNL_MOUSE	Drebrin-like protein OS=Mus musculus OX=10090 GN=Dbnl PE=1 SV=2	Dbnl	NA		Only_Identified	0	0	0	0	0	0	6	3	3	0	0	0	0	0	0
sp|Q62419|SH3G1_MOUSE	Endophilin-A2 OS=Mus musculus OX=10090 GN=Sh3gl1 PE=1 SV=1	Sh3gl1	NA		quantified	1.20963e+10	8.189e+09	1.15531e+10	1.13389e+10	1.13902e+10	1.1645e+10	0	0	0	10.0827	9.91323	10.0627	10.0546	10.0565	10.0661
sp|Q62420|SH3G2_MOUSE	Endophilin-A1 OS=Mus musculus OX=10090 GN=Sh3gl2 PE=1 SV=2	Sh3gl2	submax gland	NIT	quantified	0	0	0	3.48652e+08	0	0	5	3	2	0	0	0	8.54239	0	0
sp|Q62422|OSTF1_MOUSE	Osteoclast-stimulating factor 1 OS=Mus musculus OX=10090 GN=Ostf1 PE=1 SV=2	Ostf1	NA	NIT	quantified	0	0	0	0	3.72555e+08	0	5	3	2	0	0	0	0	8.57119	0
sp|Q62425|NDUA4_MOUSE	Cytochrome c oxidase subunit NDUFA4 OS=Mus musculus OX=10090 GN=Ndufa4 PE=1 SV=2	Ndufa4	NA		Only_Identified	0	0	0	0	0	0	6	3	3	0	0	0	0	0	0
sp|Q62433|NDRG1_MOUSE	Protein NDRG1 OS=Mus musculus OX=10090 GN=Ndrg1 PE=1 SV=1	Ndrg1	kidney		quantified	1.12784e+10	2.31831e+09	3.02846e+09	3.4729e+09	2.90953e+09	1.73462e+09	0	0	0	10.0522	9.36517	9.48122	9.54069	9.46382	9.2392
sp|Q62446|FKBP3_MOUSE	Peptidyl-prolyl cis-trans isomerase FKBP3 OS=Mus musculus OX=10090 GN=Fkbp3 PE=1 SV=2	Fkbp3	NA		Only_Identified	0	0	0	0	0	0	6	3	3	0	0	0	0	0	0
sp|Q62470|ITA3_MOUSE	Integrin alpha-3 OS=Mus musculus OX=10090 GN=Itga3 PE=1 SV=1	Itga3	placenta		quantified	4.31258e+09	1.38117e+09	2.20576e+09	2.52633e+09	3.76868e+09	1.4914e+09	0	0	0	9.63474	9.14025	9.34356	9.40249	9.57619	9.1736
sp|Q64028|PHC1_MOUSE	Polyhomeotic-like protein 1 OS=Mus musculus OX=10090 GN=Phc1 PE=1 SV=2	Phc1	NA		Only_Identified	0	0	0	0	0	0	6	3	3	0	0	0	0	0	0
sp|Q64096|MCF2L_MOUSE	Guanine nucleotide exchange factor DBS OS=Mus musculus OX=10090 GN=Mcf2l PE=1 SV=2	Mcf2l	NA	NIT	quantified	0	0	0	0	1.47252e+09	0	5	3	2	0	0	0	0	9.16806	0
sp|Q640N1|AEBP1_MOUSE	Adipocyte enhancer-binding protein 1 OS=Mus musculus OX=10090 GN=Aebp1 PE=1 SV=1	Aebp1	NA		quantified	0	0	6.33769e+08	0	0	6.82552e+08	4	2	2	0	0	8.80193	0	0	8.83414
sp|Q64105|SPRE_MOUSE	Sepiapterin reductase OS=Mus musculus OX=10090 GN=Spr PE=1 SV=1	Spr	NA	HG	quantified	0	0	4.68981e+08	0	0	0	5	2	3	0	0	8.67115	0	0	0
sp|Q64310|SURF4_MOUSE	Surfeit locus protein 4 OS=Mus musculus OX=10090 GN=Surf4 PE=1 SV=1	Surf4	NA		Only_Identified	0	0	0	0	0	0	6	3	3	0	0	0	0	0	0
sp|Q64336|TBR1_MOUSE	T-box brain protein 1 OS=Mus musculus OX=10090 GN=Tbr1 PE=1 SV=2	Tbr1	brain		quantified	0	2.06863e+09	0	0	0	1.30515e+09	4	2	2	0	9.31568	0	0	0	9.11566
sp|Q64374|RGN_MOUSE	Regucalcin OS=Mus musculus OX=10090 GN=Rgn PE=1 SV=1	Rgn	liver		Only_Identified	0	0	0	0	0	0	6	3	3	0	0	0	0	0	0
sp|Q64511|TOP2B_MOUSE	DNA topoisomerase 2-beta OS=Mus musculus OX=10090 GN=Top2b PE=1 SV=2	Top2b	NA		Only_Identified	0	0	0	0	0	0	6	3	3	0	0	0	0	0	0
sp|Q64514|TPP2_MOUSE	Tripeptidyl-peptidase 2 OS=Mus musculus OX=10090 GN=Tpp2 PE=1 SV=3	Tpp2	adipose tissue	HG	quantified	7.28219e+08	0	5.48591e+08	0	0	0	4	1	3	8.86226	0	8.73925	0	0	0
sp|Q9D2U9|H2B3A_MOUSE	Histone H2B type 3-A OS=Mus musculus OX=10090 GN=Hist3h2ba PE=1 SV=3	Hist3h2ba	NA	HG	quantified	0	6.01547e+08	0	0	0	0	5	2	3	0	8.77927	0	0	0	0
sp|Q64674|SPEE_MOUSE	Spermidine synthase OS=Mus musculus OX=10090 GN=Srm PE=1 SV=1	Srm	NA		quantified	1.27264e+09	2.33421e+09	9.94562e+08	0	7.39235e+08	1.32121e+09	1	0	1	9.10471	9.36814	8.99763	0	8.86878	9.12097
sp|Q64727|VINC_MOUSE	Vinculin OS=Mus musculus OX=10090 GN=Vcl PE=1 SV=4	Vcl	placenta		Only_Identified	0	0	0	0	0	0	6	3	3	0	0	0	0	0	0
sp|Q64737|PUR2_MOUSE	Trifunctional purine biosynthetic protein adenosine-3 OS=Mus musculus OX=10090 GN=Gart PE=1 SV=3	Gart	NA		Only_Identified	0	0	0	0	0	0	6	3	3	0	0	0	0	0	0
sp|Q68FD5|CLH1_MOUSE	Clathrin heavy chain 1 OS=Mus musculus OX=10090 GN=Cltc PE=1 SV=3	Cltc	NA		quantified	7.55068e+10	1.3874e+11	4.91489e+10	8.5358e+10	2.25695e+11	5.83466e+10	0	0	0	10.878	11.1422	10.6915	10.9312	11.3535	10.766
sp|Q9JLQ2|GIT2_MOUSE	ARF GTPase-activating protein GIT2 OS=Mus musculus OX=10090 GN=Git2 PE=1 SV=2	Git2	thymus	HG	quantified	0	6.02087e+08	0	0	0	0	5	2	3	0	8.77966	0	0	0	0
sp|Q80SW1|SAHH2_MOUSE	S-adenosylhomocysteine hydrolase-like protein 1 OS=Mus musculus OX=10090 GN=Ahcyl1 PE=1 SV=1	Ahcyl1	NA		quantified	1.99113e+09	6.37931e+08	7.11136e+08	0	1.5039e+09	0	2	0	2	9.2991	8.80477	8.85195	0	9.17722	0
sp|Q68FL6|SYMC_MOUSE	Methionine--tRNA ligase, cytoplasmic OS=Mus musculus OX=10090 GN=Mars1 PE=1 SV=1	Mars1	NA		quantified	0	4.689e+08	2.07098e+09	0	5.3904e+08	3.39319e+08	2	1	1	0	8.67108	9.31618	0	8.73162	8.53061
sp|Q68FM6|PPR29_MOUSE	Protein phosphatase 1 regulatory subunit 29 OS=Mus musculus OX=10090 GN=Elfn2 PE=1 SV=1	Elfn2	NA		quantified	8.18013e+08	1.60253e+09	1.51286e+09	1.03869e+09	1.59474e+09	1.64127e+09	0	0	0	8.91276	9.20481	9.1798	9.01648	9.20269	9.21518
sp|Q69Z38|PEAK1_MOUSE	Inactive tyrosine-protein kinase PEAK1 OS=Mus musculus OX=10090 GN=Peak1 PE=1 SV=4	Peak1	NA		Only_Identified	0	0	0	0	0	0	6	3	3	0	0	0	0	0	0
sp|Q6A068|CDC5L_MOUSE	Cell division cycle 5-like protein OS=Mus musculus OX=10090 GN=Cdc5l PE=1 SV=2	Cdc5l	NA		Only_Identified	0	0	0	0	0	0	6	3	3	0	0	0	0	0	0
sp|Q6A0A9|F120A_MOUSE	Constitutive coactivator of PPAR-gamma-like protein 1 OS=Mus musculus OX=10090 GN=FAM120A PE=1 SV=2	FAM120A	NA	NIT	quantified	0	0	0	0	3.47894e+08	0	5	3	2	0	0	0	0	8.54145	0
sp|Q6EJB6|UT14B_MOUSE	U3 small nucleolar RNA-associated protein 14 homolog B OS=Mus musculus OX=10090 GN=Utp14b PE=1 SV=2	Utp14b	NA		quantified	0	0	7.20636e+08	0	0	1.32521e+09	4	2	2	0	0	8.85772	0	0	9.12228
sp|Q6GQT1|A2MG_MOUSE	Alpha-2-macroglobulin-P OS=Mus musculus OX=10090 GN=A2m PE=2 SV=2	A2m	NA		quantified	3.23851e+10	1.35257e+10	1.72773e+10	2.87373e+10	1.92464e+10	1.75485e+10	0	0	0	10.5103	10.1312	10.2375	10.4584	10.2843	10.2442
sp|Q6IFX2|K1C42_MOUSE	Keratin, type I cytoskeletal 42 OS=Mus musculus OX=10090 GN=Krt42 PE=1 SV=1	Krt42	digits		quantified	1.1491e+10	9.0621e+09	5.4706e+10	2.31483e+10	2.12346e+10	4.92547e+10	0	0	0	10.0604	9.95723	10.738	10.3645	10.327	10.6924
sp|Q6IFZ6|K2C1B_MOUSE	Keratin, type II cytoskeletal 1b OS=Mus musculus OX=10090 GN=Krt77 PE=1 SV=1	Krt77	epidermis		quantified	2.10384e+11	8.51316e+10	2.13085e+11	1.34336e+11	1.05289e+11	1.40796e+11	0	0	0	11.323	10.9301	11.3286	11.1282	11.0224	11.1486
sp|Q6IME9|K2C72_MOUSE	Keratin, type II cytoskeletal 72 OS=Mus musculus OX=10090 GN=Krt72 PE=3 SV=1	Krt72	NA		quantified	0	1.49274e+09	0	0	1.56915e+09	0	4	2	2	0	9.17398	0	0	9.19566	0
sp|Q6IMF0|KRT87_MOUSE	Keratin, type II cuticular 87 OS=Mus musculus OX=10090 GN=Krt87 PE=2 SV=2	Krt87	NA	HG	quantified	0	0	7.59531e+09	0	0	0	5	2	3	0	0	9.88055	0	0	0
sp|Q6IRU2|TPM4_MOUSE	Tropomyosin alpha-4 chain OS=Mus musculus OX=10090 GN=Tpm4 PE=1 SV=3	Tpm4	NA		quantified	3.43238e+08	0	0	0	4.25607e+08	0	4	2	2	8.5356	0	0	0	8.62901	0
sp|Q6IRU5|CLCB_MOUSE	Clathrin light chain B OS=Mus musculus OX=10090 GN=Cltb PE=1 SV=1	Cltb	eye		quantified	7.90061e+08	7.33305e+08	0	8.42481e+08	1.84004e+09	0	2	1	1	8.89766	8.86528	0	8.92556	9.26483	0
sp|Q6NVF9|CPSF6_MOUSE	Cleavage and polyadenylation specificity factor subunit 6 OS=Mus musculus OX=10090 GN=Cpsf6 PE=1 SV=1	Cpsf6	NA		quantified	0	3.60763e+08	0	0	2.57314e+08	4.11185e+08	3	2	1	0	8.55722	0	0	8.41046	8.61404
sp|Q6NXH9|K2C73_MOUSE	Keratin, type II cytoskeletal 73 OS=Mus musculus OX=10090 GN=Krt73 PE=1 SV=1	Krt73	NA		quantified	0	1.01082e+09	4.78295e+09	1.08592e+09	2.52186e+09	4.52683e+09	1	1	0	0	9.00467	9.6797	9.0358	9.40172	9.65579
sp|Q6NZC7|S23IP_MOUSE	SEC23-interacting protein OS=Mus musculus OX=10090 GN=Sec23ip PE=1 SV=2	Sec23ip	testis		Only_Identified	0	0	0	0	0	0	6	3	3	0	0	0	0	0	0
sp|Q6NZJ6|IF4G1_MOUSE	Eukaryotic translation initiation factor 4 gamma 1 OS=Mus musculus OX=10090 GN=Eif4g1 PE=1 SV=1	Eif4g1	lung		Only_Identified	0	0	0	0	0	0	6	3	3	0	0	0	0	0	0
sp|Q6P069|SORCN_MOUSE	Sorcin OS=Mus musculus OX=10090 GN=Sri PE=1 SV=1	Sri	NA		Only_Identified	0	0	0	0	0	0	6	3	3	0	0	0	0	0	0
sp|Q6P1B1|XPP1_MOUSE	Xaa-Pro aminopeptidase 1 OS=Mus musculus OX=10090 GN=Xpnpep1 PE=1 SV=1	Xpnpep1	small intestine		quantified	0	4.87314e+08	0	0	0	3.76848e+08	4	2	2	0	8.68781	0	0	0	8.57617
sp|Q6P1F6|2ABA_MOUSE	Serine/threonine-protein phosphatase 2A 55 kDa regulatory subunit B alpha isoform OS=Mus musculus OX=10090 GN=Ppp2r2a PE=1 SV=1	Ppp2r2a	NA	HG	quantified	0	1.35647e+09	6.92138e+08	0	0	0	4	1	3	0	9.13241	8.84019	0	0	0
sp|Q6P2B1|TNPO3_MOUSE	Transportin-3 OS=Mus musculus OX=10090 GN=Tnpo3 PE=1 SV=1	Tnpo3	NA		Only_Identified	0	0	0	0	0	0	6	3	3	0	0	0	0	0	0
sp|Q6P4T2|U520_MOUSE	U5 small nuclear ribonucleoprotein 200 kDa helicase OS=Mus musculus OX=10090 GN=Snrnp200 PE=1 SV=1	Snrnp200	NA		quantified	1.75916e+09	7.5953e+09	2.40266e+09	5.00944e+08	4.38413e+08	2.70894e+09	0	0	0	9.2453	9.88054	9.38069	8.69979	8.64188	9.4328
sp|Q6P542|ABCF1_MOUSE	ATP-binding cassette sub-family F member 1 OS=Mus musculus OX=10090 GN=Abcf1 PE=1 SV=1	Abcf1	liver		Only_Identified	0	0	0	0	0	0	6	3	3	0	0	0	0	0	0
sp|Q6P5F7|TTYH3_MOUSE	Protein tweety homolog 3 OS=Mus musculus OX=10090 GN=Ttyh3 PE=1 SV=1	Ttyh3	NA		quantified	4.12685e+08	0	2.36493e+09	8.83609e+08	3.38527e+09	2.18782e+09	1	1	0	8.61562	0	9.37382	8.94626	9.52959	9.34001
sp|Q6P5F9|XPO1_MOUSE	Exportin-1 OS=Mus musculus OX=10090 GN=Xpo1 PE=1 SV=1	Xpo1	NA		quantified	0	1.68517e+09	0	0	0	6.0126e+08	4	2	2	0	9.22664	0	0	0	8.77906
sp|Q6P5H2|NEST_MOUSE	Nestin OS=Mus musculus OX=10090 GN=Nes PE=1 SV=1	Nes	lung		quantified	4.59563e+11	2.42216e+11	5.1281e+11	5.63401e+11	3.22757e+11	4.8994e+11	0	0	0	11.6623	11.3842	11.71	11.7508	11.5089	11.6901
sp|Q6P8X1|SNX6_MOUSE	Sorting nexin-6 OS=Mus musculus OX=10090 GN=Snx6 PE=1 SV=2	Snx6	embryo		quantified	0	5.42812e+08	0	0	9.87217e+08	0	4	2	2	0	8.73465	0	0	8.99441	0
sp|Q6PDM2|SRSF1_MOUSE	Serine/arginine-rich splicing factor 1 OS=Mus musculus OX=10090 GN=Srsf1 PE=1 SV=3	Srsf1	NA		quantified	2.09852e+10	3.87147e+10	3.21159e+10	1.63878e+10	1.17717e+10	2.55748e+10	0	0	0	10.3219	10.5879	10.5067	10.2145	10.0708	10.4078
sp|Q6PE01|SNR40_MOUSE	U5 small nuclear ribonucleoprotein 40 kDa protein OS=Mus musculus OX=10090 GN=Snrnp40 PE=1 SV=1	Snrnp40	NA	NIT	quantified	0	0	0	0	0	8.24908e+08	5	3	2	0	0	0	0	0	8.91641
sp|Q6PFR5|TRA2A_MOUSE	Transformer-2 protein homolog alpha OS=Mus musculus OX=10090 GN=Tra2a PE=1 SV=1	Tra2a	NA	HG	quantified	0	0	7.37075e+08	0	0	0	5	2	3	0	0	8.86751	0	0	0
sp|Q6PGA0|RCOR3_MOUSE	REST corepressor 3 OS=Mus musculus OX=10090 GN=Rcor3 PE=1 SV=2	Rcor3	testis	HG	quantified	1.57978e+10	0	0	0	0	0	5	2	3	10.1986	0	0	0	0	0
sp|Q6PHN9|RAB35_MOUSE	Ras-related protein Rab-35 OS=Mus musculus OX=10090 GN=Rab35 PE=1 SV=1	Rab35	NA		Only_Identified	0	0	0	0	0	0	6	3	3	0	0	0	0	0	0
sp|Q6PIC6|AT1A3_MOUSE	Sodium/potassium-transporting ATPase subunit alpha-3 OS=Mus musculus OX=10090 GN=Atp1a3 PE=1 SV=1	Atp1a3	NA		quantified	5.37554e+09	1.3499e+09	6.39785e+08	1.63255e+09	3.45327e+09	9.78942e+08	0	0	0	9.73042	9.1303	8.80603	9.21287	9.53823	8.99076
sp|Q6URW6|MYH14_MOUSE	Myosin-14 OS=Mus musculus OX=10090 GN=Myh14 PE=1 SV=1	Myh14	NA		quantified	0	3.85432e+09	0	0	3.91421e+09	1.00209e+09	3	2	1	0	9.58595	0	0	9.59264	9.00091
sp|Q6VN19|RBP10_MOUSE	Ran-binding protein 10 OS=Mus musculus OX=10090 GN=Ranbp10 PE=1 SV=2	Ranbp10	NA		Only_Identified	0	0	0	0	0	0	6	3	3	0	0	0	0	0	0
sp|Q6WVG3|KCD12_MOUSE	BTB/POZ domain-containing protein KCTD12 OS=Mus musculus OX=10090 GN=Kctd12 PE=1 SV=1	Kctd12	NA		quantified	2.80203e+09	0	4.32883e+08	0	1.4907e+09	9.79289e+08	2	1	1	9.44747	0	8.63637	0	9.17339	8.99091
sp|Q6X893|CTL1_MOUSE	Choline transporter-like protein 1 OS=Mus musculus OX=10090 GN=Slc44a1 PE=1 SV=3	Slc44a1	NA		quantified	1.58012e+09	4.02926e+08	1.69235e+09	0	1.76675e+09	0	2	0	2	9.19869	8.60523	9.22849	0	9.24718	0
sp|Q6ZPG2|WDR90_MOUSE	WD repeat-containing protein 90 OS=Mus musculus OX=10090 GN=Wdr90 PE=1 SV=2	Wdr90	NA	NIT	quantified	0	0	0	5.39186e+08	0	0	5	3	2	0	0	0	8.73174	0	0
sp|Q6ZQ08|CNOT1_MOUSE	CCR4-NOT transcription complex subunit 1 OS=Mus musculus OX=10090 GN=Cnot1 PE=1 SV=2	Cnot1	testis	NIT	quantified	0	0	0	0	2.10369e+08	0	5	3	2	0	0	0	0	8.32298	0
sp|Q6ZQ38|CAND1_MOUSE	Cullin-associated NEDD8-dissociated protein 1 OS=Mus musculus OX=10090 GN=Cand1 PE=1 SV=2	Cand1	brain		quantified	6.83916e+08	4.87886e+09	1.08594e+09	0	1.4034e+09	2.32027e+09	1	0	1	8.835	9.68832	9.03581	0	9.14718	9.36554
sp|Q6ZQF7|JADE2_MOUSE	E3 ubiquitin-protein ligase Jade-2 OS=Mus musculus OX=10090 GN=Jade2 PE=1 SV=2	Jade2	NA	HG	quantified	3.23734e+10	5.24016e+09	0	0	0	0	4	1	3	10.5102	9.71934	0	0	0	0
sp|Q6ZWM4|LSM8_MOUSE	U6 snRNA-associated Sm-like protein LSm8 OS=Mus musculus OX=10090 GN=Lsm8 PE=1 SV=3	Lsm8	NA		Only_Identified	0	0	0	0	0	0	6	3	3	0	0	0	0	0	0
sp|Q6ZWN5|RS9_MOUSE	40S ribosomal protein S9 OS=Mus musculus OX=10090 GN=Rps9 PE=1 SV=3	Rps9	NA		quantified	9.88214e+09	2.3151e+10	8.39141e+09	2.1941e+10	8.3973e+09	1.42829e+10	0	0	0	9.99485	10.3646	9.92383	10.3413	9.92414	10.1548
sp|Q6ZWR6|SYNE1_MOUSE	Nesprin-1 OS=Mus musculus OX=10090 GN=Syne1 PE=1 SV=2	Syne1	brain		quantified	0	1.44318e+09	0	1.75384e+10	4.3889e+09	1.42217e+09	2	2	0	0	9.15932	0	10.244	9.64236	9.15295
sp|Q6ZWU9|RS27_MOUSE	40S ribosomal protein S27 OS=Mus musculus OX=10090 GN=Rps27 PE=1 SV=3	Rps27	NA		quantified	8.78474e+08	6.58441e+09	1.34382e+09	1.06551e+09	3.4247e+09	3.57802e+09	0	0	0	8.94373	9.81852	9.12834	9.02756	9.53462	9.55364
sp|Q6ZWX6|IF2A_MOUSE	Eukaryotic translation initiation factor 2 subunit 1 OS=Mus musculus OX=10090 GN=Eif2s1 PE=1 SV=3	Eif2s1	NA		quantified	1.89975e+09	2.25163e+09	0	0	6.36359e+08	1.94944e+09	2	1	1	9.2787	9.3525	0	0	8.8037	9.28991
sp|Q70KF4|CMYA5_MOUSE	Cardiomyopathy-associated protein 5 OS=Mus musculus OX=10090 GN=Cmya5 PE=1 SV=2	Cmya5	skeletal muscle		quantified	0	1.27967e+09	0	1.13759e+10	1.05186e+09	0	3	2	1	0	9.1071	0	10.056	9.02196	0
sp|Q76MZ3|2AAA_MOUSE	Serine/threonine-protein phosphatase 2A 65 kDa regulatory subunit A alpha isoform OS=Mus musculus OX=10090 GN=Ppp2r1a PE=1 SV=3	Ppp2r1a	NA		quantified	3.72999e+09	8.96781e+09	7.46284e+08	0	6.28448e+09	4.72007e+09	1	0	1	9.57171	9.95269	8.8729	0	9.79827	9.67395
sp|Q78HU3|MB12A_MOUSE	Multivesicular body subunit 12A OS=Mus musculus OX=10090 GN=Mvb12a PE=1 SV=1	Mvb12a	NA		quantified	0	3.28062e+08	4.89193e+08	5.23864e+08	4.70006e+08	3.09162e+08	1	1	0	0	8.51596	8.68948	8.71922	8.6721	8.49019
sp|Q78PY7|SND1_MOUSE	Staphylococcal nuclease domain-containing protein 1 OS=Mus musculus OX=10090 GN=Snd1 PE=1 SV=1	Snd1	submax gland		quantified	1.90251e+09	9.2872e+09	2.54492e+09	7.16876e+08	8.69788e+09	2.24162e+09	0	0	0	9.27933	9.96788	9.40567	8.85544	9.93941	9.35056
sp|Q78ZA7|NP1L4_MOUSE	Nucleosome assembly protein 1-like 4 OS=Mus musculus OX=10090 GN=Nap1l4 PE=1 SV=1	Nap1l4	NA		quantified	0	0	3.03955e+08	0	4.73975e+08	5.7794e+08	3	2	1	0	0	8.48281	0	8.67576	8.76188
sp|Q7M6Y3|PICAL_MOUSE	Phosphatidylinositol-binding clathrin assembly protein OS=Mus musculus OX=10090 GN=Picalm PE=1 SV=1	Picalm	NA		quantified	3.5268e+08	8.76493e+08	0	0	6.66233e+08	0	3	1	2	8.54738	8.94275	0	0	8.82363	0
sp|Q7SIG6|ASAP2_MOUSE	Arf-GAP with SH3 domain, ANK repeat and PH domain-containing protein 2 OS=Mus musculus OX=10090 GN=Asap2 PE=1 SV=3	Asap2	NA		quantified	4.82898e+11	2.19617e+10	3.97735e+11	3.16299e+11	1.17924e+11	3.36111e+11	0	0	0	11.6839	10.3417	11.5996	11.5001	11.0716	11.5265
sp|Q7TMK9|HNRPQ_MOUSE	Heterogeneous nuclear ribonucleoprotein Q OS=Mus musculus OX=10090 GN=Syncrip PE=1 SV=2	Syncrip	dorsal root ganglion		quantified	1.3683e+09	3.53493e+09	9.5952e+08	1.2323e+09	2.73251e+09	3.64822e+09	0	0	0	9.13618	9.54838	8.98205	9.09072	9.43656	9.56208
sp|Q9CWF2|TBB2B_MOUSE	Tubulin beta-2B chain OS=Mus musculus OX=10090 GN=Tubb2b PE=1 SV=1	Tubb2b	fetus		quantified	4.11961e+08	6.31899e+09	9.48912e+08	0	0	5.09264e+08	2	0	2	8.61486	9.80065	8.97723	0	0	8.70694
sp|Q7TMY4|THOC7_MOUSE	THO complex subunit 7 homolog OS=Mus musculus OX=10090 GN=Thoc7 PE=1 SV=2	Thoc7	NA		quantified	6.84358e+08	0	0	0	0	5.31438e+08	4	2	2	8.83528	0	0	0	0	8.72545
sp|Q7TMY8|HUWE1_MOUSE	E3 ubiquitin-protein ligase HUWE1 OS=Mus musculus OX=10090 GN=Huwe1 PE=1 SV=5	Huwe1	NA	HG	quantified	0	4.65408e+08	0	0	0	0	5	2	3	0	8.66783	0	0	0	0
sp|Q7TN88|PK1L2_MOUSE	Polycystic kidney disease protein 1-like 2 OS=Mus musculus OX=10090 GN=Pkd1l2 PE=2 SV=1	Pkd1l2	NA		quantified	7.81226e+09	4.91728e+09	5.12097e+09	7.57881e+09	2.53739e+09	5.70919e+09	0	0	0	9.89278	9.69172	9.70935	9.8796	9.40439	9.75657
sp|Q7TNC4|LC7L2_MOUSE	Putative RNA-binding protein Luc7-like 2 OS=Mus musculus OX=10090 GN=Luc7l2 PE=1 SV=1	Luc7l2	skeletal muscle		quantified	0	8.95574e+08	4.15151e+08	0	0	1.52755e+09	3	1	2	0	8.9521	8.61821	0	0	9.18399
sp|Q7TNV0|DEK_MOUSE	Protein DEK OS=Mus musculus OX=10090 GN=Dek PE=1 SV=1	Dek	NA		quantified	3.30567e+09	1.42134e+09	0	0	6.84754e+08	8.4385e+08	2	1	1	9.51926	9.1527	0	0	8.83553	8.92627
sp|Q7TPV4|MBB1A_MOUSE	Myb-binding protein 1A OS=Mus musculus OX=10090 GN=Mybbp1a PE=1 SV=2	Mybbp1a	NA	HG	quantified	0	0	1.30899e+09	0	0	0	5	2	3	0	0	9.11694	0	0	0
sp|Q7TQI3|OTUB1_MOUSE	Ubiquitin thioesterase OTUB1 OS=Mus musculus OX=10090 GN=Otub1 PE=1 SV=2	Otub1	NA	HG	quantified	5.14323e+08	6.26089e+08	8.07661e+08	0	0	0	3	0	3	8.71124	8.79664	8.90723	0	0	0
sp|Q7TQK1|INT7_MOUSE	Integrator complex subunit 7 OS=Mus musculus OX=10090 GN=Ints7 PE=1 SV=1	Ints7	thymus	HG	quantified	0	0	4.93099e+08	0	0	0	5	2	3	0	0	8.69293	0	0	0
sp|Q80TF6|STAR9_MOUSE	StAR-related lipid transfer protein 9 OS=Mus musculus OX=10090 GN=Stard9 PE=1 SV=2	Stard9	NA		quantified	1.16732e+09	8.77001e+09	4.03804e+09	8.15966e+09	5.71004e+09	1.52407e+10	0	0	0	9.06719	9.943	9.60617	9.91167	9.75664	10.183
sp|Q80TR4|SLIT1_MOUSE	Slit homolog 1 protein OS=Mus musculus OX=10090 GN=Slit1 PE=1 SV=2	Slit1	NA	HG	quantified	0	5.8653e+08	0	0	0	0	5	2	3	0	8.76829	0	0	0	0
sp|Q80TY0|FNBP1_MOUSE	Formin-binding protein 1 OS=Mus musculus OX=10090 GN=Fnbp1 PE=1 SV=2	Fnbp1	NA		Only_Identified	0	0	0	0	0	0	6	3	3	0	0	0	0	0	0
sp|Q80U72|SCRIB_MOUSE	Protein scribble homolog OS=Mus musculus OX=10090 GN=Scrib PE=1 SV=2	Scrib	NA	HG	quantified	1.75205e+09	0	1.8275e+09	0	0	0	4	1	3	9.24355	0	9.26186	0	0	0
sp|Q80U93|NU214_MOUSE	Nuclear pore complex protein Nup214 OS=Mus musculus OX=10090 GN=Nup214 PE=1 SV=2	Nup214	NA		quantified	2.95933e+10	0	0	4.18484e+10	6.49404e+09	2.28552e+10	2	2	0	10.4712	0	0	10.6217	9.81252	10.359
sp|Q80UG5|SEPT9_MOUSE	Septin-9 OS=Mus musculus OX=10090 GN=Septin9 PE=1 SV=1	Septin9	NA		quantified	0	1.10693e+09	0	0	4.81225e+08	1.4823e+09	3	2	1	0	9.04412	0	0	8.68235	9.17094
sp|Q80UM3|NAA15_MOUSE	N-alpha-acetyltransferase 15, NatA auxiliary subunit OS=Mus musculus OX=10090 GN=Naa15 PE=1 SV=1	Naa15	NA		quantified	6.76152e+08	2.07425e+09	0	0	0	1.3544e+09	3	1	2	8.83004	9.31686	0	0	0	9.13175
sp|Q80UM7|MOGS_MOUSE	Mannosyl-oligosaccharide glucosidase OS=Mus musculus OX=10090 GN=Mogs PE=1 SV=1	Mogs	NA		Only_Identified	0	0	0	0	0	0	6	3	3	0	0	0	0	0	0
sp|Q80UU9|PGRC2_MOUSE	Membrane-associated progesterone receptor component 2 OS=Mus musculus OX=10090 GN=Pgrmc2 PE=1 SV=2	Pgrmc2	NA		Only_Identified	0	0	0	0	0	0	6	3	3	0	0	0	0	0	0
sp|Q80UW2|FBX2_MOUSE	F-box only protein 2 OS=Mus musculus OX=10090 GN=Fbxo2 PE=1 SV=1	Fbxo2	brain		quantified	7.81088e+08	5.54717e+08	1.21986e+09	0	4.71991e+08	0	2	0	2	8.8927	8.74407	9.08631	0	8.67393	0
sp|Q80UW8|RPAB1_MOUSE	DNA-directed RNA polymerases I, II, and III subunit RPABC1 OS=Mus musculus OX=10090 GN=Polr2e PE=1 SV=1	Polr2e	NA		Only_Identified	0	0	0	0	0	0	6	3	3	0	0	0	0	0	0
sp|Q80V42|CBPM_MOUSE	Carboxypeptidase M OS=Mus musculus OX=10090 GN=Cpm PE=1 SV=2	Cpm	NA	NIT	quantified	0	0	0	0	0	1.07747e+09	5	3	2	0	0	0	0	0	9.03241
sp|Q80VD1|FA98B_MOUSE	Protein FAM98B OS=Mus musculus OX=10090 GN=Fam98b PE=1 SV=1	Fam98b	NA		quantified	0	1.07781e+09	0	0	1.48538e+09	7.32356e+08	3	2	1	0	9.03254	0	0	9.17184	8.86472
sp|Q80WS3|FBLL1_MOUSE	rRNA/tRNA 2'-O-methyltransferase fibrillarin-like protein 1 OS=Mus musculus OX=10090 GN=Fbll1 PE=1 SV=1	Fbll1	brain		quantified	4.64173e+08	0	0	0	0	6.29551e+08	4	2	2	8.66668	0	0	0	0	8.79903
sp|Q80X90|FLNB_MOUSE	Filamin-B OS=Mus musculus OX=10090 GN=Flnb PE=1 SV=3	Flnb	NA		quantified	1.82742e+08	1.17779e+09	5.15053e+08	0	2.0029e+09	7.17932e+08	1	0	1	8.26184	9.07107	8.71185	0	9.30166	8.85608
sp|Q80YW0|CYH4_MOUSE	Cytohesin-4 OS=Mus musculus OX=10090 GN=Cyth4 PE=1 SV=1	Cyth4	embryo		quantified	0	0	1.2035e+09	2.4072e+09	0	8.28662e+08	3	2	1	0	0	9.08044	9.38151	0	8.91838
sp|Q80YX1|TENA_MOUSE	Tenascin OS=Mus musculus OX=10090 GN=Tnc PE=1 SV=1	Tnc	NA		quantified	1.76185e+09	2.22046e+08	1.19157e+11	1.82099e+09	6.0093e+10	0	1	0	1	9.24597	8.34644	11.0761	9.26031	10.7788	0
sp|Q810B6|ANFY1_MOUSE	Rabankyrin-5 OS=Mus musculus OX=10090 GN=Ankfy1 PE=1 SV=2	Ankfy1	NA		quantified	0	0	2.89336e+09	0	3.0405e+09	3.23047e+09	3	2	1	0	0	9.4614	0	9.48295	9.50927
sp|Q810D6|GRWD1_MOUSE	Glutamate-rich WD repeat-containing protein 1 OS=Mus musculus OX=10090 GN=Grwd1 PE=1 SV=2	Grwd1	NA		quantified	0	1.34019e+09	0	0	0	6.82031e+08	4	2	2	0	9.12717	0	0	0	8.8338
sp|Q811D0|DLG1_MOUSE	Disks large homolog 1 OS=Mus musculus OX=10090 GN=Dlg1 PE=1 SV=1	Dlg1	NA	HG	quantified	1.49433e+08	0	1.64548e+08	0	0	0	4	1	3	8.17445	0	8.21629	0	0	0
sp|Q8BFY9|TNPO1_MOUSE	Transportin-1 OS=Mus musculus OX=10090 GN=Tnpo1 PE=1 SV=2	Tnpo1	gall bladder		quantified	1.60393e+09	5.39478e+09	1.16344e+09	4.79751e+08	7.03991e+09	6.11061e+08	0	0	0	9.20519	9.73197	9.06574	8.68102	9.84757	8.78608
sp|Q8BG05|ROA3_MOUSE	Heterogeneous nuclear ribonucleoprotein A3 OS=Mus musculus OX=10090 GN=Hnrnpa3 PE=1 SV=1	Hnrnpa3	NA		quantified	2.04427e+09	7.16923e+09	6.79683e+09	3.33502e+09	1.0336e+10	6.00739e+09	0	0	0	9.31054	9.85547	9.83231	9.5231	10.0144	9.77869
sp|Q8BG32|PSD11_MOUSE	26S proteasome non-ATPase regulatory subunit 11 OS=Mus musculus OX=10090 GN=Psmd11 PE=1 SV=3	Psmd11	NA		quantified	2.13717e+09	4.42421e+09	1.32577e+09	0	3.36781e+09	3.05193e+09	1	0	1	9.32984	9.64584	9.12247	0	9.52735	9.48458
sp|Q8BG67|EFR3A_MOUSE	Protein EFR3 homolog A OS=Mus musculus OX=10090 GN=Efr3a PE=1 SV=1	Efr3a	NA		Only_Identified	0	0	0	0	0	0	6	3	3	0	0	0	0	0	0
sp|Q8BGQ7|SYAC_MOUSE	Alanine--tRNA ligase, cytoplasmic OS=Mus musculus OX=10090 GN=Aars1 PE=1 SV=1	Aars1	NA		quantified	8.12216e+08	1.99907e+09	1.02232e+09	5.65208e+08	1.89913e+09	9.20866e+08	0	0	0	8.90967	9.30083	9.00959	8.75221	9.27855	8.9642
sp|Q8BGS2|BOLA2_MOUSE	BolA-like protein 2 OS=Mus musculus OX=10090 GN=Bola2 PE=1 SV=1	Bola2	NA		Only_Identified	0	0	0	0	0	0	6	3	3	0	0	0	0	0	0
sp|Q8BGX0|TRI23_MOUSE	E3 ubiquitin-protein ligase TRIM23 OS=Mus musculus OX=10090 GN=Trim23 PE=2 SV=1	Trim23	NA		quantified	0	4.14895e+08	0	0	8.39439e+08	0	4	2	2	0	8.61794	0	0	8.92399	0
sp|Q8BGZ7|K2C75_MOUSE	Keratin, type II cytoskeletal 75 OS=Mus musculus OX=10090 GN=Krt75 PE=1 SV=1	Krt75	epidermis		quantified	4.04907e+09	9.97583e+08	7.84124e+09	4.89623e+09	2.33349e+09	3.64683e+09	0	0	0	9.60736	8.99895	9.89438	9.68986	9.36801	9.56192
sp|Q8BH43|WASF2_MOUSE	Wiskott-Aldrich syndrome protein family member 2 OS=Mus musculus OX=10090 GN=Wasf2 PE=1 SV=1	Wasf2	NA		Only_Identified	0	0	0	0	0	0	6	3	3	0	0	0	0	0	0
sp|Q8BH61|F13A_MOUSE	Coagulation factor XIII A chain OS=Mus musculus OX=10090 GN=F13a1 PE=1 SV=3	F13a1	NA		quantified	6.40372e+08	9.36213e+09	3.2765e+08	5.72767e+08	9.48744e+09	2.34787e+09	0	0	0	8.80643	9.97137	8.51541	8.75798	9.97715	9.37067
sp|Q8BH64|EHD2_MOUSE	EH domain-containing protein 2 OS=Mus musculus OX=10090 GN=Ehd2 PE=1 SV=1	Ehd2	NA	HG	quantified	0	5.50812e+08	2.5242e+08	0	0	0	4	1	3	0	8.741	8.40212	0	0	0
sp|Q8BHG1|NRDC_MOUSE	Nardilysin OS=Mus musculus OX=10090 GN=Nrdc PE=1 SV=1	Nrdc	NA		Only_Identified	0	0	0	0	0	0	6	3	3	0	0	0	0	0	0
sp|Q8BHN3|GANAB_MOUSE	Neutral alpha-glucosidase AB OS=Mus musculus OX=10090 GN=Ganab PE=1 SV=1	Ganab	NA		quantified	1.20735e+08	1.96145e+09	0	0	3.55171e+09	7.32495e+08	2	1	1	8.08183	9.29258	0	0	9.55044	8.8648
sp|Q8BJU0|SGTA_MOUSE	Small glutamine-rich tetratricopeptide repeat-containing protein alpha OS=Mus musculus OX=10090 GN=Sgta PE=1 SV=2	Sgta	NA		quantified	1.2696e+08	0	0	0	0	3.01113e+08	4	2	2	8.10367	0	0	0	0	8.47873
sp|Q8BJU2|TSN9_MOUSE	Tetraspanin-9 OS=Mus musculus OX=10090 GN=Tspan9 PE=1 SV=1	Tspan9	placenta	HG	quantified	5.57404e+08	0	0	0	0	0	5	2	3	8.74617	0	0	0	0	0
sp|Q8BJY1|PSMD5_MOUSE	26S proteasome non-ATPase regulatory subunit 5 OS=Mus musculus OX=10090 GN=Psmd5 PE=1 SV=4	Psmd5	large intestine		quantified	0	5.56527e+08	0	0	2.26774e+08	0	4	2	2	0	8.74549	0	0	8.35559	0
sp|Q8BK64|AHSA1_MOUSE	Activator of 90 kDa heat shock protein ATPase homolog 1 OS=Mus musculus OX=10090 GN=Ahsa1 PE=1 SV=2	Ahsa1	NA	NIT	quantified	0	0	0	0	0	6.95828e+08	5	3	2	0	0	0	0	0	8.8425
sp|Q8BK67|RCC2_MOUSE	Protein RCC2 OS=Mus musculus OX=10090 GN=Rcc2 PE=1 SV=1	Rcc2	NA		quantified	4.07122e+08	2.75787e+09	0	0	0	2.3828e+09	3	1	2	8.60972	9.44057	0	0	0	9.37709
sp|Q8BKC5|IPO5_MOUSE	Importin-5 OS=Mus musculus OX=10090 GN=Ipo5 PE=1 SV=3	Ipo5	testis		quantified	4.50259e+08	2.03723e+09	3.86283e+08	0	3.24239e+09	1.83704e+09	1	0	1	8.65346	9.30904	8.58691	0	9.51087	9.26412
sp|Q8BKT7|THOC5_MOUSE	THO complex subunit 5 homolog OS=Mus musculus OX=10090 GN=Thoc5 PE=1 SV=2	Thoc5	NA	HG	quantified	3.46807e+08	0	7.19607e+08	0	0	0	4	1	3	8.54009	0	8.8571	0	0	0
sp|Q8BKX6|SMG1_MOUSE	Serine/threonine-protein kinase SMG1 OS=Mus musculus OX=10090 GN=Smg1 PE=1 SV=3	Smg1	lung		quantified	4.22879e+08	0	0	0	4.84453e+08	8.47255e+08	3	2	1	8.62622	0	0	0	8.68525	8.92801
sp|Q8BL66|EEA1_MOUSE	Early endosome antigen 1 OS=Mus musculus OX=10090 GN=Eea1 PE=1 SV=2	Eea1	NA		quantified	0	2.64056e+09	0	0	0	1.57193e+09	4	2	2	0	9.4217	0	0	0	9.19643
sp|Q8BL97|SRSF7_MOUSE	Serine/arginine-rich splicing factor 7 OS=Mus musculus OX=10090 GN=Srsf7 PE=1 SV=1	Srsf7	NA		quantified	5.76882e+09	1.22475e+10	1.22136e+10	4.71587e+09	7.08357e+09	7.79553e+09	0	0	0	9.76109	10.088	10.0868	9.67356	9.85025	9.89185
sp|Q8BMA6|SRP68_MOUSE	Signal recognition particle subunit SRP68 OS=Mus musculus OX=10090 GN=Srp68 PE=1 SV=2	Srp68	NA		Only_Identified	0	0	0	0	0	0	6	3	3	0	0	0	0	0	0
sp|Q8BMJ2|SYLC_MOUSE	Leucine--tRNA ligase, cytoplasmic OS=Mus musculus OX=10090 GN=Lars1 PE=1 SV=2	Lars1	NA		quantified	0	4.96077e+09	5.23391e+09	0	2.85925e+09	1.39023e+09	2	1	1	0	9.69555	9.71883	0	9.45625	9.14309
sp|Q8BML9|SYQ_MOUSE	Glutamine--tRNA ligase OS=Mus musculus OX=10090 GN=Qars1 PE=1 SV=1	Qars1	NA		quantified	0	7.54196e+08	0	0	5.33272e+08	0	4	2	2	0	8.87748	0	0	8.72695	0
sp|Q8BP47|SYNC_MOUSE	Asparagine--tRNA ligase, cytoplasmic OS=Mus musculus OX=10090 GN=NARS1 PE=1 SV=2	NARS1	NA		quantified	5.27975e+08	2.32266e+09	0	0	5.05304e+08	0	3	1	2	8.72261	9.36599	0	0	8.70355	0
sp|Q8BP48|MAP11_MOUSE	Methionine aminopeptidase 1 OS=Mus musculus OX=10090 GN=Metap1 PE=1 SV=1	Metap1	NA		Only_Identified	0	0	0	0	0	0	6	3	3	0	0	0	0	0	0
sp|Q8BP67|RL24_MOUSE	60S ribosomal protein L24 OS=Mus musculus OX=10090 GN=Rpl24 PE=1 SV=2	Rpl24	NA		quantified	7.24216e+08	1.55027e+09	7.21375e+08	6.78091e+08	8.44493e+08	1.25681e+09	0	0	0	8.85987	9.19041	8.85816	8.83129	8.9266	9.09927
sp|Q8BPB5|FBLN3_MOUSE	EGF-containing fibulin-like extracellular matrix protein 1 OS=Mus musculus OX=10090 GN=Efemp1 PE=1 SV=1	Efemp1	NA		quantified	4.85652e+08	0	0	5.81708e+08	0	0	4	2	2	8.68633	0	0	8.76471	0	0
sp|Q8BR63|F177A_MOUSE	Protein FAM177A1 OS=Mus musculus OX=10090 GN=Fam177a1 PE=1 SV=1	Fam177a1	NA		Only_Identified	0	0	0	0	0	0	6	3	3	0	0	0	0	0	0
sp|Q8BT07|CEP55_MOUSE	Centrosomal protein of 55 kDa OS=Mus musculus OX=10090 GN=Cep55 PE=1 SV=2	Cep55	submax gland	NIT	quantified	0	0	0	0	6.91422e+08	0	5	3	2	0	0	0	0	8.83974	0
sp|Q8BT60|CPNE3_MOUSE	Copine-3 OS=Mus musculus OX=10090 GN=Cpne3 PE=1 SV=2	Cpne3	spleen		quantified	3.05023e+08	0	2.40277e+08	0	0	4.58591e+08	3	1	2	8.48433	0	8.38071	0	0	8.66143
sp|Q8BTM8|FLNA_MOUSE	Filamin-A OS=Mus musculus OX=10090 GN=Flna PE=1 SV=5	Flna	NA		quantified	1.03667e+09	1.45658e+10	2.76486e+09	0	7.09389e+09	4.00411e+09	1	0	1	9.01564	10.1633	9.44167	0	9.85088	9.60251
sp|Q8BTY2|S4A7_MOUSE	Sodium bicarbonate cotransporter 3 OS=Mus musculus OX=10090 GN=Slc4a7 PE=1 SV=2	Slc4a7	eye		quantified	2.59201e+09	1.97555e+08	0	0	1.70984e+09	0	3	1	2	9.41364	8.29569	0	0	9.23295	0
sp|Q8BU30|SYIC_MOUSE	Isoleucine--tRNA ligase, cytoplasmic OS=Mus musculus OX=10090 GN=Iars1 PE=1 SV=2	Iars1	NA		quantified	5.47279e+09	6.33137e+09	1.31356e+10	1.25845e+09	4.214e+09	2.57023e+09	0	0	0	9.73821	9.8015	10.1184	9.09984	9.62469	9.40997
sp|Q8BU31|RAP2C_MOUSE	Ras-related protein Rap-2c OS=Mus musculus OX=10090 GN=Rap2c PE=1 SV=1	Rap2c	NA		quantified	0	7.0362e+08	4.66157e+08	0	1.18365e+09	7.74166e+08	2	1	1	0	8.84734	8.66853	0	9.07323	8.88883
sp|Q8BVE3|VATH_MOUSE	V-type proton ATPase subunit H OS=Mus musculus OX=10090 GN=Atp6v1h PE=1 SV=1	Atp6v1h	NA		Only_Identified	0	0	0	0	0	0	6	3	3	0	0	0	0	0	0
sp|Q8BWY3|ERF1_MOUSE	Eukaryotic peptide chain release factor subunit 1 OS=Mus musculus OX=10090 GN=Etf1 PE=1 SV=4	Etf1	NA		Only_Identified	0	0	0	0	0	0	6	3	3	0	0	0	0	0	0
sp|Q8BXK9|CLIC5_MOUSE	Chloride intracellular channel protein 5 OS=Mus musculus OX=10090 GN=Clic5 PE=1 SV=1	Clic5	lung		quantified	0	1.57738e+09	0	0	2.82803e+09	0	4	2	2	0	9.19794	0	0	9.45148	0
sp|Q8BY71|HAT1_MOUSE	Histone acetyltransferase type B catalytic subunit OS=Mus musculus OX=10090 GN=Hat1 PE=1 SV=1	Hat1	lymph node	NIT	quantified	0	0	0	0	0	6.77165e+08	5	3	2	0	0	0	0	0	8.83069
sp|Q8BY89|CTL2_MOUSE	Choline transporter-like protein 2 OS=Mus musculus OX=10090 GN=Slc44a2 PE=1 SV=2	Slc44a2	NA		quantified	0	4.25023e+08	0	0	6.61973e+08	5.90938e+08	3	2	1	0	8.62841	0	0	8.82084	8.77154
sp|Q8BYA0|TBCD_MOUSE	Tubulin-specific chaperone D OS=Mus musculus OX=10090 GN=Tbcd PE=1 SV=1	Tbcd	NA		Only_Identified	0	0	0	0	0	0	6	3	3	0	0	0	0	0	0
sp|Q8BYC6|TAOK3_MOUSE	Serine/threonine-protein kinase TAO3 OS=Mus musculus OX=10090 GN=Taok3 PE=1 SV=2	Taok3	thymus		quantified	7.29807e+09	6.63267e+09	1.76697e+10	0	7.19787e+09	1.59577e+10	1	0	1	9.86321	9.82169	10.2472	0	9.8572	10.203
sp|Q8C863|ITCH_MOUSE	E3 ubiquitin-protein ligase Itchy OS=Mus musculus OX=10090 GN=Itch PE=1 SV=2	Itch	NA		quantified	0	4.57216e+08	0	0	0	7.36526e+08	4	2	2	0	8.66012	0	0	0	8.86719
sp|Q8C0C7|SYFA_MOUSE	Phenylalanine--tRNA ligase alpha subunit OS=Mus musculus OX=10090 GN=Farsa PE=1 SV=1	Farsa	NA		quantified	4.10905e+08	3.6016e+09	1.3933e+09	0	1.50691e+09	2.94739e+09	1	0	1	8.61374	9.5565	9.14404	0	9.17809	9.46944
sp|Q8C0R9|LRRD1_MOUSE	Leucine-rich repeat and death domain-containing protein 1 OS=Mus musculus OX=10090 GN=Lrrd1 PE=2 SV=2	Lrrd1	NA		Only_Identified	0	0	0	0	0	0	6	3	3	0	0	0	0	0	0
sp|Q8C0Z1|F234A_MOUSE	Protein FAM234A OS=Mus musculus OX=10090 GN=Fam234a PE=1 SV=1	Fam234a	NA		quantified	2.26907e+09	0	4.35601e+08	0	6.65492e+08	4.72389e+08	2	1	1	9.35585	0	8.63909	0	8.82314	8.6743
sp|Q8C166|CPNE1_MOUSE	Copine-1 OS=Mus musculus OX=10090 GN=Cpne1 PE=1 SV=1	Cpne1	NA	NIT	quantified	0	0	0	0	5.09246e+08	0	5	3	2	0	0	0	0	8.70693	0
sp|Q8C1A5|THOP1_MOUSE	Thimet oligopeptidase OS=Mus musculus OX=10090 GN=Thop1 PE=1 SV=1	Thop1	testis		Only_Identified	0	0	0	0	0	0	6	3	3	0	0	0	0	0	0
sp|Q8C1B7|SEP11_MOUSE	Septin-11 OS=Mus musculus OX=10090 GN=Septin11 PE=1 SV=4	Septin11	NA		quantified	7.57069e+08	0	0	5.20676e+08	8.76297e+08	0	3	2	1	8.87914	0	0	8.71657	8.94265	0
sp|Q8C3X4|GUF1_MOUSE	Translation factor Guf1, mitochondrial OS=Mus musculus OX=10090 GN=Guf1 PE=1 SV=1	Guf1	NA		quantified	0	0	2.67408e+11	3.13148e+11	2.17082e+11	2.53767e+11	2	2	0	0	0	11.4272	11.4957	11.3366	11.4044
sp|Q8C4U3|SFRP1_MOUSE	Secreted frizzled-related protein 1 OS=Mus musculus OX=10090 GN=Sfrp1 PE=1 SV=3	Sfrp1	lens		Only_Identified	0	0	0	0	0	0	6	3	3	0	0	0	0	0	0
sp|Q8C6G8|WDR26_MOUSE	WD repeat-containing protein 26 OS=Mus musculus OX=10090 GN=Wdr26 PE=1 SV=3	Wdr26	NA		Only_Identified	0	0	0	0	0	0	6	3	3	0	0	0	0	0	0
sp|Q8C7R4|UBA6_MOUSE	Ubiquitin-like modifier-activating enzyme 6 OS=Mus musculus OX=10090 GN=Uba6 PE=1 SV=1	Uba6	NA		Only_Identified	0	0	0	0	0	0	6	3	3	0	0	0	0	0	0
sp|Q8C878|UBA3_MOUSE	NEDD8-activating enzyme E1 catalytic subunit OS=Mus musculus OX=10090 GN=Uba3 PE=1 SV=2	Uba3	NA		Only_Identified	0	0	0	0	0	0	6	3	3	0	0	0	0	0	0
sp|Q8C996|TM163_MOUSE	Transmembrane protein 163 OS=Mus musculus OX=10090 GN=Tmem163 PE=1 SV=1	Tmem163	NA		Only_Identified	0	0	0	0	0	0	6	3	3	0	0	0	0	0	0
sp|Q8CAY6|THIC_MOUSE	Acetyl-CoA acetyltransferase, cytosolic OS=Mus musculus OX=10090 GN=Acat2 PE=1 SV=2	Acat2	NA	HG	quantified	0	3.63748e+08	0	0	0	0	5	2	3	0	8.5608	0	0	0	0
sp|Q8CBE3|WDR37_MOUSE	WD repeat-containing protein 37 OS=Mus musculus OX=10090 GN=Wdr37 PE=1 SV=1	Wdr37	lung	HG	quantified	0	0	1.02037e+09	0	0	0	5	2	3	0	0	9.00876	0	0	0
sp|Q8CCJ3|UFL1_MOUSE	E3 UFM1-protein ligase 1 OS=Mus musculus OX=10090 GN=Ufl1 PE=1 SV=2	Ufl1	NA		quantified	0	5.70465e+08	0	0	6.64804e+08	0	4	2	2	0	8.75623	0	0	8.82269	0
sp|Q8CCS6|PABP2_MOUSE	Polyadenylate-binding protein 2 OS=Mus musculus OX=10090 GN=Pabpn1 PE=1 SV=3	Pabpn1	NA		quantified	6.14504e+08	5.31318e+08	0	8.46119e+08	6.23421e+08	5.33245e+08	1	1	0	8.78852	8.72535	0	8.92743	8.79478	8.72693
sp|Q8CDN6|TXNL1_MOUSE	Thioredoxin-like protein 1 OS=Mus musculus OX=10090 GN=Txnl1 PE=1 SV=3	Txnl1	embryo		Only_Identified	0	0	0	0	0	0	6	3	3	0	0	0	0	0	0
sp|Q8CF66|LTOR4_MOUSE	Ragulator complex protein LAMTOR4 OS=Mus musculus OX=10090 GN=Lamtor4 PE=1 SV=2	Lamtor4	NA		Only_Identified	0	0	0	0	0	0	6	3	3	0	0	0	0	0	0
sp|Q8CFE6|S38A2_MOUSE	Sodium-coupled neutral amino acid transporter 2 OS=Mus musculus OX=10090 GN=Slc38a2 PE=1 SV=1	Slc38a2	NA		Only_Identified	0	0	0	0	0	0	6	3	3	0	0	0	0	0	0
sp|Q8CFI0|NED4L_MOUSE	E3 ubiquitin-protein ligase NEDD4-like OS=Mus musculus OX=10090 GN=Nedd4l PE=1 SV=2	Nedd4l	stomach		quantified	0	5.13952e+08	0	1.22922e+09	1.17487e+09	0	3	2	1	0	8.71092	0	9.08963	9.06999	0
sp|Q8CFI7|RPB2_MOUSE	DNA-directed RNA polymerase II subunit RPB2 OS=Mus musculus OX=10090 GN=Polr2b PE=1 SV=2	Polr2b	NA	HG	quantified	0	7.51307e+08	1.05647e+09	0	0	0	4	1	3	0	8.87582	9.02386	0	0	0
sp|Q8CG47|SMC4_MOUSE	Structural maintenance of chromosomes protein 4 OS=Mus musculus OX=10090 GN=Smc4 PE=1 SV=1	Smc4	NA	HG	quantified	1.47183e+08	0	4.60563e+08	0	0	0	4	1	3	8.16786	0	8.66329	0	0	0
sp|Q8CG48|SMC2_MOUSE	Structural maintenance of chromosomes protein 2 OS=Mus musculus OX=10090 GN=Smc2 PE=1 SV=2	Smc2	NA		Only_Identified	0	0	0	0	0	0	6	3	3	0	0	0	0	0	0
sp|Q8CG76|ARK72_MOUSE	Aflatoxin B1 aldehyde reductase member 2 OS=Mus musculus OX=10090 GN=Akr7a2 PE=1 SV=3	Akr7a2	NA		Only_Identified	0	0	0	0	0	0	6	3	3	0	0	0	0	0	0
sp|Q8CGC7|SYEP_MOUSE	Bifunctional glutamate/proline--tRNA ligase OS=Mus musculus OX=10090 GN=Eprs1 PE=1 SV=4	Eprs1	NA		quantified	7.04891e+09	1.1576e+10	1.86165e+10	2.32717e+09	1.11356e+10	4.38399e+09	0	0	0	9.84812	10.0636	10.2699	9.36683	10.0467	9.64187
sp|Q8CGZ0|CHERP_MOUSE	Calcium homeostasis endoplasmic reticulum protein OS=Mus musculus OX=10090 GN=Cherp PE=1 SV=1	Cherp	placenta		Only_Identified	0	0	0	0	0	0	6	3	3	0	0	0	0	0	0
sp|Q8CHP8|PGP_MOUSE	Glycerol-3-phosphate phosphatase OS=Mus musculus OX=10090 GN=Pgp PE=1 SV=1	Pgp	testis		Only_Identified	0	0	0	0	0	0	6	3	3	0	0	0	0	0	0
sp|Q8CHW4|EI2BE_MOUSE	Translation initiation factor eIF-2B subunit epsilon OS=Mus musculus OX=10090 GN=Eif2b5 PE=1 SV=1	Eif2b5	NA		Only_Identified	0	0	0	0	0	0	6	3	3	0	0	0	0	0	0
sp|Q8CI19|PDGFC_MOUSE	Platelet-derived growth factor C OS=Mus musculus OX=10090 GN=Pdgfc PE=1 SV=2	Pdgfc	embryo	HG	quantified	5.21556e+08	0	0	0	0	0	5	2	3	8.7173	0	0	0	0	0
sp|Q8CI94|PYGB_MOUSE	Glycogen phosphorylase, brain form OS=Mus musculus OX=10090 GN=Pygb PE=1 SV=3	Pygb	NA		quantified	1.32703e+09	2.96526e+09	2.6411e+09	0	1.51237e+09	0	2	0	2	9.12288	9.47206	9.42178	0	9.17966	0
sp|Q8CIE6|COPA_MOUSE	Coatomer subunit alpha OS=Mus musculus OX=10090 GN=Copa PE=1 SV=2	Copa	NA		quantified	2.29136e+09	1.31996e+10	3.02767e+09	8.22317e+08	5.9839e+09	4.06702e+09	0	0	0	9.36009	10.1206	9.48111	8.91504	9.77698	9.60928
sp|Q8CIG8|ANM5_MOUSE	Protein arginine N-methyltransferase 5 OS=Mus musculus OX=10090 GN=Prmt5 PE=1 SV=3	Prmt5	NA	NIT	quantified	0	0	0	0	0	3.86231e+08	5	3	2	0	0	0	0	0	8.58685
sp|Q8CJ26|NRADD_MOUSE	Death domain-containing membrane protein NRADD OS=Mus musculus OX=10090 GN=Nradd PE=1 SV=1	Nradd	NA	HG	quantified	0	4.08799e+08	0	0	0	0	5	2	3	0	8.61151	0	0	0	0
sp|Q8CJ40|CROCC_MOUSE	Rootletin OS=Mus musculus OX=10090 GN=Crocc PE=1 SV=2	Crocc	eye		quantified	1.05944e+09	8.47951e+08	6.55433e+08	1.20388e+09	3.9531e+09	4.82815e+08	0	0	0	9.02508	8.92837	8.81653	9.08058	9.59694	8.68378
sp|Q8JZQ9|EIF3B_MOUSE	Eukaryotic translation initiation factor 3 subunit B OS=Mus musculus OX=10090 GN=Eif3b PE=1 SV=1	Eif3b	NA		quantified	3.87155e+09	6.10596e+09	4.34677e+09	9.17769e+08	3.69115e+09	2.44143e+09	0	0	0	9.58789	9.78575	9.63817	8.96273	9.56716	9.38764
sp|Q8JZS0|LIN7A_MOUSE	Protein lin-7 homolog A OS=Mus musculus OX=10090 GN=Lin7a PE=1 SV=2	Lin7a	testis		Only_Identified	0	0	0	0	0	0	6	3	3	0	0	0	0	0	0
sp|Q8K0E8|FIBB_MOUSE	Fibrinogen beta chain OS=Mus musculus OX=10090 GN=Fgb PE=1 SV=1	Fgb	liver		quantified	4.31845e+09	2.11359e+10	3.80082e+09	1.69742e+10	1.80152e+10	4.51918e+09	0	0	0	9.63533	10.325	9.57988	10.2298	10.2556	9.65506
sp|Q8K0Y2|KT33A_MOUSE	Keratin, type I cuticular Ha3-I OS=Mus musculus OX=10090 GN=Krt33a PE=1 SV=1	Krt33a	snout epidermis	HG	quantified	0	3.22537e+08	8.42439e+09	0	0	0	4	1	3	0	8.50858	9.92554	0	0	0
sp|Q8K1B8|URP2_MOUSE	Fermitin family homolog 3 OS=Mus musculus OX=10090 GN=Fermt3 PE=1 SV=1	Fermt3	NA		quantified	0	1.14528e+09	0	0	1.02204e+09	9.85024e+08	3	2	1	0	9.05891	0	0	9.00947	8.99345
sp|Q8K1I3|SPP24_MOUSE	Secreted phosphoprotein 24 OS=Mus musculus OX=10090 GN=Spp2 PE=1 SV=2	Spp2	NA		quantified	5.18319e+08	8.28108e+08	1.02715e+09	0	6.27786e+08	0	2	0	2	8.7146	8.91809	9.01163	0	8.79781	0
sp|Q8K1M6|DNM1L_MOUSE	Dynamin-1-like protein OS=Mus musculus OX=10090 GN=Dnm1l PE=1 SV=2	Dnm1l	NA	NIT	quantified	0	0	0	0	3.90468e+08	0	5	3	2	0	0	0	0	8.59159	0
sp|Q8K2K6|AGFG1_MOUSE	Arf-GAP domain and FG repeat-containing protein 1 OS=Mus musculus OX=10090 GN=Agfg1 PE=1 SV=2	Agfg1	NA		Only_Identified	0	0	0	0	0	0	6	3	3	0	0	0	0	0	0
sp|Q8K2Q7|BROX_MOUSE	BRO1 domain-containing protein BROX OS=Mus musculus OX=10090 GN=Brox PE=1 SV=1	Brox	NA	HG	quantified	3.50375e+08	0	0	0	0	0	5	2	3	8.54453	0	0	0	0	0
sp|Q8K2V6|IPO11_MOUSE	Importin-11 OS=Mus musculus OX=10090 GN=Ipo11 PE=1 SV=1	Ipo11	NA	HG	quantified	0	3.96512e+08	0	0	0	0	5	2	3	0	8.59826	0	0	0	0
sp|Q8K2Y3|EVA1B_MOUSE	Protein eva-1 homolog B OS=Mus musculus OX=10090 GN=Eva1b PE=1 SV=1	Eva1b	NA		Only_Identified	0	0	0	0	0	0	6	3	3	0	0	0	0	0	0
sp|Q8K310|MATR3_MOUSE	Matrin-3 OS=Mus musculus OX=10090 GN=Matr3 PE=1 SV=1	Matr3	NA	NIT	quantified	0	0	0	0	5.42983e+08	0	5	3	2	0	0	0	0	8.73479	0
sp|Q8K353|CYTM1_MOUSE	Cysteine-rich and transmembrane domain-containing protein 1 OS=Mus musculus OX=10090 GN=Cystm1 PE=1 SV=1	Cystm1	NA		quantified	5.56624e+09	2.80553e+09	3.10683e+09	8.94276e+09	3.07093e+09	2.56001e+09	0	0	0	9.74556	9.44801	9.49232	9.95147	9.48727	9.40824
sp|Q8K363|DDX18_MOUSE	ATP-dependent RNA helicase DDX18 OS=Mus musculus OX=10090 GN=Ddx18 PE=1 SV=1	Ddx18	NA		Only_Identified	0	0	0	0	0	0	6	3	3	0	0	0	0	0	0
sp|Q8K4L4|POF1B_MOUSE	Protein POF1B OS=Mus musculus OX=10090 GN=Pof1b PE=2 SV=3	Pof1b	NA	HG	quantified	0	0	7.32668e+08	0	0	0	5	2	3	0	0	8.86491	0	0	0
sp|Q8K4P0|WDR33_MOUSE	pre-mRNA 3' end processing protein WDR33 OS=Mus musculus OX=10090 GN=Wdr33 PE=1 SV=1	Wdr33	NA		Only_Identified	0	0	0	0	0	0	6	3	3	0	0	0	0	0	0
sp|Q8K4Z5|SF3A1_MOUSE	Splicing factor 3A subunit 1 OS=Mus musculus OX=10090 GN=Sf3a1 PE=1 SV=1	Sf3a1	ovary		Only_Identified	0	0	0	0	0	0	6	3	3	0	0	0	0	0	0
sp|Q8QZY1|EIF3L_MOUSE	Eukaryotic translation initiation factor 3 subunit L OS=Mus musculus OX=10090 GN=Eif3l PE=1 SV=1	Eif3l	NA		quantified	7.7322e+09	1.28164e+10	6.08859e+09	7.27852e+08	7.5191e+09	1.10601e+10	0	0	0	9.8883	10.1078	9.78452	8.86204	9.87617	10.0438
sp|Q8QZY6|TSN14_MOUSE	Tetraspanin-14 OS=Mus musculus OX=10090 GN=Tspan14 PE=1 SV=1	Tspan14	NA		quantified	0	5.03983e+08	0	0	7.43178e+08	3.82582e+08	3	2	1	0	8.70242	0	0	8.87109	8.58272
sp|Q8QZY9|SF3B4_MOUSE	Splicing factor 3B subunit 4 OS=Mus musculus OX=10090 GN=Sf3b4 PE=1 SV=1	Sf3b4	NA		quantified	1.27354e+09	5.15031e+08	0	6.98933e+08	0	2.54993e+09	2	1	1	9.10501	8.71183	0	8.84444	0	9.40653
sp|Q8R010|AIMP2_MOUSE	Aminoacyl tRNA synthase complex-interacting multifunctional protein 2 OS=Mus musculus OX=10090 GN=Aimp2 PE=1 SV=2	Aimp2	skeletal muscle	HG	quantified	9.74479e+08	0	1.83814e+09	0	0	0	4	1	3	8.98877	0	9.26438	0	0	0
sp|Q8R016|BLMH_MOUSE	Bleomycin hydrolase OS=Mus musculus OX=10090 GN=Blmh PE=1 SV=1	Blmh	NA	HG	quantified	0	4.42929e+08	0	0	0	0	5	2	3	0	8.64633	0	0	0	0
sp|Q8R081|HNRPL_MOUSE	Heterogeneous nuclear ribonucleoprotein L OS=Mus musculus OX=10090 GN=Hnrnpl PE=1 SV=2	Hnrnpl	NA		quantified	7.22629e+08	2.68866e+09	0	3.30993e+08	1.95425e+09	4.39337e+08	1	1	0	8.85892	9.42954	0	8.51982	9.29098	8.6428
sp|Q8R0J7|VP37B_MOUSE	Vacuolar protein sorting-associated protein 37B OS=Mus musculus OX=10090 GN=Vps37b PE=1 SV=1	Vps37b	NA		quantified	3.42251e+09	1.03133e+09	2.35163e+09	3.34359e+09	2.53152e+09	1.07938e+09	0	0	0	9.53435	9.0134	9.37137	9.52421	9.40338	9.03318
sp|Q8R105|VP37C_MOUSE	Vacuolar protein sorting-associated protein 37C OS=Mus musculus OX=10090 GN=Vps37c PE=1 SV=1	Vps37c	testis		quantified	1.10348e+09	0	0	1.08278e+09	0	0	4	2	2	9.04276	0	0	9.03454	0	0
sp|Q8R191|SNG3_MOUSE	Synaptogyrin-3 OS=Mus musculus OX=10090 GN=Syngr3 PE=1 SV=1	Syngr3	brain		quantified	0	0	4.4415e+08	0	0	1.67182e+08	4	2	2	0	0	8.64753	0	0	8.22319
sp|Q8R1B4|EIF3C_MOUSE	Eukaryotic translation initiation factor 3 subunit C OS=Mus musculus OX=10090 GN=Eif3c PE=1 SV=1	Eif3c	NA		quantified	9.67992e+09	5.70973e+09	8.03782e+09	0	5.9704e+09	2.49016e+09	1	0	1	9.98587	9.75662	9.90514	0	9.776	9.39623
sp|Q8R1F1|NIBA2_MOUSE	Protein Niban 2 OS=Mus musculus OX=10090 GN=Niban2 PE=1 SV=2	Niban2	NA		quantified	0	3.06069e+09	0	0	4.12509e+09	0	4	2	2	0	9.48582	0	0	9.61543	0
sp|Q8R1Q8|DC1L1_MOUSE	Cytoplasmic dynein 1 light intermediate chain 1 OS=Mus musculus OX=10090 GN=Dync1li1 PE=1 SV=1	Dync1li1	NA		Only_Identified	0	0	0	0	0	0	6	3	3	0	0	0	0	0	0
sp|Q8R1U1|COG4_MOUSE	Conserved oligomeric Golgi complex subunit 4 OS=Mus musculus OX=10090 GN=Cog4 PE=1 SV=1	Cog4	NA		Only_Identified	0	0	0	0	0	0	6	3	3	0	0	0	0	0	0
sp|Q8R205|ZC3HA_MOUSE	Zinc finger CCCH domain-containing protein 10 OS=Mus musculus OX=10090 GN=Zc3h10 PE=1 SV=1	Zc3h10	NA		Only_Identified	0	0	0	0	0	0	6	3	3	0	0	0	0	0	0
sp|Q8R2G6|CCD80_MOUSE	Coiled-coil domain-containing protein 80 OS=Mus musculus OX=10090 GN=Ccdc80 PE=1 SV=2	Ccdc80	stomach		quantified	0	3.82098e+08	3.92985e+09	0	1.2483e+09	0	3	1	2	0	8.58218	9.59438	0	9.09632	0
sp|Q8R366|IGSF8_MOUSE	Immunoglobulin superfamily member 8 OS=Mus musculus OX=10090 GN=Igsf8 PE=1 SV=2	Igsf8	NA		quantified	8.56112e+10	5.33255e+10	1.04206e+11	1.29039e+11	1.19284e+11	9.00013e+10	0	0	0	10.9325	10.7269	11.0179	11.1107	11.0766	10.9542
sp|Q8R3G9|TSN8_MOUSE	Tetraspanin-8 OS=Mus musculus OX=10090 GN=Tspan8 PE=1 SV=1	Tspan8	large intestine		quantified	5.78945e+08	0	0	1.04522e+09	0	0	4	2	2	8.76264	0	0	9.01921	0	0
sp|Q8R3N6|THOC1_MOUSE	THO complex subunit 1 OS=Mus musculus OX=10090 GN=Thoc1 PE=1 SV=1	Thoc1	NA		Only_Identified	0	0	0	0	0	0	6	3	3	0	0	0	0	0	0
sp|Q8R5H1|UBP15_MOUSE	Ubiquitin carboxyl-terminal hydrolase 15 OS=Mus musculus OX=10090 GN=Usp15 PE=1 SV=1	Usp15	lens	HG	quantified	6.09528e+08	0	0	0	0	0	5	2	3	8.78499	0	0	0	0	0
sp|Q8R5J9|PRAF3_MOUSE	PRA1 family protein 3 OS=Mus musculus OX=10090 GN=Arl6ip5 PE=1 SV=2	Arl6ip5	NA	NIT	quantified	0	0	0	0	6.17229e+08	0	5	3	2	0	0	0	0	8.79045	0
sp|Q8R5M8|CADM1_MOUSE	Cell adhesion molecule 1 OS=Mus musculus OX=10090 GN=Cadm1 PE=1 SV=2	Cadm1	NA		Only_Identified	0	0	0	0	0	0	6	3	3	0	0	0	0	0	0
sp|Q8VBT0|TMX1_MOUSE	Thioredoxin-related transmembrane protein 1 OS=Mus musculus OX=10090 GN=Tmx1 PE=1 SV=1	Tmx1	NA		Only_Identified	0	0	0	0	0	0	6	3	3	0	0	0	0	0	0
sp|Q8VBV7|CSN8_MOUSE	COP9 signalosome complex subunit 8 OS=Mus musculus OX=10090 GN=Cops8 PE=1 SV=1	Cops8	NA		quantified	5.379e+08	6.16406e+08	0	0	7.89668e+08	0	3	1	2	8.7307	8.78987	0	0	8.89744	0
sp|Q8VC28|AK1CD_MOUSE	Aldo-keto reductase family 1 member C13 OS=Mus musculus OX=10090 GN=Akr1c13 PE=1 SV=2	Akr1c13	NA		quantified	1.02693e+09	0	1.44737e+09	1.04979e+09	5.97675e+08	0	2	1	1	9.01154	0	9.16058	9.0211	8.77647	0
sp|Q91WU0|EST1F_MOUSE	Carboxylesterase 1F OS=Mus musculus OX=10090 GN=Ces1f PE=1 SV=1	Ces1f	NA		quantified	0	1.16277e+09	0	0	0	4.11637e+09	4	2	2	0	9.06549	0	0	0	9.61451
sp|Q8VCM7|FIBG_MOUSE	Fibrinogen gamma chain OS=Mus musculus OX=10090 GN=Fgg PE=1 SV=1	Fgg	liver		quantified	1.90858e+09	7.42322e+09	9.86144e+08	4.07539e+09	5.98098e+09	1.42728e+09	0	0	0	9.28071	9.87059	8.99394	9.61017	9.77677	9.15451
sp|Q8VDD5|MYH9_MOUSE	Myosin-9 OS=Mus musculus OX=10090 GN=Myh9 PE=1 SV=4	Myh9	NA		quantified	0	3.18283e+11	9.60258e+09	0	2.67774e+11	1.88e+10	2	1	1	0	11.5028	9.98239	0	11.4278	10.2742
sp|Q8VDJ3|VIGLN_MOUSE	Vigilin OS=Mus musculus OX=10090 GN=Hdlbp PE=1 SV=1	Hdlbp	NA	NIT	quantified	0	0	0	0	9.02307e+08	0	5	3	2	0	0	0	0	8.95535	0
sp|Q8VDK1|NIT1_MOUSE	Deaminated glutathione amidase OS=Mus musculus OX=10090 GN=Nit1 PE=1 SV=2	Nit1	NA	NIT	quantified	0	0	0	0	4.59555e+08	0	5	3	2	0	0	0	0	8.66234	0
sp|Q8VDM4|PSMD2_MOUSE	26S proteasome non-ATPase regulatory subunit 2 OS=Mus musculus OX=10090 GN=Psmd2 PE=1 SV=1	Psmd2	NA		quantified	4.1947e+08	5.98848e+09	3.37387e+09	0	5.8291e+09	3.12704e+09	1	0	1	8.6227	9.77732	9.52813	0	9.7656	9.49513
sp|Q8VDN2|AT1A1_MOUSE	Sodium/potassium-transporting ATPase subunit alpha-1 OS=Mus musculus OX=10090 GN=Atp1a1 PE=1 SV=1	Atp1a1	testis		quantified	8.48727e+10	4.13466e+10	2.99574e+10	4.22665e+10	6.2096e+10	3.15696e+10	0	0	0	10.9288	10.6164	10.4765	10.626	10.7931	10.4993
sp|Q8VDP4|CCAR2_MOUSE	Cell cycle and apoptosis regulator protein 2 OS=Mus musculus OX=10090 GN=Ccar2 PE=1 SV=2	Ccar2	NA		quantified	4.81628e+07	2.90563e+09	4.83335e+08	0	5.73094e+08	9.68307e+08	1	0	1	7.68271	9.46324	8.68425	0	8.75823	8.98601
sp|Q8VDZ4|ZDHC5_MOUSE	Palmitoyltransferase ZDHHC5 OS=Mus musculus OX=10090 GN=Zdhhc5 PE=1 SV=1	Zdhhc5	NA		quantified	1.96925e+08	0	0	0	0	2.9175e+08	4	2	2	8.2943	0	0	0	0	8.46501
sp|Q8VE37|RCC1_MOUSE	Regulator of chromosome condensation OS=Mus musculus OX=10090 GN=Rcc1 PE=1 SV=1	Rcc1	NA		quantified	0	2.02558e+09	0	0	1.38644e+09	1.03187e+09	3	2	1	0	9.30655	0	0	9.1419	9.01363
sp|Q8VE97|SRSF4_MOUSE	Serine/arginine-rich splicing factor 4 OS=Mus musculus OX=10090 GN=Srsf4 PE=2 SV=1	Srsf4	NA	HG	quantified	2.32428e+08	0	0	0	0	0	5	2	3	8.36629	0	0	0	0	0
sp|Q8VED5|K2C79_MOUSE	Keratin, type II cytoskeletal 79 OS=Mus musculus OX=10090 GN=Krt79 PE=1 SV=2	Krt79	epidermis		quantified	7.54033e+10	3.78162e+10	8.15102e+10	9.73141e+10	2.90688e+10	8.9407e+10	0	0	0	10.8774	10.5777	10.9112	10.9882	10.4634	10.9514
sp|Q8VEE4|RFA1_MOUSE	Replication protein A 70 kDa DNA-binding subunit OS=Mus musculus OX=10090 GN=Rpa1 PE=1 SV=1	Rpa1	NA		quantified	0	1.50084e+09	7.34674e+08	0	0	1.47743e+09	3	1	2	0	9.17633	8.86609	0	0	9.16951
sp|Q8VEJ9|VPS4A_MOUSE	Vacuolar protein sorting-associated protein 4A OS=Mus musculus OX=10090 GN=Vps4a PE=1 SV=1	Vps4a	NA		quantified	3.49271e+08	0	0	0	8.31633e+08	0	4	2	2	8.54316	0	0	0	8.91993	0
sp|Q8VEK3|HNRPU_MOUSE	Heterogeneous nuclear ribonucleoprotein U OS=Mus musculus OX=10090 GN=Hnrnpu PE=1 SV=1	Hnrnpu	NA		quantified	2.11771e+09	3.82162e+09	2.42428e+09	1.83893e+09	1.62204e+09	2.71453e+09	0	0	0	9.32587	9.58225	9.38458	9.26457	9.21006	9.4337
sp|Q8VH51|RBM39_MOUSE	RNA-binding protein 39 OS=Mus musculus OX=10090 GN=Rbm39 PE=1 SV=2	Rbm39	NA		quantified	4.92506e+08	6.73681e+08	0	0	0	3.72329e+08	3	1	2	8.69241	8.82845	0	0	0	8.57093
sp|Q8VHD8|HORN_MOUSE	Hornerin OS=Mus musculus OX=10090 GN=Hrnr PE=1 SV=1	Hrnr	digits	HG	quantified	0	5.71767e+08	0	0	0	0	5	2	3	0	8.75722	0	0	0	0
sp|Q8VIJ6|SFPQ_MOUSE	Splicing factor, proline- and glutamine-rich OS=Mus musculus OX=10090 GN=Sfpq PE=1 SV=1	Sfpq	NA		quantified	0	6.72284e+08	0	0	1.59571e+09	2.76927e+09	3	2	1	0	8.82755	0	0	9.20296	9.44237
sp|Q91V12|BACH_MOUSE	Cytosolic acyl coenzyme A thioester hydrolase OS=Mus musculus OX=10090 GN=Acot7 PE=1 SV=2	Acot7	NA		quantified	2.91205e+08	0	0	0	0	5.95143e+08	4	2	2	8.4642	0	0	0	0	8.77462
sp|Q91V41|RAB14_MOUSE	Ras-related protein Rab-14 OS=Mus musculus OX=10090 GN=Rab14 PE=1 SV=3	Rab14	thymus		quantified	6.61954e+08	2.51423e+09	1.00923e+09	0	3.64167e+09	1.17006e+09	1	0	1	8.82083	9.40041	9.00399	0	9.5613	9.06821
sp|Q91V88|NPNT_MOUSE	Nephronectin OS=Mus musculus OX=10090 GN=Npnt PE=1 SV=1	Npnt	lung		Only_Identified	0	0	0	0	0	0	6	3	3	0	0	0	0	0	0
sp|Q91V92|ACLY_MOUSE	ATP-citrate synthase OS=Mus musculus OX=10090 GN=Acly PE=1 SV=1	Acly	NA		quantified	1.32827e+10	2.7492e+10	6.40762e+09	3.71159e+09	1.42367e+10	1.44567e+10	0	0	0	10.1233	10.4392	9.8067	9.56956	10.1534	10.1601
sp|Q91VC3|IF4A3_MOUSE	Eukaryotic initiation factor 4A-III OS=Mus musculus OX=10090 GN=Eif4a3 PE=1 SV=3	Eif4a3	NA		quantified	0	2.95573e+09	3.5541e+08	0	1.22448e+09	1.62438e+09	2	1	1	0	9.47066	8.55073	0	9.08795	9.21069
sp|Q91VH2|SNX9_MOUSE	Sorting nexin-9 OS=Mus musculus OX=10090 GN=Snx9 PE=1 SV=1	Snx9	NA		Only_Identified	0	0	0	0	0	0	6	3	3	0	0	0	0	0	0
sp|Q91VI7|RINI_MOUSE	Ribonuclease inhibitor OS=Mus musculus OX=10090 GN=Rnh1 PE=1 SV=1	Rnh1	NA	HG	quantified	5.91127e+08	0	0	0	0	0	5	2	3	8.77168	0	0	0	0	0
sp|Q91VR5|DDX1_MOUSE	ATP-dependent RNA helicase DDX1 OS=Mus musculus OX=10090 GN=Ddx1 PE=1 SV=1	Ddx1	NA		quantified	0	2.80311e+09	0	0	4.27168e+09	6.81092e+08	3	2	1	0	9.44764	0	0	9.6306	8.83321
sp|Q91VR8|BRK1_MOUSE	Protein BRICK1 OS=Mus musculus OX=10090 GN=Brk1 PE=1 SV=1	Brk1	NA		quantified	3.10344e+08	0	1.37694e+09	0	3.85599e+08	1.85233e+09	2	1	1	8.49184	0	9.13891	0	8.58614	9.26772
sp|Q91W50|CSDE1_MOUSE	Cold shock domain-containing protein E1 OS=Mus musculus OX=10090 GN=Csde1 PE=1 SV=1	Csde1	NA		Only_Identified	0	0	0	0	0	0	6	3	3	0	0	0	0	0	0
sp|Q91W53|GOGA7_MOUSE	Golgin subfamily A member 7 OS=Mus musculus OX=10090 GN=Golga7 PE=1 SV=1	Golga7	NA	HG	quantified	4.35869e+08	0	0	0	0	0	5	2	3	8.63936	0	0	0	0	0
sp|Q91WD9|SEGN_MOUSE	Secretagogin OS=Mus musculus OX=10090 GN=Scgn PE=2 SV=1	Scgn	NA		quantified	2.66441e+09	1.7794e+09	1.85663e+09	0	1.6086e+09	4.58974e+08	1	0	1	9.4256	9.25027	9.26873	0	9.20645	8.66179
sp|Q91WG8|GLCNE_MOUSE	Bifunctional UDP-N-acetylglucosamine 2-epimerase/N-acetylmannosamine kinase OS=Mus musculus OX=10090 GN=Gne PE=1 SV=1	Gne	NA	NIT	quantified	0	0	0	0	8.93946e+08	0	5	3	2	0	0	0	0	8.95131	0
sp|Q91WJ8|FUBP1_MOUSE	Far upstream element-binding protein 1 OS=Mus musculus OX=10090 GN=Fubp1 PE=1 SV=1	Fubp1	NA	NIT	quantified	0	0	0	0	0	2.21309e+09	5	3	2	0	0	0	0	0	9.345
sp|Q91WK2|EIF3H_MOUSE	Eukaryotic translation initiation factor 3 subunit H OS=Mus musculus OX=10090 GN=Eif3h PE=1 SV=1	Eif3h	NA	HG	quantified	1.0983e+09	0	7.03458e+08	0	0	0	4	1	3	9.04072	0	8.84724	0	0	0
sp|Q91WN1|DNJC9_MOUSE	DnaJ homolog subfamily C member 9 OS=Mus musculus OX=10090 GN=Dnajc9 PE=1 SV=2	Dnajc9	NA		Only_Identified	0	0	0	0	0	0	6	3	3	0	0	0	0	0	0
sp|Q91WQ3|SYYC_MOUSE	Tyrosine--tRNA ligase, cytoplasmic OS=Mus musculus OX=10090 GN=Yars1 PE=1 SV=3	Yars1	NA	HG	quantified	4.71269e+08	0	0	0	0	0	5	2	3	8.67327	0	0	0	0	0
sp|Q91X72|HEMO_MOUSE	Hemopexin OS=Mus musculus OX=10090 GN=Hpx PE=1 SV=2	Hpx	liver		quantified	0	0	5.64634e+10	0	1.5157e+10	2.04251e+09	3	2	1	0	0	10.7518	0	10.1806	9.31016
sp|Q91XD6|VPS36_MOUSE	Vacuolar protein-sorting-associated protein 36 OS=Mus musculus OX=10090 GN=Vps36 PE=1 SV=1	Vps36	NA	NIT	quantified	0	0	0	4.27887e+08	3.39162e+08	0	4	3	1	0	0	0	8.63133	8.53041	0
sp|Q91YI0|ARLY_MOUSE	Argininosuccinate lyase OS=Mus musculus OX=10090 GN=Asl PE=1 SV=1	Asl	liver		Only_Identified	0	0	0	0	0	0	6	3	3	0	0	0	0	0	0
sp|Q91YN9|BAG2_MOUSE	BAG family molecular chaperone regulator 2 OS=Mus musculus OX=10090 GN=Bag2 PE=1 SV=1	Bag2	NA		Only_Identified	0	0	0	0	0	0	6	3	3	0	0	0	0	0	0
sp|Q91YP3|DEOC_MOUSE	Deoxyribose-phosphate aldolase OS=Mus musculus OX=10090 GN=Dera PE=1 SV=1	Dera	NA		Only_Identified	0	0	0	0	0	0	6	3	3	0	0	0	0	0	0
sp|Q91YR1|TWF1_MOUSE	Twinfilin-1 OS=Mus musculus OX=10090 GN=Twf1 PE=1 SV=2	Twf1	small intestine		Only_Identified	0	0	0	0	0	0	6	3	3	0	0	0	0	0	0
sp|Q91YR7|PRP6_MOUSE	Pre-mRNA-processing factor 6 OS=Mus musculus OX=10090 GN=Prpf6 PE=1 SV=1	Prpf6	NA		Only_Identified	0	0	0	0	0	0	6	3	3	0	0	0	0	0	0
sp|Q91ZH7|ABHD3_MOUSE	Phospholipase ABHD3 OS=Mus musculus OX=10090 GN=Abhd3 PE=1 SV=1	Abhd3	NA	HG	quantified	0	0	4.73255e+08	0	0	0	5	2	3	0	0	8.6751	0	0	0
sp|Q91ZJ5|UGPA_MOUSE	UTP--glucose-1-phosphate uridylyltransferase OS=Mus musculus OX=10090 GN=Ugp2 PE=1 SV=3	Ugp2	NA		Only_Identified	0	0	0	0	0	0	6	3	3	0	0	0	0	0	0
sp|Q91ZR1|RAB4B_MOUSE	Ras-related protein Rab-4B OS=Mus musculus OX=10090 GN=Rab4b PE=1 SV=2	Rab4b	NA		Only_Identified	0	0	0	0	0	0	6	3	3	0	0	0	0	0	0
sp|Q91ZR2|SNX18_MOUSE	Sorting nexin-18 OS=Mus musculus OX=10090 GN=Snx18 PE=1 SV=1	Snx18	NA		quantified	2.38116e+09	1.93253e+09	1.18547e+09	3.43417e+09	1.47294e+09	1.06399e+09	0	0	0	9.37679	9.28613	9.07389	9.53582	9.16819	9.02694
sp|Q920B9|SP16H_MOUSE	FACT complex subunit SPT16 OS=Mus musculus OX=10090 GN=Supt16h PE=1 SV=2	Supt16h	NA		quantified	3.08736e+09	3.58096e+09	1.34915e+09	0	2.96456e+08	2.45283e+09	1	0	1	9.48959	9.554	9.13006	0	8.47196	9.38967
sp|Q921F2|TADBP_MOUSE	TAR DNA-binding protein 43 OS=Mus musculus OX=10090 GN=Tardbp PE=1 SV=1	Tardbp	NA	HG	quantified	0	0	5.16557e+08	0	0	0	5	2	3	0	0	8.71312	0	0	0
sp|Q921G8|GCP2_MOUSE	Gamma-tubulin complex component 2 OS=Mus musculus OX=10090 GN=Tubgcp2 PE=1 SV=2	Tubgcp2	NA		quantified	0	6.13009e+08	6.13873e+08	0	0	2.86043e+08	3	1	2	0	8.78747	8.78808	0	0	8.45643
sp|Q921I1|TRFE_MOUSE	Serotransferrin OS=Mus musculus OX=10090 GN=Tf PE=1 SV=1	Tf	NA		quantified	0	0	9.6865e+09	0	7.3053e+08	1.96619e+09	3	2	1	0	0	9.98617	0	8.86364	9.29363
sp|Q921I9|EXOS4_MOUSE	Exosome complex component RRP41 OS=Mus musculus OX=10090 GN=Exosc4 PE=1 SV=3	Exosc4	NA		Only_Identified	0	0	0	0	0	0	6	3	3	0	0	0	0	0	0
sp|Q921M3|SF3B3_MOUSE	Splicing factor 3B subunit 3 OS=Mus musculus OX=10090 GN=Sf3b3 PE=1 SV=1	Sf3b3	NA		quantified	5.5494e+09	1.08096e+10	1.83196e+09	4.19119e+09	0	1.21521e+10	1	0	1	9.74425	10.0338	9.26292	9.62234	0	10.0846
sp|Q921M7|CYRIB_MOUSE	CYFIP-related Rac1 interactor B OS=Mus musculus OX=10090 GN=Cyrib PE=1 SV=1	Cyrib	NA		quantified	3.57353e+08	5.33827e+08	0	0	0	4.19214e+08	3	1	2	8.5531	8.7274	0	0	0	8.62244
sp|Q921Z5|TFIP8_MOUSE	Tumor necrosis factor alpha-induced protein 8 OS=Mus musculus OX=10090 GN=Tnfaip8 PE=1 SV=1	Tnfaip8	NA	HG	quantified	0	8.46744e+08	0	0	0	0	5	2	3	0	8.92775	0	0	0	0
sp|Q922B2|SYDC_MOUSE	Aspartate--tRNA ligase, cytoplasmic OS=Mus musculus OX=10090 GN=Dars1 PE=1 SV=2	Dars1	NA		quantified	5.75474e+09	5.49796e+09	4.12697e+09	0	1.34689e+09	1.92441e+09	1	0	1	9.76003	9.7402	9.61563	0	9.12933	9.2843
sp|Q922D8|C1TC_MOUSE	C-1-tetrahydrofolate synthase, cytoplasmic OS=Mus musculus OX=10090 GN=Mthfd1 PE=1 SV=4	Mthfd1	NA		quantified	2.87416e+09	2.88401e+09	0	0	0	2.68033e+09	3	1	2	9.45851	9.46	0	0	0	9.42819
sp|Q922F4|TBB6_MOUSE	Tubulin beta-6 chain OS=Mus musculus OX=10090 GN=Tubb6 PE=1 SV=1	Tubb6	heart		Only_Identified	0	0	0	0	0	0	6	3	3	0	0	0	0	0	0
sp|Q922K7|NOP2_MOUSE	Probable 28S rRNA (cytosine-C(5))-methyltransferase OS=Mus musculus OX=10090 GN=Nop2 PE=1 SV=1	Nop2	NA	HG	quantified	0	8.66524e+08	0	0	0	0	5	2	3	0	8.93778	0	0	0	0
sp|Q922Q8|LRC59_MOUSE	Leucine-rich repeat-containing protein 59 OS=Mus musculus OX=10090 GN=Lrrc59 PE=1 SV=1	Lrrc59	NA		Only_Identified	0	0	0	0	0	0	6	3	3	0	0	0	0	0	0
sp|Q922R8|PDIA6_MOUSE	Protein disulfide-isomerase A6 OS=Mus musculus OX=10090 GN=Pdia6 PE=1 SV=3	Pdia6	NA		quantified	4.40079e+08	5.43415e+09	8.68088e+08	1.0422e+09	2.38467e+09	6.10366e+08	0	0	0	8.64353	9.73513	8.93856	9.01795	9.37743	8.78559
sp|Q922U2|K2C5_MOUSE	Keratin, type II cytoskeletal 5 OS=Mus musculus OX=10090 GN=Krt5 PE=1 SV=1	Krt5	eye		quantified	2.80452e+11	3.03044e+11	7.47973e+11	1.85065e+11	3.81445e+11	7.35449e+11	0	0	0	11.4479	11.4815	11.8739	11.2673	11.5814	11.8666
sp|Q922Y1|UBXN1_MOUSE	UBX domain-containing protein 1 OS=Mus musculus OX=10090 GN=Ubxn1 PE=1 SV=1	Ubxn1	NA		quantified	0	7.7969e+08	7.77316e+08	0	9.93753e+08	0	3	1	2	0	8.89192	8.8906	0	8.99728	0
sp|Q923D2|BLVRB_MOUSE	Flavin reductase (NADPH) OS=Mus musculus OX=10090 GN=Blvrb PE=1 SV=3	Blvrb	NA		quantified	0	0	3.07992e+08	0	5.03319e+08	0	4	2	2	0	0	8.48854	0	8.70184	0
sp|Q923G2|RPAB3_MOUSE	DNA-directed RNA polymerases I, II, and III subunit RPABC3 OS=Mus musculus OX=10090 GN=Polr2h PE=1 SV=3	Polr2h	NA		quantified	2.24284e+08	7.03429e+08	5.67511e+08	0	5.30414e+08	6.04631e+08	1	0	1	8.3508	8.84722	8.75397	0	8.72462	8.78149
sp|Q924C1|XPO5_MOUSE	Exportin-5 OS=Mus musculus OX=10090 GN=Xpo5 PE=1 SV=1	Xpo5	NA		quantified	1.45616e+09	3.03948e+09	0	2.44044e+09	2.47161e+09	2.25577e+09	1	1	0	9.16321	9.4828	0	9.38747	9.39298	9.35329
sp|Q925H3|KRA65_MOUSE	Keratin-associated protein 6-5 OS=Mus musculus OX=10090 GN=Krtap6-5 PE=2 SV=1	Krtap6-5	NA	HG	quantified	0	0	2.06441e+09	0	0	0	5	2	3	0	0	9.3148	0	0	0
sp|Q93092|TALDO_MOUSE	Transaldolase OS=Mus musculus OX=10090 GN=Taldo1 PE=1 SV=2	Taldo1	NA	NIT	quantified	0	0	0	0	0	4.05347e+08	5	3	2	0	0	0	0	0	8.60783
sp|Q99020|ROAA_MOUSE	Heterogeneous nuclear ribonucleoprotein A/B OS=Mus musculus OX=10090 GN=Hnrnpab PE=1 SV=1	Hnrnpab	NA		quantified	2.60105e+09	2.99754e+09	1.41206e+09	2.44389e+09	1.27793e+09	3.51477e+09	0	0	0	9.41515	9.47677	9.14985	9.38808	9.10651	9.5459
sp|Q99J77|SIAS_MOUSE	Sialic acid synthase OS=Mus musculus OX=10090 GN=Nans PE=1 SV=1	Nans	NA		quantified	8.38305e+08	0	0	0	6.57792e+08	0	4	2	2	8.9234	0	0	0	8.81809	0
sp|Q99JB8|PACN3_MOUSE	Protein kinase C and casein kinase II substrate protein 3 OS=Mus musculus OX=10090 GN=Pacsin3 PE=1 SV=1	Pacsin3	NA	NIT	quantified	0	0	0	0	4.23622e+09	0	5	3	2	0	0	0	0	9.62698	0
sp|Q99JG3|ANX13_MOUSE	Annexin A13 OS=Mus musculus OX=10090 GN=Anxa13 PE=1 SV=3	Anxa13	small intestine		quantified	2.78374e+10	6.66029e+09	1.10531e+10	7.73235e+09	9.4631e+09	5.35469e+09	0	0	0	10.4446	9.82349	10.0435	9.88831	9.97603	9.72873
sp|Q99JI4|PSMD6_MOUSE	26S proteasome non-ATPase regulatory subunit 6 OS=Mus musculus OX=10090 GN=Psmd6 PE=1 SV=1	Psmd6	NA		quantified	3.84484e+09	5.30144e+09	2.4871e+09	9.59391e+08	3.01907e+09	3.06403e+09	0	0	0	9.58488	9.72439	9.39569	8.982	9.47987	9.48629
sp|Q99JI6|RAP1B_MOUSE	Ras-related protein Rap-1b OS=Mus musculus OX=10090 GN=Rap1b PE=1 SV=2	Rap1b	NA		quantified	7.86126e+08	1.12496e+09	0	0	1.19395e+09	0	3	1	2	8.89549	9.05114	0	0	9.07699	0
sp|Q99JR5|TINAL_MOUSE	Tubulointerstitial nephritis antigen-like OS=Mus musculus OX=10090 GN=Tinagl1 PE=1 SV=1	Tinagl1	placenta		quantified	1.66018e+09	0	0	1.13784e+10	2.21548e+09	0	3	2	1	9.22016	0	0	10.0561	9.34547	0
sp|Q99JW4|LIMS1_MOUSE	LIM and senescent cell antigen-like-containing domain protein 1 OS=Mus musculus OX=10090 GN=Lims1 PE=1 SV=3	Lims1	embryo		quantified	0	1.0214e+09	0	0	1.06895e+09	0	4	2	2	0	9.00919	0	0	9.02896	0
sp|Q99JW5|EPCAM_MOUSE	Epithelial cell adhesion molecule OS=Mus musculus OX=10090 GN=Epcam PE=1 SV=1	Epcam	NA	HG	quantified	8.34785e+08	0	6.71872e+08	0	0	0	4	1	3	8.92157	0	8.82729	0	0	0
sp|Q99JX3|GORS2_MOUSE	Golgi reassembly-stacking protein 2 OS=Mus musculus OX=10090 GN=Gorasp2 PE=1 SV=3	Gorasp2	NA		Only_Identified	0	0	0	0	0	0	6	3	3	0	0	0	0	0	0
sp|Q99JX4|EIF3M_MOUSE	Eukaryotic translation initiation factor 3 subunit M OS=Mus musculus OX=10090 GN=Eif3m PE=1 SV=1	Eif3m	NA		quantified	3.61142e+09	3.49175e+09	2.94086e+09	6.11293e+08	4.22749e+09	5.27823e+08	0	0	0	9.55768	9.54304	9.46847	8.78625	9.62608	8.72249
sp|Q99JY9|ARP3_MOUSE	Actin-related protein 3 OS=Mus musculus OX=10090 GN=Actr3 PE=1 SV=3	Actr3	NA		quantified	1.63865e+09	3.62128e+09	5.69516e+08	0	1.15669e+09	2.10969e+09	1	0	1	9.21449	9.55886	8.75551	0	9.06322	9.32422
sp|Q99K41|EMIL1_MOUSE	EMILIN-1 OS=Mus musculus OX=10090 GN=Emilin1 PE=1 SV=1	Emilin1	NA	NIT	quantified	0	0	0	0	1.44714e+09	0	5	3	2	0	0	0	0	9.16051	0
sp|Q99K48|NONO_MOUSE	Non-POU domain-containing octamer-binding protein OS=Mus musculus OX=10090 GN=Nono PE=1 SV=3	Nono	NA		quantified	1.60435e+09	7.30861e+09	1.19743e+09	0	5.75555e+09	9.46168e+09	1	0	1	9.2053	9.86383	9.07825	0	9.76009	9.97597
sp|Q99K51|PLST_MOUSE	Plastin-3 OS=Mus musculus OX=10090 GN=Pls3 PE=1 SV=3	Pls3	NA		Only_Identified	0	0	0	0	0	0	6	3	3	0	0	0	0	0	0
sp|Q99K85|SERC_MOUSE	Phosphoserine aminotransferase OS=Mus musculus OX=10090 GN=Psat1 PE=1 SV=1	Psat1	NA		quantified	7.73772e+09	0	3.17834e+08	8.6992e+08	8.1716e+08	3.34363e+08	1	1	0	9.88861	0	8.5022	8.93948	8.91231	8.52422
sp|Q99KF1|TMED9_MOUSE	Transmembrane emp24 domain-containing protein 9 OS=Mus musculus OX=10090 GN=Tmed9 PE=1 SV=2	Tmed9	NA	NIT	quantified	0	0	0	0	6.14953e+08	0	5	3	2	0	0	0	0	8.78884	0
sp|Q99KG5|LSR_MOUSE	Lipolysis-stimulated lipoprotein receptor OS=Mus musculus OX=10090 GN=Lsr PE=1 SV=1	Lsr	NA		quantified	8.7385e+08	0	0	1.06261e+09	3.77185e+08	0	3	2	1	8.94144	0	0	9.02637	8.57655	0
sp|Q99KH8|STK24_MOUSE	Serine/threonine-protein kinase 24 OS=Mus musculus OX=10090 GN=Stk24 PE=1 SV=1	Stk24	NA	NIT	quantified	0	0	0	0	4.97763e+08	0	5	3	2	0	0	0	0	8.69702	0
sp|Q99KJ8|DCTN2_MOUSE	Dynactin subunit 2 OS=Mus musculus OX=10090 GN=Dctn2 PE=1 SV=3	Dctn2	NA	HG	quantified	3.8084e+08	6.17834e+08	0	0	0	0	4	1	3	8.58074	8.79087	0	0	0	0
sp|Q99KK2|NEUA_MOUSE	N-acylneuraminate cytidylyltransferase OS=Mus musculus OX=10090 GN=Cmas PE=1 SV=2	Cmas	NA		quantified	0	8.24456e+08	0	0	9.93991e+08	0	4	2	2	0	8.91617	0	0	8.99738	0
sp|Q99KP6|PRP19_MOUSE	Pre-mRNA-processing factor 19 OS=Mus musculus OX=10090 GN=Prpf19 PE=1 SV=1	Prpf19	NA		quantified	2.96547e+08	2.39679e+09	0	0	0	1.19543e+09	3	1	2	8.47209	9.37963	0	0	0	9.07752
sp|Q99KQ4|NAMPT_MOUSE	Nicotinamide phosphoribosyltransferase OS=Mus musculus OX=10090 GN=Nampt PE=1 SV=1	Nampt	embryo		Only_Identified	0	0	0	0	0	0	6	3	3	0	0	0	0	0	0
sp|Q99KV1|DJB11_MOUSE	DnaJ homolog subfamily B member 11 OS=Mus musculus OX=10090 GN=Dnajb11 PE=1 SV=1	Dnajb11	NA		quantified	0	9.75931e+08	0	0	0	1.86478e+09	4	2	2	0	8.98942	0	0	0	9.27063
sp|Q99L45|IF2B_MOUSE	Eukaryotic translation initiation factor 2 subunit 2 OS=Mus musculus OX=10090 GN=Eif2s2 PE=1 SV=1	Eif2s2	NA		quantified	8.86618e+08	6.83174e+08	0	0	1.66615e+09	1.7896e+09	2	1	1	8.94774	8.83453	0	0	9.22171	9.25276
sp|Q99L47|F10A1_MOUSE	Hsc70-interacting protein OS=Mus musculus OX=10090 GN=St13 PE=1 SV=1	St13	NA		quantified	3.10296e+08	4.46708e+08	0	0	1.41351e+09	8.34987e+08	2	1	1	8.49178	8.65002	0	0	9.1503	8.92168
sp|Q99LF4|RTCB_MOUSE	RNA-splicing ligase RtcB homolog OS=Mus musculus OX=10090 GN=Rtcb PE=1 SV=1	Rtcb	NA		quantified	0	7.16066e+08	0	0	1.07525e+09	0	4	2	2	0	8.85495	0	0	9.03151	0
sp|Q99LG2|TNPO2_MOUSE	Transportin-2 OS=Mus musculus OX=10090 GN=Tnpo2 PE=1 SV=1	Tnpo2	NA		Only_Identified	0	0	0	0	0	0	6	3	3	0	0	0	0	0	0
sp|Q99LI8|HGS_MOUSE	Hepatocyte growth factor-regulated tyrosine kinase substrate OS=Mus musculus OX=10090 GN=Hgs PE=1 SV=2	Hgs	NA		Only_Identified	0	0	0	0	0	0	6	3	3	0	0	0	0	0	0
sp|Q99M73|KRT84_MOUSE	Keratin, type II cuticular Hb4 OS=Mus musculus OX=10090 GN=Krt84 PE=2 SV=2	Krt84	tongue epidermis		quantified	0	3.20696e+09	0	0	0	2.99765e+08	4	2	2	0	9.50609	0	0	0	8.47678
sp|Q99MN1|SYK_MOUSE	Lysine--tRNA ligase OS=Mus musculus OX=10090 GN=Kars1 PE=1 SV=1	Kars1	NA		quantified	1.19562e+09	0	1.20236e+09	0	8.5116e+08	0	3	1	2	9.07759	0	9.08004	0	8.93001	0
sp|Q99MR6|SRRT_MOUSE	Serrate RNA effector molecule homolog OS=Mus musculus OX=10090 GN=Srrt PE=1 SV=1	Srrt	NA		quantified	3.5219e+08	0	0	0	8.05544e+08	4.37008e+08	3	2	1	8.54678	0	0	0	8.90609	8.64049
sp|Q99NB9|SF3B1_MOUSE	Splicing factor 3B subunit 1 OS=Mus musculus OX=10090 GN=Sf3b1 PE=1 SV=1	Sf3b1	NA		quantified	1.78504e+09	1.28818e+10	1.57437e+09	0	7.61567e+08	9.37132e+09	1	0	1	9.25165	10.11	9.19711	0	8.88171	9.9718
sp|Q99PL5|RRBP1_MOUSE	Ribosome-binding protein 1 OS=Mus musculus OX=10090 GN=Rrbp1 PE=1 SV=2	Rrbp1	NA	HG	quantified	1.96884e+08	0	0	0	0	0	5	2	3	8.29421	0	0	0	0	0
sp|Q99PS0|K1C23_MOUSE	Keratin, type I cytoskeletal 23 OS=Mus musculus OX=10090 GN=Krt23 PE=1 SV=1	Krt23	stomach		Only_Identified	0	0	0	0	0	0	6	3	3	0	0	0	0	0	0
sp|Q99PT1|GDIR1_MOUSE	Rho GDP-dissociation inhibitor 1 OS=Mus musculus OX=10090 GN=Arhgdia PE=1 SV=3	Arhgdia	NA		quantified	3.5491e+09	7.2632e+08	7.24066e+08	2.17955e+09	1.48112e+09	0	1	0	1	9.55012	8.86113	8.85978	9.33837	9.17059	0
sp|Q99PV0|PRP8_MOUSE	Pre-mRNA-processing-splicing factor 8 OS=Mus musculus OX=10090 GN=Prpf8 PE=1 SV=2	Prpf8	NA		quantified	2.42602e+09	5.42335e+09	1.48463e+09	5.69166e+08	1.48358e+09	4.46948e+09	0	0	0	9.38489	9.73427	9.17162	8.75524	9.17131	9.65026
sp|Q9CPP0|NPM3_MOUSE	Nucleoplasmin-3 OS=Mus musculus OX=10090 GN=Npm3 PE=1 SV=3	Npm3	NA		quantified	3.45813e+09	7.78103e+08	1.07594e+09	2.13188e+09	0	0	2	0	2	9.53884	8.89104	9.03179	9.32876	0	0
sp|Q9CPR4|RL17_MOUSE	60S ribosomal protein L17 OS=Mus musculus OX=10090 GN=Rpl17 PE=1 SV=3	Rpl17	NA		quantified	0	2.60119e+09	1.25532e+09	0	2.48469e+09	2.98715e+09	2	1	1	0	9.41517	9.09875	0	9.39527	9.47526
sp|Q9CPY7|AMPL_MOUSE	Cytosol aminopeptidase OS=Mus musculus OX=10090 GN=Lap3 PE=1 SV=3	Lap3	NA		quantified	5.58115e+08	7.43655e+08	0	0	3.92744e+08	4.91921e+08	2	1	1	8.74672	8.87137	0	0	8.59411	8.6919
sp|Q9CQ19|MYL9_MOUSE	Myosin regulatory light polypeptide 9 OS=Mus musculus OX=10090 GN=Myl9 PE=1 SV=3	Myl9	NA		quantified	0	2.59449e+09	0	0	1.88283e+09	0	4	2	2	0	9.41405	0	0	9.27481	0
sp|Q9CQ65|MTAP_MOUSE	S-methyl-5'-thioadenosine phosphorylase OS=Mus musculus OX=10090 GN=Mtap PE=1 SV=1	Mtap	NA	HG	quantified	4.78171e+08	4.96172e+08	0	0	0	0	4	1	3	8.67958	8.69563	0	0	0	0
sp|Q9CQ80|VPS25_MOUSE	Vacuolar protein-sorting-associated protein 25 OS=Mus musculus OX=10090 GN=Vps25 PE=1 SV=1	Vps25	NA		quantified	0	0	5.83211e+08	8.08012e+08	0	7.18697e+08	3	2	1	0	0	8.76583	8.90742	0	8.85655
sp|Q9CQ86|MIEN1_MOUSE	Migration and invasion enhancer 1 OS=Mus musculus OX=10090 GN=Mien1 PE=1 SV=1	Mien1	NA		Only_Identified	0	0	0	0	0	0	6	3	3	0	0	0	0	0	0
sp|Q9CQC8|SPG21_MOUSE	Maspardin OS=Mus musculus OX=10090 GN=Spg21 PE=1 SV=1	Spg21	NA		Only_Identified	0	0	0	0	0	0	6	3	3	0	0	0	0	0	0
sp|Q9CQD1|RAB5A_MOUSE	Ras-related protein Rab-5A OS=Mus musculus OX=10090 GN=Rab5a PE=1 SV=1	Rab5a	NA	HG	quantified	5.73796e+08	0	4.91331e+08	0	0	0	4	1	3	8.75876	0	8.69137	0	0	0
sp|Q9CQE8|RTRAF_MOUSE	RNA transcription, translation and transport factor protein OS=Mus musculus OX=10090 GN=RTRAF PE=1 SV=1	RTRAF	NA		quantified	0	8.81287e+08	7.47656e+08	0	1.17857e+09	8.48333e+08	2	1	1	0	8.94512	8.8737	0	9.07136	8.92857
sp|Q9CQF3|CPSF5_MOUSE	Cleavage and polyadenylation specificity factor subunit 5 OS=Mus musculus OX=10090 GN=Nudt21 PE=1 SV=1	Nudt21	NA	NIT	quantified	0	0	0	0	0	4.85631e+08	5	3	2	0	0	0	0	0	8.68631
sp|Q9CQI6|COTL1_MOUSE	Coactosin-like protein OS=Mus musculus OX=10090 GN=Cotl1 PE=1 SV=3	Cotl1	NA	HG	quantified	9.5053e+08	0	0	0	0	0	5	2	3	8.97797	0	0	0	0	0
sp|Q9CQI9|MED30_MOUSE	Mediator of RNA polymerase II transcription subunit 30 OS=Mus musculus OX=10090 GN=Med30 PE=1 SV=1	Med30	NA	HG	quantified	0	5.89356e+08	0	0	0	0	5	2	3	0	8.77038	0	0	0	0
sp|Q9CQM9|GLRX3_MOUSE	Glutaredoxin-3 OS=Mus musculus OX=10090 GN=Glrx3 PE=1 SV=1	Glrx3	NA		Only_Identified	0	0	0	0	0	0	6	3	3	0	0	0	0	0	0
sp|Q9CQV8|1433B_MOUSE	14-3-3 protein beta/alpha OS=Mus musculus OX=10090 GN=Ywhab PE=1 SV=3	Ywhab	NA		quantified	4.12209e+09	1.45747e+09	2.38984e+09	6.64217e+08	2.55679e+09	6.36397e+08	0	0	0	9.61512	9.1636	9.37837	8.82231	9.40769	8.80373
sp|Q9CQW1|YKT6_MOUSE	Synaptobrevin homolog YKT6 OS=Mus musculus OX=10090 GN=Ykt6 PE=1 SV=1	Ykt6	NA		Only_Identified	0	0	0	0	0	0	6	3	3	0	0	0	0	0	0
sp|Q9CQW5|LEG2_MOUSE	Galectin-2 OS=Mus musculus OX=10090 GN=Lgals2 PE=1 SV=1	Lgals2	small intestine		quantified	3.13926e+09	1.58992e+09	3.25909e+10	2.06418e+09	1.16643e+09	9.67994e+08	0	0	0	9.49683	9.20138	10.5131	9.31475	9.06686	8.98587
sp|Q9CQX5|CLDN1_MOUSE	Claudin domain-containing protein 1 OS=Mus musculus OX=10090 GN=Cldnd1 PE=1 SV=1	Cldnd1	NA		Only_Identified	0	0	0	0	0	0	6	3	3	0	0	0	0	0	0
sp|Q9CR00|PSMD9_MOUSE	26S proteasome non-ATPase regulatory subunit 9 OS=Mus musculus OX=10090 GN=Psmd9 PE=1 SV=1	Psmd9	NA	HG	quantified	0	0	4.83414e+08	0	0	0	5	2	3	0	0	8.68432	0	0	0
sp|Q9CR26|VTA1_MOUSE	Vacuolar protein sorting-associated protein VTA1 homolog OS=Mus musculus OX=10090 GN=Vta1 PE=1 SV=1	Vta1	NA		quantified	3.71916e+08	0	0	5.68562e+08	0	0	4	2	2	8.57044	0	0	8.75478	0	0
sp|Q9CR51|VATG1_MOUSE	V-type proton ATPase subunit G 1 OS=Mus musculus OX=10090 GN=Atp6v1g1 PE=1 SV=3	Atp6v1g1	NA		Only_Identified	0	0	0	0	0	0	6	3	3	0	0	0	0	0	0
sp|Q9CR57|RL14_MOUSE	60S ribosomal protein L14 OS=Mus musculus OX=10090 GN=Rpl14 PE=1 SV=3	Rpl14	NA		quantified	7.93442e+08	7.94168e+09	3.51003e+09	1.66856e+09	4.42911e+09	3.90541e+09	0	0	0	8.89952	9.89991	9.54531	9.22234	9.64632	9.59167
sp|Q9CR86|CHSP1_MOUSE	Calcium-regulated heat stable protein 1 OS=Mus musculus OX=10090 GN=Carhsp1 PE=1 SV=1	Carhsp1	NA		quantified	0	3.00107e+08	0	0	8.74657e+08	0	4	2	2	0	8.47728	0	0	8.94184	0
sp|Q9CRA5|GOLP3_MOUSE	Golgi phosphoprotein 3 OS=Mus musculus OX=10090 GN=Golph3 PE=1 SV=1	Golph3	NA		Only_Identified	0	0	0	0	0	0	6	3	3	0	0	0	0	0	0
sp|Q9CRB2|NHP2_MOUSE	H/ACA ribonucleoprotein complex subunit 2 OS=Mus musculus OX=10090 GN=Nhp2 PE=1 SV=1	Nhp2	NA		quantified	4.53013e+08	0	4.3093e+08	6.90177e+08	0	0	3	1	2	8.65611	0	8.63441	8.83896	0	0
sp|Q9CRB6|TPPP3_MOUSE	Tubulin polymerization-promoting protein family member 3 OS=Mus musculus OX=10090 GN=Tppp3 PE=1 SV=1	Tppp3	dorsal root ganglion		Only_Identified	0	0	0	0	0	0	6	3	3	0	0	0	0	0	0
sp|Q9CS42|PRPS2_MOUSE	Ribose-phosphate pyrophosphokinase 2 OS=Mus musculus OX=10090 GN=Prps2 PE=1 SV=4	Prps2	NA		Only_Identified	0	0	0	0	0	0	6	3	3	0	0	0	0	0	0
sp|Q9CWJ9|PUR9_MOUSE	Bifunctional purine biosynthesis protein ATIC OS=Mus musculus OX=10090 GN=Atic PE=1 SV=2	Atic	NA		quantified	1.39467e+09	0	0	0	0	6.48179e+08	4	2	2	9.14447	0	0	0	0	8.8117
sp|Q9CWK8|SNX2_MOUSE	Sorting nexin-2 OS=Mus musculus OX=10090 GN=Snx2 PE=1 SV=2	Snx2	NA		quantified	3.68982e+08	1.092e+09	0	0	7.65933e+08	0	3	1	2	8.56701	9.03822	0	0	8.88419	0
sp|Q9CX00|IST1_MOUSE	IST1 homolog OS=Mus musculus OX=10090 GN=Ist1 PE=1 SV=1	Ist1	NA		quantified	1.158e+09	2.62519e+09	1.14684e+09	1.20006e+09	2.38832e+09	1.34408e+09	0	0	0	9.06371	9.41916	9.0595	9.0792	9.37809	9.12842
sp|Q9CX34|SGT1_MOUSE	Protein SGT1 homolog OS=Mus musculus OX=10090 GN=Sugt1 PE=1 SV=3	Sugt1	NA		quantified	3.07914e+08	0	0	4.1463e+08	0	0	4	2	2	8.48843	0	0	8.61766	0	0
sp|Q9CX56|PSMD8_MOUSE	26S proteasome non-ATPase regulatory subunit 8 OS=Mus musculus OX=10090 GN=Psmd8 PE=1 SV=2	Psmd8	NA		Only_Identified	0	0	0	0	0	0	6	3	3	0	0	0	0	0	0
sp|Q9CX86|ROA0_MOUSE	Heterogeneous nuclear ribonucleoprotein A0 OS=Mus musculus OX=10090 GN=Hnrnpa0 PE=1 SV=1	Hnrnpa0	NA		quantified	0	9.9825e+08	5.38062e+08	0	9.04636e+08	0	3	1	2	0	8.99924	8.73083	0	8.95647	0
sp|Q9CXW3|CYBP_MOUSE	Calcyclin-binding protein OS=Mus musculus OX=10090 GN=Cacybp PE=1 SV=1	Cacybp	NA		quantified	1.13336e+09	0	0	0	0	5.82736e+08	4	2	2	9.05437	0	0	0	0	8.76547
sp|Q9CXW4|RL11_MOUSE	60S ribosomal protein L11 OS=Mus musculus OX=10090 GN=Rpl11 PE=1 SV=4	Rpl11	NA		quantified	0	1.64847e+09	5.94083e+08	0	1.29002e+09	1.35916e+09	2	1	1	0	9.21708	8.77385	0	9.1106	9.13327
sp|Q9CXY6|ILF2_MOUSE	Interleukin enhancer-binding factor 2 OS=Mus musculus OX=10090 GN=Ilf2 PE=1 SV=1	Ilf2	NA		quantified	0	7.66229e+08	0	0	4.36138e+08	7.35379e+08	3	2	1	0	8.88436	0	0	8.63962	8.86651
sp|Q9CY58|PAIRB_MOUSE	Plasminogen activator inhibitor 1 RNA-binding protein OS=Mus musculus OX=10090 GN=Serbp1 PE=1 SV=2	Serbp1	NA	HG	quantified	7.88404e+08	0	0	0	0	0	5	2	3	8.89675	0	0	0	0	0
sp|Q9CYG7|TOM34_MOUSE	Mitochondrial import receptor subunit TOM34 OS=Mus musculus OX=10090 GN=Tomm34 PE=1 SV=1	Tomm34	NA		Only_Identified	0	0	0	0	0	0	6	3	3	0	0	0	0	0	0
sp|Q9CYL5|GAPR1_MOUSE	Golgi-associated plant pathogenesis-related protein 1 OS=Mus musculus OX=10090 GN=Glipr2 PE=1 SV=3	Glipr2	NA	HG	quantified	0	0	6.02421e+08	0	0	0	5	2	3	0	0	8.7799	0	0	0
sp|Q9CYN9|RENR_MOUSE	Renin receptor OS=Mus musculus OX=10090 GN=Atp6ap2 PE=1 SV=2	Atp6ap2	NA		quantified	7.34224e+08	0	0	1.3843e+09	0	0	4	2	2	8.86583	0	0	9.14123	0	0
sp|Q9CZ04|CSN7A_MOUSE	COP9 signalosome complex subunit 7a OS=Mus musculus OX=10090 GN=Cops7a PE=1 SV=2	Cops7a	NA		Only_Identified	0	0	0	0	0	0	6	3	3	0	0	0	0	0	0
sp|Q9CZ28|SNF8_MOUSE	Vacuolar-sorting protein SNF8 OS=Mus musculus OX=10090 GN=Snf8 PE=1 SV=1	Snf8	NA		quantified	5.82369e+08	6.14564e+08	0	0	8.20573e+08	6.71604e+08	2	1	1	8.7652	8.78857	0	0	8.91412	8.82711
sp|Q9CZ30|OLA1_MOUSE	Obg-like ATPase 1 OS=Mus musculus OX=10090 GN=Ola1 PE=1 SV=1	Ola1	NA	HG	quantified	3.76195e+08	1.86836e+09	0	0	0	0	4	1	3	8.57541	9.27146	0	0	0	0
sp|Q9CZ44|NSF1C_MOUSE	NSFL1 cofactor p47 OS=Mus musculus OX=10090 GN=Nsfl1c PE=1 SV=1	Nsfl1c	NA		quantified	2.83392e+09	1.02298e+09	0	0	8.96354e+08	0	3	1	2	9.45239	9.00987	0	0	8.95248	0
sp|Q9CZD3|GARS_MOUSE	Glycine--tRNA ligase OS=Mus musculus OX=10090 GN=Gars1 PE=1 SV=1	Gars1	NA		quantified	6.23304e+09	8.44268e+09	6.60921e+09	0	5.52958e+09	3.64961e+09	1	0	1	9.7947	9.92648	9.82015	0	9.74269	9.56225
sp|Q9CZM2|RL15_MOUSE	60S ribosomal protein L15 OS=Mus musculus OX=10090 GN=Rpl15 PE=1 SV=4	Rpl15	NA		quantified	3.44011e+09	1.67498e+10	5.00381e+09	0	6.66762e+09	9.81409e+09	1	0	1	9.53657	10.224	9.6993	0	9.82397	9.99185
sp|Q9CZU6|CISY_MOUSE	Citrate synthase, mitochondrial OS=Mus musculus OX=10090 GN=Cs PE=1 SV=1	Cs	NA		quantified	0	0	4.84232e+08	0	0	1.16505e+09	4	2	2	0	0	8.68505	0	0	9.06635
sp|Q9CZX0|ELP3_MOUSE	Elongator complex protein 3 OS=Mus musculus OX=10090 GN=Elp3 PE=1 SV=1	Elp3	NA		Only_Identified	0	0	0	0	0	0	6	3	3	0	0	0	0	0	0
sp|Q9CZX8|RS19_MOUSE	40S ribosomal protein S19 OS=Mus musculus OX=10090 GN=Rps19 PE=1 SV=3	Rps19	NA		quantified	3.70128e+09	6.17326e+09	2.65271e+09	0	2.48051e+09	1.0838e+10	1	0	1	9.56835	9.79051	9.42369	0	9.39454	10.0349
sp|Q9D2M8|UB2V2_MOUSE	Ubiquitin-conjugating enzyme E2 variant 2 OS=Mus musculus OX=10090 GN=Ube2v2 PE=1 SV=4	Ube2v2	NA		Only_Identified	0	0	0	0	0	0	6	3	3	0	0	0	0	0	0
sp|Q9D0B0|SRSF9_MOUSE	Serine/arginine-rich splicing factor 9 OS=Mus musculus OX=10090 GN=Srsf9 PE=1 SV=1	Srsf9	NA		Only_Identified	0	0	0	0	0	0	6	3	3	0	0	0	0	0	0
sp|Q9D0B6|PBDC1_MOUSE	Protein PBDC1 OS=Mus musculus OX=10090 GN=Pbdc1 PE=1 SV=1	Pbdc1	NA	HG	quantified	6.09424e+08	0	0	0	0	0	5	2	3	8.78492	0	0	0	0	0
sp|Q9D0E1|HNRPM_MOUSE	Heterogeneous nuclear ribonucleoprotein M OS=Mus musculus OX=10090 GN=Hnrnpm PE=1 SV=3	Hnrnpm	NA		quantified	0	1.90792e+09	0	0	1.39555e+09	5.74534e+08	3	2	1	0	9.28056	0	0	9.14474	8.75932
sp|Q9D0F3|LMAN1_MOUSE	Protein ERGIC-53 OS=Mus musculus OX=10090 GN=Lman1 PE=1 SV=1	Lman1	NA		Only_Identified	0	0	0	0	0	0	6	3	3	0	0	0	0	0	0
sp|Q9D0F9|PGM1_MOUSE	Phosphoglucomutase-1 OS=Mus musculus OX=10090 GN=Pgm1 PE=1 SV=4	Pgm1	NA		quantified	1.64603e+08	1.83452e+09	7.90483e+08	0	5.63595e+09	5.78947e+08	1	0	1	8.21644	9.26352	8.89789	0	9.75097	8.76264
sp|Q9D0I9|SYRC_MOUSE	Arginine--tRNA ligase, cytoplasmic OS=Mus musculus OX=10090 GN=Rars1 PE=1 SV=2	Rars1	NA		quantified	3.35142e+09	3.79527e+09	3.30896e+09	0	4.05868e+09	1.63421e+09	1	0	1	9.52523	9.57924	9.51969	0	9.60838	9.21331
sp|Q9D0M1|KPRA_MOUSE	Phosphoribosyl pyrophosphate synthase-associated protein 1 OS=Mus musculus OX=10090 GN=Prpsap1 PE=1 SV=1	Prpsap1	NA		quantified	2.4205e+08	0	0	0	0	4.99081e+08	4	2	2	8.3839	0	0	0	0	8.69817
sp|Q9D0R2|SYTC_MOUSE	Threonine--tRNA ligase 1, cytoplasmic OS=Mus musculus OX=10090 GN=Tars1 PE=1 SV=2	Tars1	NA	NIT	quantified	0	0	0	0	0	8.2602e+08	5	3	2	0	0	0	0	0	8.91699
sp|Q9D0T1|NH2L1_MOUSE	NHP2-like protein 1 OS=Mus musculus OX=10090 GN=Snu13 PE=1 SV=4	Snu13	NA		Only_Identified	0	0	0	0	0	0	6	3	3	0	0	0	0	0	0
sp|Q9D1A2|CNDP2_MOUSE	Cytosolic non-specific dipeptidase OS=Mus musculus OX=10090 GN=Cndp2 PE=1 SV=1	Cndp2	kidney		quantified	0	1.22767e+09	4.95922e+08	0	6.3075e+08	7.62558e+08	2	1	1	0	9.08908	8.69541	0	8.79986	8.88227
sp|Q9D1C8|VPS28_MOUSE	Vacuolar protein sorting-associated protein 28 homolog OS=Mus musculus OX=10090 GN=Vps28 PE=1 SV=1	Vps28	NA		quantified	4.10401e+09	1.85684e+09	4.49823e+09	5.69943e+09	8.31818e+09	4.76108e+09	0	0	0	9.61321	9.26877	9.65304	9.75583	9.92003	9.67771
sp|Q9D1D4|TMEDA_MOUSE	Transmembrane emp24 domain-containing protein 10 OS=Mus musculus OX=10090 GN=Tmed10 PE=1 SV=1	Tmed10	NA		Only_Identified	0	0	0	0	0	0	6	3	3	0	0	0	0	0	0
sp|Q9D1G1|RAB1B_MOUSE	Ras-related protein Rab-1B OS=Mus musculus OX=10090 GN=Rab1b PE=1 SV=1	Rab1b	NA		quantified	4.01497e+08	0	0	0	3.74592e+08	0	4	2	2	8.60368	0	0	0	8.57356	0
sp|Q9D1M0|SEC13_MOUSE	Protein SEC13 homolog OS=Mus musculus OX=10090 GN=Sec13 PE=1 SV=3	Sec13	NA		quantified	0	4.63312e+08	0	0	5.76931e+08	0	4	2	2	0	8.66587	0	0	8.76112	0
sp|Q9D1M4|MCA3_MOUSE	Eukaryotic translation elongation factor 1 epsilon-1 OS=Mus musculus OX=10090 GN=Eef1e1 PE=1 SV=1	Eef1e1	NA		quantified	1.42711e+09	0	1.48666e+09	0	0	2.59498e+08	3	1	2	9.15446	0	9.17221	0	0	8.41413
sp|Q9D1Q6|ERP44_MOUSE	Endoplasmic reticulum resident protein 44 OS=Mus musculus OX=10090 GN=Erp44 PE=1 SV=1	Erp44	NA		quantified	0	8.95892e+08	0	0	3.47286e+09	0	4	2	2	0	8.95226	0	0	9.54069	0
sp|Q9D1R9|RL34_MOUSE	60S ribosomal protein L34 OS=Mus musculus OX=10090 GN=Rpl34 PE=1 SV=2	Rpl34	NA	NIT	quantified	0	0	0	0	3.94411e+08	0	5	3	2	0	0	0	0	8.59595	0
sp|Q9D1X0|NOL3_MOUSE	Nucleolar protein 3 OS=Mus musculus OX=10090 GN=Nol3 PE=1 SV=1	Nol3	lens		Only_Identified	0	0	0	0	0	0	6	3	3	0	0	0	0	0	0
sp|Q9D2Q8|S10AE_MOUSE	Protein S100-A14 OS=Mus musculus OX=10090 GN=S100a14 PE=1 SV=1	S100a14	NA		quantified	8.40859e+08	0	1.42375e+09	0	9.81713e+08	1.07035e+09	2	1	1	8.92472	0	9.15343	0	8.99198	9.02952
sp|Q9D358|PPAC_MOUSE	Low molecular weight phosphotyrosine protein phosphatase OS=Mus musculus OX=10090 GN=Acp1 PE=1 SV=3	Acp1	NA		quantified	0	2.20401e+09	1.70319e+09	0	2.85317e+09	1.2077e+09	2	1	1	0	9.34321	9.23126	0	9.45533	9.08196
sp|Q9D3R9|TAF7L_MOUSE	Transcription initiation factor TFIID subunit 7-like OS=Mus musculus OX=10090 GN=Taf7l PE=1 SV=2	Taf7l	placenta		quantified	0	0	1.90471e+09	2.46461e+09	4.41721e+09	1.58496e+09	2	2	0	0	0	9.27983	9.39175	9.64515	9.20002
sp|Q9D554|SF3A3_MOUSE	Splicing factor 3A subunit 3 OS=Mus musculus OX=10090 GN=Sf3a3 PE=1 SV=2	Sf3a3	NA		quantified	2.97168e+08	0	2.85563e+08	0	0	1.05453e+09	3	1	2	8.473	0	8.4557	0	0	9.02306
sp|Q9D646|KRT34_MOUSE	Keratin, type I cuticular Ha4 OS=Mus musculus OX=10090 GN=Krt34 PE=2 SV=1	Krt34	skin		quantified	2.9614e+09	7.72642e+09	4.13172e+10	3.48622e+09	3.03362e+09	4.11151e+09	0	0	0	9.4715	9.88798	10.6161	9.54235	9.48196	9.614
sp|Q9D662|SC23B_MOUSE	Protein transport protein Sec23B OS=Mus musculus OX=10090 GN=Sec23b PE=1 SV=1	Sec23b	NA	HG	quantified	7.48442e+08	0	0	0	0	0	5	2	3	8.87416	0	0	0	0	0
sp|Q9D6F9|TBB4A_MOUSE	Tubulin beta-4A chain OS=Mus musculus OX=10090 GN=Tubb4a PE=1 SV=3	Tubb4a	NA	HG	quantified	0	1.84423e+09	0	0	0	0	5	2	3	0	9.26582	0	0	0	0
sp|Q9D6N5|NC2A_MOUSE	Dr1-associated corepressor OS=Mus musculus OX=10090 GN=Drap1 PE=1 SV=3	Drap1	NA		Only_Identified	0	0	0	0	0	0	6	3	3	0	0	0	0	0	0
sp|Q9D6R2|IDH3A_MOUSE	Isocitrate dehydrogenase [NAD] subunit alpha, mitochondrial OS=Mus musculus OX=10090 GN=Idh3a PE=1 SV=1	Idh3a	NA		Only_Identified	0	0	0	0	0	0	6	3	3	0	0	0	0	0	0
sp|Q9D6Z1|NOP56_MOUSE	Nucleolar protein 56 OS=Mus musculus OX=10090 GN=Nop56 PE=1 SV=2	Nop56	NA		Only_Identified	0	0	0	0	0	0	6	3	3	0	0	0	0	0	0
sp|Q9D7G0|PRPS1_MOUSE	Ribose-phosphate pyrophosphokinase 1 OS=Mus musculus OX=10090 GN=Prps1 PE=1 SV=4	Prps1	NA		quantified	8.84755e+08	0	0	0	0	6.62985e+08	4	2	2	8.94682	0	0	0	0	8.8215
sp|Q9D7M1|GID8_MOUSE	Glucose-induced degradation protein 8 homolog OS=Mus musculus OX=10090 GN=Gid8 PE=1 SV=1	Gid8	NA		quantified	0	0	8.35843e+08	0	5.92171e+08	0	4	2	2	0	0	8.92212	0	8.77245	0
sp|Q9D7P7|CLIC3_MOUSE	Chloride intracellular channel protein 3 OS=Mus musculus OX=10090 GN=Clic3 PE=1 SV=2	Clic3	lung	NIT	quantified	0	0	0	0	5.12607e+09	0	5	3	2	0	0	0	0	9.70978	0
sp|Q9D7S9|CHMP5_MOUSE	Charged multivesicular body protein 5 OS=Mus musculus OX=10090 GN=Chmp5 PE=1 SV=1	Chmp5	large intestine	NIT	quantified	0	0	0	0	9.62027e+08	0	5	3	2	0	0	0	0	8.98319	0
sp|Q9D819|IPYR_MOUSE	Inorganic pyrophosphatase OS=Mus musculus OX=10090 GN=Ppa1 PE=1 SV=1	Ppa1	NA		quantified	4.30727e+08	4.3277e+08	0	0	0	5.60249e+08	3	1	2	8.6342	8.63626	0	0	0	8.74838
sp|Q9D883|U2AF1_MOUSE	Splicing factor U2AF 35 kDa subunit OS=Mus musculus OX=10090 GN=U2af1 PE=1 SV=4	U2af1	NA		quantified	0	1.57541e+09	4.98719e+08	0	5.71956e+08	6.02581e+08	2	1	1	0	9.19739	8.69786	0	8.75736	8.78002
sp|Q9D898|ARP5L_MOUSE	Actin-related protein 2/3 complex subunit 5-like protein OS=Mus musculus OX=10090 GN=Arpc5l PE=1 SV=1	Arpc5l	NA	HG	quantified	7.24976e+08	0	0	0	0	0	5	2	3	8.86032	0	0	0	0	0
sp|Q9D8B3|CHM4B_MOUSE	Charged multivesicular body protein 4b OS=Mus musculus OX=10090 GN=Chmp4b PE=1 SV=2	Chmp4b	NA		quantified	4.0305e+09	4.62931e+09	4.4824e+09	5.88657e+09	6.11355e+09	3.65691e+09	0	0	0	9.60536	9.66552	9.65151	9.76986	9.78629	9.56311
sp|Q9D8B7|JAM3_MOUSE	Junctional adhesion molecule C OS=Mus musculus OX=10090 GN=Jam3 PE=1 SV=2	Jam3	NA		quantified	9.69027e+07	0	0	6.91903e+08	3.62473e+08	6.5235e+08	2	2	0	7.98634	0	0	8.84005	8.55928	8.81448
sp|Q9D8E6|RL4_MOUSE	60S ribosomal protein L4 OS=Mus musculus OX=10090 GN=Rpl4 PE=1 SV=3	Rpl4	NA		quantified	3.32513e+09	1.04695e+10	4.09266e+09	1.24556e+09	5.45126e+09	6.33617e+09	0	0	0	9.52181	10.0199	9.61201	9.09537	9.7365	9.80183
sp|Q9D8N0|EF1G_MOUSE	Elongation factor 1-gamma OS=Mus musculus OX=10090 GN=Eef1g PE=1 SV=3	Eef1g	submax gland		quantified	2.45894e+10	3.55779e+10	1.55479e+10	1.00983e+10	3.29848e+10	2.86047e+10	0	0	0	10.3907	10.5512	10.1917	10.0042	10.5183	10.4564
sp|Q9D8U8|SNX5_MOUSE	Sorting nexin-5 OS=Mus musculus OX=10090 GN=Snx5 PE=1 SV=1	Snx5	NA		Only_Identified	0	0	0	0	0	0	6	3	3	0	0	0	0	0	0
sp|Q9D8W5|PSD12_MOUSE	26S proteasome non-ATPase regulatory subunit 12 OS=Mus musculus OX=10090 GN=Psmd12 PE=1 SV=4	Psmd12	skeletal muscle		quantified	0	3.17712e+09	1.22516e+09	3.29019e+08	2.36104e+09	0	2	1	1	0	9.50203	9.08819	8.51722	9.3731	0
sp|Q9DAS9|GBG12_MOUSE	Guanine nucleotide-binding protein G(I)/G(S)/G(O) subunit gamma-12 OS=Mus musculus OX=10090 GN=Gng12 PE=1 SV=3	Gng12	NA		quantified	1.77979e+10	1.95989e+10	1.4199e+10	1.09566e+10	2.34802e+10	9.63545e+09	0	0	0	10.2504	10.2922	10.1523	10.0397	10.3707	9.98387
sp|Q9DB00|GON4L_MOUSE	GON-4-like protein OS=Mus musculus OX=10090 GN=Gon4l PE=1 SV=3	Gon4l	NA		quantified	9.91872e+08	0	0	1.63298e+09	0	0	4	2	2	8.99646	0	0	9.21298	0	0
sp|Q9DB05|SNAA_MOUSE	Alpha-soluble NSF attachment protein OS=Mus musculus OX=10090 GN=Napa PE=1 SV=1	Napa	NA		quantified	0	1.12099e+09	0	0	7.96124e+08	1.01053e+09	3	2	1	0	9.0496	0	0	8.90098	9.00455
sp|Q9DB34|CHM2A_MOUSE	Charged multivesicular body protein 2a OS=Mus musculus OX=10090 GN=Chmp2a PE=1 SV=1	Chmp2a	NA		quantified	3.15189e+09	5.79259e+08	8.05497e+08	2.16974e+09	1.19728e+09	4.7715e+08	0	0	0	9.49857	8.76287	8.90606	9.33641	9.0782	8.67866
sp|Q9DBC7|KAP0_MOUSE	cAMP-dependent protein kinase type I-alpha regulatory subunit OS=Mus musculus OX=10090 GN=Prkar1a PE=1 SV=3	Prkar1a	NA		quantified	1.0798e+09	0	6.13319e+08	0	1.57979e+09	0	3	1	2	9.03334	0	8.78769	0	9.1986	0
sp|Q9DBG3|AP2B1_MOUSE	AP-2 complex subunit beta OS=Mus musculus OX=10090 GN=Ap2b1 PE=1 SV=1	Ap2b1	testis		quantified	0	3.72796e+09	0	0	6.00533e+09	2.96341e+08	3	2	1	0	9.57147	0	0	9.77854	8.47179
sp|Q9DBJ1|PGAM1_MOUSE	Phosphoglycerate mutase 1 OS=Mus musculus OX=10090 GN=Pgam1 PE=1 SV=3	Pgam1	NA		quantified	7.03787e+09	3.68796e+09	1.09837e+09	2.38081e+09	3.28314e+09	4.0771e+09	0	0	0	9.84744	9.56679	9.04075	9.37672	9.51629	9.61035
sp|Q9DBP5|KCY_MOUSE	UMP-CMP kinase OS=Mus musculus OX=10090 GN=Cmpk1 PE=1 SV=1	Cmpk1	dorsal root ganglion	NIT	quantified	0	0	0	0	6.738e+08	0	5	3	2	0	0	0	0	8.82853	0
sp|Q9DBR1|XRN2_MOUSE	5'-3' exoribonuclease 2 OS=Mus musculus OX=10090 GN=Xrn2 PE=1 SV=1	Xrn2	umbilical cord	HG	quantified	8.2878e+08	0	0	0	0	0	5	2	3	8.91844	0	0	0	0	0
sp|Q9DBZ5|EIF3K_MOUSE	Eukaryotic translation initiation factor 3 subunit K OS=Mus musculus OX=10090 GN=Eif3k PE=1 SV=1	Eif3k	NA		quantified	3.04698e+09	6.02754e+08	0	1.28009e+09	2.26269e+09	1.7879e+09	1	1	0	9.48387	8.78014	0	9.10724	9.35462	9.25234
sp|Q9DC51|GNAI3_MOUSE	Guanine nucleotide-binding protein G(i) subunit alpha OS=Mus musculus OX=10090 GN=Gnai3 PE=1 SV=3	Gnai3	NA		quantified	5.40536e+09	1.12223e+09	5.46242e+08	1.97711e+09	4.58443e+09	0	1	0	1	9.73282	9.05008	8.73739	9.29603	9.66129	0
sp|Q9DC63|FBX3_MOUSE	F-box only protein 3 OS=Mus musculus OX=10090 GN=Fbxo3 PE=1 SV=1	Fbxo3	NA		Only_Identified	0	0	0	0	0	0	6	3	3	0	0	0	0	0	0
sp|Q9DCC4|P5CR3_MOUSE	Pyrroline-5-carboxylate reductase 3 OS=Mus musculus OX=10090 GN=Pycr3 PE=1 SV=2	Pycr3	NA	HG	quantified	5.82824e+08	0	0	0	0	0	5	2	3	8.76554	0	0	0	0	0
sp|Q9DCD0|6PGD_MOUSE	6-phosphogluconate dehydrogenase, decarboxylating OS=Mus musculus OX=10090 GN=Pgd PE=1 SV=3	Pgd	NA		quantified	7.19247e+08	1.09515e+09	0	0	6.61761e+08	1.03257e+09	2	1	1	8.85688	9.03947	0	0	8.8207	9.01392
sp|Q9DCH4|EIF3F_MOUSE	Eukaryotic translation initiation factor 3 subunit F OS=Mus musculus OX=10090 GN=Eif3f PE=1 SV=2	Eif3f	NA		quantified	5.69614e+09	5.06904e+09	3.58919e+09	0	3.47841e+09	2.29525e+09	1	0	1	9.75558	9.70493	9.555	0	9.54138	9.36083
sp|Q9DCK3|TSN4_MOUSE	Tetraspanin-4 OS=Mus musculus OX=10090 GN=Tspan4 PE=1 SV=1	Tspan4	NA		quantified	0	0	1.06649e+09	0	2.67271e+09	0	4	2	2	0	0	9.02796	0	9.42695	0
sp|Q9DCL9|PUR6_MOUSE	Multifunctional protein ADE2 OS=Mus musculus OX=10090 GN=Paics PE=1 SV=4	Paics	NA		quantified	1.35871e+09	4.06291e+09	7.09131e+08	3.4655e+08	1.19292e+09	5.63725e+09	0	0	0	9.13313	9.60884	8.85073	8.53977	9.07661	9.75107
sp|Q9DCR2|AP3S1_MOUSE	AP-3 complex subunit sigma-1 OS=Mus musculus OX=10090 GN=Ap3s1 PE=1 SV=2	Ap3s1	NA		Only_Identified	0	0	0	0	0	0	6	3	3	0	0	0	0	0	0
sp|Q9DCV7|K2C7_MOUSE	Keratin, type II cytoskeletal 7 OS=Mus musculus OX=10090 GN=Krt7 PE=1 SV=1	Krt7	NA		quantified	0	5.32969e+08	0	0	1.08237e+09	0	4	2	2	0	8.7267	0	0	9.03437	0
sp|Q9EPC1|PARVA_MOUSE	Alpha-parvin OS=Mus musculus OX=10090 GN=Parva PE=1 SV=1	Parva	NA		quantified	0	5.59988e+08	0	0	3.54827e+08	0	4	2	2	0	8.74818	0	0	8.55002	0
sp|Q9EPK2|XRP2_MOUSE	Protein XRP2 OS=Mus musculus OX=10090 GN=Rp2 PE=1 SV=3	Rp2	NA	NIT	quantified	0	0	0	0	0	2.2288e+08	5	3	2	0	0	0	0	0	8.34807
sp|Q9EPK7|XPO7_MOUSE	Exportin-7 OS=Mus musculus OX=10090 GN=Xpo7 PE=1 SV=3	Xpo7	NA		quantified	1.07035e+09	1.74883e+09	5.33709e+08	0	4.28491e+08	2.32861e+08	1	0	1	9.02952	9.24275	8.7273	0	8.63194	8.3671
sp|Q9EPL8|IPO7_MOUSE	Importin-7 OS=Mus musculus OX=10090 GN=Ipo7 PE=1 SV=2	Ipo7	NA		quantified	0	3.51969e+09	1.51373e+09	0	0	5.77557e+08	3	1	2	0	9.5465	9.18005	0	0	8.7616
sp|Q9EPU0|RENT1_MOUSE	Regulator of nonsense transcripts 1 OS=Mus musculus OX=10090 GN=Upf1 PE=1 SV=2	Upf1	NA	HG	quantified	0	0	4.6935e+08	0	0	0	5	2	3	0	0	8.6715	0	0	0
sp|Q9EQG9|CERT_MOUSE	Ceramide transfer protein OS=Mus musculus OX=10090 GN=Cert1 PE=1 SV=1	Cert1	NA		Only_Identified	0	0	0	0	0	0	6	3	3	0	0	0	0	0	0
sp|Q9EQH3|VPS35_MOUSE	Vacuolar protein sorting-associated protein 35 OS=Mus musculus OX=10090 GN=Vps35 PE=1 SV=1	Vps35	NA		quantified	1.42614e+09	2.55722e+09	1.24477e+09	0	1.85423e+09	5.90695e+08	1	0	1	9.15416	9.40777	9.09509	0	9.26816	8.77136
sp|Q9EQK5|MVP_MOUSE	Major vault protein OS=Mus musculus OX=10090 GN=Mvp PE=1 SV=4	Mvp	NA	HG	quantified	4.3845e+08	0	0	0	0	0	5	2	3	8.64192	0	0	0	0	0
sp|Q9EQP2|EHD4_MOUSE	EH domain-containing protein 4 OS=Mus musculus OX=10090 GN=Ehd4 PE=1 SV=1	Ehd4	NA		quantified	5.0533e+08	7.39909e+08	0	0	8.23722e+08	0	3	1	2	8.70357	8.86918	0	0	8.91578	0
sp|Q9EQU5|SET_MOUSE	Protein SET OS=Mus musculus OX=10090 GN=Set PE=1 SV=1	Set	NA		quantified	1.77696e+09	0	7.73833e+08	1.00268e+09	7.21401e+08	6.16066e+08	1	1	0	9.24968	0	8.88865	9.00116	8.85818	8.78963
sp|Q9ER58|TICN2_MOUSE	Testican-2 OS=Mus musculus OX=10090 GN=Spock2 PE=1 SV=1	Spock2	NA		Only_Identified	0	0	0	0	0	0	6	3	3	0	0	0	0	0	0
sp|Q9ER72|SYCC_MOUSE	Cysteine--tRNA ligase, cytoplasmic OS=Mus musculus OX=10090 GN=Cars1 PE=1 SV=2	Cars1	NA		Only_Identified	0	0	0	0	0	0	6	3	3	0	0	0	0	0	0
sp|Q9ERD7|TBB3_MOUSE	Tubulin beta-3 chain OS=Mus musculus OX=10090 GN=Tubb3 PE=1 SV=1	Tubb3	dorsal root ganglion		quantified	1.27837e+09	7.75182e+09	1.58471e+09	0	2.17579e+09	3.81296e+08	1	0	1	9.10666	9.8894	9.19995	0	9.33762	8.58126
sp|Q9ERE2|KRT81_MOUSE	Keratin, type II cuticular Hb1 OS=Mus musculus OX=10090 GN=Krt81 PE=2 SV=2	Krt81	NA		quantified	5.21584e+09	2.09118e+09	6.48651e+10	2.54705e+09	3.26409e+08	3.50469e+09	0	0	0	9.71732	9.32039	10.812	9.40604	8.51376	9.54465
sp|Q9ERF3|WDR61_MOUSE	WD repeat-containing protein 61 OS=Mus musculus OX=10090 GN=Wdr61 PE=1 SV=1	Wdr61	NA	NIT	quantified	0	0	0	0	4.44102e+08	0	5	3	2	0	0	0	0	8.64748	0
sp|Q9ERK4|XPO2_MOUSE	Exportin-2 OS=Mus musculus OX=10090 GN=Cse1l PE=1 SV=1	Cse1l	NA		quantified	5.65528e+09	1.19738e+10	5.03548e+09	5.78101e+08	1.12827e+10	1.88361e+10	0	0	0	9.75245	10.0782	9.70204	8.762	10.0524	10.275
sp|Q9ERN0|SCAM2_MOUSE	Secretory carrier-associated membrane protein 2 OS=Mus musculus OX=10090 GN=Scamp2 PE=1 SV=1	Scamp2	NA		Only_Identified	0	0	0	0	0	0	6	3	3	0	0	0	0	0	0
sp|Q9ES30|C1QT3_MOUSE	Complement C1q tumor necrosis factor-related protein 3 OS=Mus musculus OX=10090 GN=C1qtnf3 PE=2 SV=1	C1qtnf3	kidney		quantified	0	1.22472e+10	0	0	1.56772e+10	0	4	2	2	0	10.088	0	0	10.1953	0
sp|Q9ES97|RTN3_MOUSE	Reticulon-3 OS=Mus musculus OX=10090 GN=Rtn3 PE=1 SV=2	Rtn3	NA		quantified	1.96262e+09	1.20078e+09	2.69044e+09	9.42866e+08	1.42489e+09	1.94822e+09	0	0	0	9.29284	9.07946	9.42982	8.97445	9.15378	9.28964
sp|Q9EST5|AN32B_MOUSE	Acidic leucine-rich nuclear phosphoprotein 32 family member B OS=Mus musculus OX=10090 GN=Anp32b PE=1 SV=1	Anp32b	NA	HG	quantified	8.39892e+08	0	8.59881e+08	0	0	0	4	1	3	8.92422	0	8.93444	0	0	0
sp|Q9ESX5|DKC1_MOUSE	H/ACA ribonucleoprotein complex subunit DKC1 OS=Mus musculus OX=10090 GN=Dkc1 PE=1 SV=4	Dkc1	NA		Only_Identified	0	0	0	0	0	0	6	3	3	0	0	0	0	0	0
sp|Q9JHS3|LTOR2_MOUSE	Ragulator complex protein LAMTOR2 OS=Mus musculus OX=10090 GN=Lamtor2 PE=1 SV=1	Lamtor2	NA		Only_Identified	0	0	0	0	0	0	6	3	3	0	0	0	0	0	0
sp|Q9JHU4|DYHC1_MOUSE	Cytoplasmic dynein 1 heavy chain 1 OS=Mus musculus OX=10090 GN=Dync1h1 PE=1 SV=2	Dync1h1	NA		quantified	1.6334e+10	4.21308e+10	2.91289e+09	2.08644e+10	3.95046e+10	1.97432e+10	0	0	0	10.2131	10.6246	9.46432	10.3194	10.5966	10.2954
sp|Q9JHU9|INO1_MOUSE	Inositol-3-phosphate synthase 1 OS=Mus musculus OX=10090 GN=Isyna1 PE=1 SV=1	Isyna1	testis		quantified	1.45292e+09	0	0	0	9.93779e+08	0	4	2	2	9.16224	0	0	0	8.99729	0
sp|Q9JHZ2|ANKH_MOUSE	Progressive ankylosis protein OS=Mus musculus OX=10090 GN=Ankh PE=2 SV=1	Ankh	NA		Only_Identified	0	0	0	0	0	0	6	3	3	0	0	0	0	0	0
sp|Q9JI48|PLAC8_MOUSE	Placenta-specific gene 8 protein OS=Mus musculus OX=10090 GN=Plac8 PE=1 SV=1	Plac8	NA		quantified	3.81537e+09	0	7.81485e+08	5.91993e+09	1.0182e+09	0	2	1	1	9.58154	0	8.89292	9.77232	9.00783	0
sp|Q9JIF0|ANM1_MOUSE	Protein arginine N-methyltransferase 1 OS=Mus musculus OX=10090 GN=Prmt1 PE=1 SV=1	Prmt1	NA		quantified	5.65838e+08	3.80638e+09	6.29362e+08	0	1.25348e+09	1.98899e+09	1	0	1	8.75269	9.58051	8.7989	0	9.09812	9.29863
sp|Q9JIF7|COPB_MOUSE	Coatomer subunit beta OS=Mus musculus OX=10090 GN=Copb1 PE=1 SV=1	Copb1	NA		quantified	7.74186e+08	5.27826e+09	1.79251e+09	0	7.02959e+09	2.42117e+09	1	0	1	8.88885	9.72249	9.25346	0	9.84693	9.38402
sp|Q9JII5|DAZP1_MOUSE	DAZ-associated protein 1 OS=Mus musculus OX=10090 GN=Dazap1 PE=1 SV=2	Dazap1	NA	NIT	quantified	0	0	0	0	0	1.42735e+09	5	3	2	0	0	0	0	0	9.15453
sp|Q9JII6|AK1A1_MOUSE	Aldo-keto reductase family 1 member A1 OS=Mus musculus OX=10090 GN=Akr1a1 PE=1 SV=3	Akr1a1	NA	HG	quantified	3.00143e+08	0	0	0	0	0	5	2	3	8.47733	0	0	0	0	0
sp|Q9JIK5|DDX21_MOUSE	Nucleolar RNA helicase 2 OS=Mus musculus OX=10090 GN=Ddx21 PE=1 SV=3	Ddx21	NA		quantified	0	8.76906e+08	0	0	0	7.04413e+08	4	2	2	0	8.94295	0	0	0	8.84783
sp|Q9JIM1|S29A1_MOUSE	Equilibrative nucleoside transporter 1 OS=Mus musculus OX=10090 GN=Slc29a1 PE=1 SV=3	Slc29a1	NA		quantified	3.64013e+08	0	9.58517e+08	0	1.17622e+09	0	3	1	2	8.56112	0	8.9816	0	9.07049	0
sp|Q9JIW9|RALB_MOUSE	Ras-related protein Ral-B OS=Mus musculus OX=10090 GN=Ralb PE=1 SV=1	Ralb	NA		Only_Identified	0	0	0	0	0	0	6	3	3	0	0	0	0	0	0
sp|Q9JIZ9|PLS3_MOUSE	Phospholipid scramblase 3 OS=Mus musculus OX=10090 GN=Plscr3 PE=1 SV=1	Plscr3	NA		quantified	1.69904e+09	0	1.34926e+09	2.27685e+09	1.45683e+09	7.64226e+08	1	1	0	9.2302	0	9.1301	9.35733	9.16341	8.88322
sp|Q9JJ00|PLS1_MOUSE	Phospholipid scramblase 1 OS=Mus musculus OX=10090 GN=Plscr1 PE=1 SV=1	Plscr1	NA		quantified	1.00216e+09	0	0	1.20567e+09	7.42596e+08	5.10585e+08	2	2	0	9.00094	0	0	9.08123	8.87075	8.70807
sp|Q9JJ78|TOPK_MOUSE	Lymphokine-activated killer T-cell-originated protein kinase OS=Mus musculus OX=10090 GN=Pbk PE=1 SV=1	Pbk	NA		Only_Identified	0	0	0	0	0	0	6	3	3	0	0	0	0	0	0
sp|Q9JJ80|RPF2_MOUSE	Ribosome production factor 2 homolog OS=Mus musculus OX=10090 GN=Rpf2 PE=2 SV=2	Rpf2	NA		Only_Identified	0	0	0	0	0	0	6	3	3	0	0	0	0	0	0
sp|Q9JJH1|RNAS4_MOUSE	Ribonuclease 4 OS=Mus musculus OX=10090 GN=Rnase4 PE=1 SV=1	Rnase4	NA		Only_Identified	0	0	0	0	0	0	6	3	3	0	0	0	0	0	0
sp|Q9JJK2|LANC2_MOUSE	LanC-like protein 2 OS=Mus musculus OX=10090 GN=Lancl2 PE=1 SV=1	Lancl2	NA	NIT	quantified	0	0	0	0	4.88766e+08	0	5	3	2	0	0	0	0	8.6891	0
sp|Q9JJV2|PROF2_MOUSE	Profilin-2 OS=Mus musculus OX=10090 GN=Pfn2 PE=1 SV=3	Pfn2	NA	NIT	quantified	0	0	0	0	7.10129e+08	0	5	3	2	0	0	0	0	8.85134	0
sp|Q9JJY3|NSMA2_MOUSE	Sphingomyelin phosphodiesterase 3 OS=Mus musculus OX=10090 GN=Smpd3 PE=1 SV=1	Smpd3	testis	HG	quantified	3.58022e+08	0	0	0	0	0	5	2	3	8.55391	0	0	0	0	0
sp|Q9JK23|PSMG1_MOUSE	Proteasome assembly chaperone 1 OS=Mus musculus OX=10090 GN=Psmg1 PE=1 SV=1	Psmg1	NA	HG	quantified	1.4563e+08	0	0	0	0	0	5	2	3	8.16325	0	0	0	0	0
sp|Q9JK38|GNA1_MOUSE	Glucosamine 6-phosphate N-acetyltransferase OS=Mus musculus OX=10090 GN=Gnpnat1 PE=1 SV=1	Gnpnat1	large intestine		Only_Identified	0	0	0	0	0	0	6	3	3	0	0	0	0	0	0
sp|Q9JK81|MYG1_MOUSE	MYG1 exonuclease OS=Mus musculus OX=10090 GN=Myg1 PE=1 SV=1	Myg1	NA		quantified	0	8.7989e+08	0	0	0	8.8917e+08	4	2	2	0	8.94443	0	0	0	8.94898
sp|Q9JKB1|UCHL3_MOUSE	Ubiquitin carboxyl-terminal hydrolase isozyme L3 OS=Mus musculus OX=10090 GN=Uchl3 PE=1 SV=2	Uchl3	NA		quantified	7.80674e+08	0	0	0	4.91359e+08	0	4	2	2	8.89247	0	0	0	8.6914	0
sp|Q9JKF1|IQGA1_MOUSE	Ras GTPase-activating-like protein IQGAP1 OS=Mus musculus OX=10090 GN=Iqgap1 PE=1 SV=2	Iqgap1	thymus		quantified	1.24779e+09	5.20175e+09	8.22966e+08	0	1.33434e+10	3.68333e+08	1	0	1	9.09614	9.71615	8.91538	0	10.1253	8.56624
sp|Q9JKR6|HYOU1_MOUSE	Hypoxia up-regulated protein 1 OS=Mus musculus OX=10090 GN=Hyou1 PE=1 SV=1	Hyou1	NA	NIT	quantified	0	0	0	0	1.01818e+09	0	5	3	2	0	0	0	0	9.00782	0
sp|Q9JKX6|NUDT5_MOUSE	ADP-sugar pyrophosphatase OS=Mus musculus OX=10090 GN=Nudt5 PE=1 SV=1	Nudt5	NA	HG	quantified	4.10221e+08	0	0	0	0	0	5	2	3	8.61302	0	0	0	0	0
sp|Q9JLB0|MPP6_MOUSE	MAGUK p55 subfamily member 6 OS=Mus musculus OX=10090 GN=Mpp6 PE=1 SV=1	Mpp6	NA	HG	quantified	6.16146e+08	0	0	0	0	0	5	2	3	8.78968	0	0	0	0	0
sp|Q9JLF6|TGM1_MOUSE	Protein-glutamine gamma-glutamyltransferase K OS=Mus musculus OX=10090 GN=Tgm1 PE=1 SV=2	Tgm1	tongue epidermis		quantified	0	0	6.13002e+08	4.83074e+08	0	0	4	2	2	0	0	8.78746	8.68401	0	0
sp|Q9JLI8|SART3_MOUSE	Squamous cell carcinoma antigen recognized by T-cells 3 OS=Mus musculus OX=10090 GN=Sart3 PE=1 SV=1	Sart3	NA		Only_Identified	0	0	0	0	0	0	6	3	3	0	0	0	0	0	0
sp|Q9JLJ2|AL9A1_MOUSE	4-trimethylaminobutyraldehyde dehydrogenase OS=Mus musculus OX=10090 GN=Aldh9a1 PE=1 SV=1	Aldh9a1	NA		quantified	1.32717e+09	2.36796e+09	6.51132e+08	9.00381e+08	2.40888e+09	1.32618e+09	0	0	0	9.12293	9.37437	8.81367	8.95443	9.38181	9.1226
sp|Q9JLM8|DCLK1_MOUSE	Serine/threonine-protein kinase DCLK1 OS=Mus musculus OX=10090 GN=Dclk1 PE=1 SV=1	Dclk1	brain	HG	quantified	0	3.46127e+08	0	0	0	0	5	2	3	0	8.53924	0	0	0	0
sp|Q9JLQ0|CD2AP_MOUSE	CD2-associated protein OS=Mus musculus OX=10090 GN=Cd2ap PE=1 SV=3	Cd2ap	embryo	HG	quantified	4.98117e+08	0	0	0	0	0	5	2	3	8.69733	0	0	0	0	0
sp|Q9JLZ6|HIC2_MOUSE	Hypermethylated in cancer 2 protein OS=Mus musculus OX=10090 GN=Hic2 PE=2 SV=4	Hic2	placenta		quantified	6.23621e+11	1.36165e+11	2.17093e+11	1.57416e+12	2.16158e+11	2.25709e+11	0	0	0	11.7949	11.1341	11.3366	12.197	11.3348	11.3535
sp|Q9JM62|REEP6_MOUSE	Receptor expression-enhancing protein 6 OS=Mus musculus OX=10090 GN=Reep6 PE=1 SV=1	Reep6	NA		Only_Identified	0	0	0	0	0	0	6	3	3	0	0	0	0	0	0
sp|Q9JM76|ARPC3_MOUSE	Actin-related protein 2/3 complex subunit 3 OS=Mus musculus OX=10090 GN=Arpc3 PE=1 SV=3	Arpc3	NA	NIT	quantified	0	0	0	0	0	9.2455e+08	5	3	2	0	0	0	0	0	8.96593
sp|Q9JMA1|UBP14_MOUSE	Ubiquitin carboxyl-terminal hydrolase 14 OS=Mus musculus OX=10090 GN=Usp14 PE=1 SV=3	Usp14	NA		quantified	3.88708e+08	0	0	0	0	4.02914e+08	4	2	2	8.58962	0	0	0	0	8.60521
sp|Q9JMH6|TRXR1_MOUSE	Thioredoxin reductase 1, cytoplasmic OS=Mus musculus OX=10090 GN=Txnrd1 PE=1 SV=3	Txnrd1	thymus	HG	quantified	1.52201e+09	0	0	0	0	0	5	2	3	9.18242	0	0	0	0	0
sp|Q9QUM0|ITA2B_MOUSE	Integrin alpha-IIb OS=Mus musculus OX=10090 GN=Itga2b PE=1 SV=2	Itga2b	NA		Only_Identified	0	0	0	0	0	0	6	3	3	0	0	0	0	0	0
sp|Q9QUM9|PSA6_MOUSE	Proteasome subunit alpha type-6 OS=Mus musculus OX=10090 GN=Psma6 PE=1 SV=1	Psma6	NA		quantified	1.19769e+09	8.29346e+08	0	8.15535e+08	5.97172e+08	3.76882e+08	1	1	0	9.07834	8.91874	0	8.91144	8.7761	8.57621
sp|Q9QUR6|PPCE_MOUSE	Prolyl endopeptidase OS=Mus musculus OX=10090 GN=Prep PE=1 SV=1	Prep	thymus	HG	quantified	0	3.94989e+08	0	0	0	0	5	2	3	0	8.59658	0	0	0	0
sp|Q9QWL7|K1C17_MOUSE	Keratin, type I cytoskeletal 17 OS=Mus musculus OX=10090 GN=Krt17 PE=1 SV=3	Krt17	snout epidermis		quantified	3.15182e+11	1.69466e+11	3.80319e+11	3.23266e+11	2.21315e+11	3.27308e+11	0	0	0	11.4986	11.2291	11.5801	11.5096	11.345	11.515
sp|Q9QXA5|LSM4_MOUSE	U6 snRNA-associated Sm-like protein LSm4 OS=Mus musculus OX=10090 GN=Lsm4 PE=1 SV=1	Lsm4	NA		Only_Identified	0	0	0	0	0	0	6	3	3	0	0	0	0	0	0
sp|Q9QXK3|COPG2_MOUSE	Coatomer subunit gamma-2 OS=Mus musculus OX=10090 GN=Copg2 PE=1 SV=1	Copg2	NA		Only_Identified	0	0	0	0	0	0	6	3	3	0	0	0	0	0	0
sp|Q9QXS1|PLEC_MOUSE	Plectin OS=Mus musculus OX=10090 GN=Plec PE=1 SV=3	Plec	NA	HG	quantified	3.68437e+08	0	4.4547e+08	0	0	0	4	1	3	8.56636	0	8.64882	0	0	0
sp|Q9QXS6|DREB_MOUSE	Drebrin OS=Mus musculus OX=10090 GN=Dbn1 PE=1 SV=4	Dbn1	NA		Only_Identified	0	0	0	0	0	0	6	3	3	0	0	0	0	0	0
sp|Q9QXY6|EHD3_MOUSE	EH domain-containing protein 3 OS=Mus musculus OX=10090 GN=Ehd3 PE=1 SV=2	Ehd3	NA		quantified	0	6.73871e+08	7.65309e+08	0	5.05754e+08	0	3	1	2	0	8.82858	8.88384	0	8.70394	0
sp|Q9QY36|NAA10_MOUSE	N-alpha-acetyltransferase 10 OS=Mus musculus OX=10090 GN=Naa10 PE=1 SV=1	Naa10	NA		Only_Identified	0	0	0	0	0	0	6	3	3	0	0	0	0	0	0
sp|Q9QYB1|CLIC4_MOUSE	Chloride intracellular channel protein 4 OS=Mus musculus OX=10090 GN=Clic4 PE=1 SV=3	Clic4	NA		quantified	1.71878e+09	1.87265e+09	5.51309e+08	2.61728e+08	6.73535e+09	1.00414e+09	0	0	0	9.23522	9.27246	8.74139	8.41785	9.82836	9.00179
sp|Q9QYI3|DNJC7_MOUSE	DnaJ homolog subfamily C member 7 OS=Mus musculus OX=10090 GN=Dnajc7 PE=1 SV=2	Dnajc7	NA		quantified	1.67723e+08	8.67857e+08	0	0	4.05656e+08	1.33984e+09	2	1	1	8.22459	8.93845	0	0	8.60816	9.12705
sp|Q9QYJ0|DNJA2_MOUSE	DnaJ homolog subfamily A member 2 OS=Mus musculus OX=10090 GN=Dnaja2 PE=1 SV=1	Dnaja2	NA		quantified	0	4.82266e+08	5.05527e+08	4.7964e+08	8.03453e+08	5.71301e+08	1	1	0	0	8.68329	8.70374	8.68092	8.90496	8.75687
sp|Q9QYJ3|DNJB1_MOUSE	DnaJ homolog subfamily B member 1 OS=Mus musculus OX=10090 GN=Dnajb1 PE=1 SV=3	Dnajb1	NA	NIT	quantified	0	0	0	0	0	6.27743e+08	5	3	2	0	0	0	0	0	8.79778
sp|Q9QYY1|I36RA_MOUSE	Interleukin-36 receptor antagonist protein OS=Mus musculus OX=10090 GN=IL36RN PE=1 SV=2	IL36RN	NA		Only_Identified	0	0	0	0	0	0	6	3	3	0	0	0	0	0	0
sp|Q9QZ06|TOLIP_MOUSE	Toll-interacting protein OS=Mus musculus OX=10090 GN=Tollip PE=1 SV=1	Tollip	NA		quantified	1.15476e+09	1.57624e+09	4.87241e+08	1.13408e+09	1.79731e+09	1.01863e+09	0	0	0	9.06249	9.19762	8.68774	9.05464	9.25462	9.00802
sp|Q9QZ88|VPS29_MOUSE	Vacuolar protein sorting-associated protein 29 OS=Mus musculus OX=10090 GN=Vps29 PE=1 SV=1	Vps29	NA		quantified	0	9.57294e+08	0	0	7.83344e+08	0	4	2	2	0	8.98105	0	0	8.89395	0
sp|Q9QZD9|EIF3I_MOUSE	Eukaryotic translation initiation factor 3 subunit I OS=Mus musculus OX=10090 GN=Eif3i PE=1 SV=1	Eif3i	NA		quantified	1.31233e+09	3.65557e+09	1.52138e+09	5.28981e+08	2.12023e+09	2.03028e+09	0	0	0	9.11804	9.56296	9.18224	8.72344	9.32638	9.30756
sp|Q9QZE5|COPG1_MOUSE	Coatomer subunit gamma-1 OS=Mus musculus OX=10090 GN=Copg1 PE=1 SV=1	Copg1	NA		quantified	2.06339e+08	4.08291e+09	1.31746e+09	4.70921e+08	3.74063e+09	5.3036e+08	0	0	0	8.31458	9.61097	9.11974	8.67295	9.57294	8.72457
sp|Q9QZE7|TSNAX_MOUSE	Translin-associated protein X OS=Mus musculus OX=10090 GN=Tsnax PE=1 SV=1	Tsnax	NA		Only_Identified	0	0	0	0	0	0	6	3	3	0	0	0	0	0	0
sp|Q9QZF2|GPC1_MOUSE	Glypican-1 OS=Mus musculus OX=10090 GN=Gpc1 PE=1 SV=1	Gpc1	NA	HG	quantified	0	0	3.36596e+08	0	0	0	5	2	3	0	0	8.52711	0	0	0
sp|Q9QZI8|SERC1_MOUSE	Serine incorporator 1 OS=Mus musculus OX=10090 GN=Serinc1 PE=1 SV=1	Serinc1	NA		quantified	1.48646e+08	0	0	0	3.85123e+08	0	4	2	2	8.17215	0	0	0	8.5856	0
sp|Q9QZM0|UBQL2_MOUSE	Ubiquilin-2 OS=Mus musculus OX=10090 GN=Ubqln2 PE=1 SV=2	Ubqln2	NA		quantified	2.43727e+09	5.99769e+08	6.62267e+08	2.84599e+08	1.24811e+09	0	1	0	1	9.3869	8.77798	8.82103	8.45423	9.09625	0
sp|Q9QZQ8|H2AY_MOUSE	Core histone macro-H2A.1 OS=Mus musculus OX=10090 GN=Macroh2a1 PE=1 SV=3	Macroh2a1	NA		quantified	4.24784e+09	4.2442e+09	5.18668e+09	0	4.47727e+08	2.99195e+09	1	0	1	9.62817	9.6278	9.71489	0	8.65101	9.47595
sp|Q9R020|ZRAB2_MOUSE	Zinc finger Ran-binding domain-containing protein 2 OS=Mus musculus OX=10090 GN=Zranb2 PE=1 SV=2	Zranb2	NA		Only_Identified	0	0	0	0	0	0	6	3	3	0	0	0	0	0	0
sp|Q9R069|BCAM_MOUSE	Basal cell adhesion molecule OS=Mus musculus OX=10090 GN=Bcam PE=1 SV=1	Bcam	NA		quantified	1.6011e+08	3.31713e+08	5.56665e+08	0	4.86597e+08	0	2	0	2	8.20442	8.52076	8.74559	0	8.68717	0
sp|Q9R087|GPC6_MOUSE	Glypican-6 OS=Mus musculus OX=10090 GN=Gpc6 PE=1 SV=1	Gpc6	NA		Only_Identified	0	0	0	0	0	0	6	3	3	0	0	0	0	0	0
sp|Q9R0E1|PLOD3_MOUSE	Multifunctional procollagen lysine hydroxylase and glycosyltransferase LH3 OS=Mus musculus OX=10090 GN=Plod3 PE=1 SV=1	Plod3	NA		quantified	0	0	5.72841e+08	0	3.88113e+08	0	4	2	2	0	0	8.75803	0	8.58896	0
sp|Q9R0G6|COMP_MOUSE	Cartilage oligomeric matrix protein OS=Mus musculus OX=10090 GN=Comp PE=1 SV=2	Comp	testis	HG	quantified	0	9.00717e+08	0	0	0	0	5	2	3	0	8.95459	0	0	0	0
sp|Q9R0M6|RAB9A_MOUSE	Ras-related protein Rab-9A OS=Mus musculus OX=10090 GN=Rab9a PE=1 SV=1	Rab9a	NA		Only_Identified	0	0	0	0	0	0	6	3	3	0	0	0	0	0	0
sp|Q9R0N7|SYT7_MOUSE	Synaptotagmin-7 OS=Mus musculus OX=10090 GN=Syt7 PE=1 SV=1	Syt7	NA		Only_Identified	0	0	0	0	0	0	6	3	3	0	0	0	0	0	0
sp|Q9R0P3|ESTD_MOUSE	S-formylglutathione hydrolase OS=Mus musculus OX=10090 GN=Esd PE=1 SV=1	Esd	NA	HG	quantified	1.39391e+09	0	0	0	0	0	5	2	3	9.14423	0	0	0	0	0
sp|Q9R0P5|DEST_MOUSE	Destrin OS=Mus musculus OX=10090 GN=Dstn PE=1 SV=3	Dstn	NA		quantified	1.58468e+10	1.01797e+10	8.11382e+09	8.71153e+09	1.13836e+10	4.26999e+09	0	0	0	10.1999	10.0077	9.90923	9.94009	10.0563	9.63043
sp|Q9R0P9|UCHL1_MOUSE	Ubiquitin carboxyl-terminal hydrolase isozyme L1 OS=Mus musculus OX=10090 GN=Uchl1 PE=1 SV=1	Uchl1	brain		quantified	1.20183e+10	3.55525e+09	2.38778e+09	2.20945e+09	2.73277e+09	1.80517e+09	0	0	0	10.0798	9.55087	9.37799	9.34428	9.4366	9.25652
sp|Q9R0Q1|SYTL4_MOUSE	Synaptotagmin-like protein 4 OS=Mus musculus OX=10090 GN=Sytl4 PE=1 SV=1	Sytl4	ovary	HG	quantified	4.52233e+08	0	0	0	0	0	5	2	3	8.65536	0	0	0	0	0
sp|Q9R0Q7|TEBP_MOUSE	Prostaglandin E synthase 3 OS=Mus musculus OX=10090 GN=Ptges3 PE=1 SV=1	Ptges3	NA		quantified	0	3.14934e+09	8.54815e+08	0	0	1.03396e+09	3	1	2	0	9.49822	8.93187	0	0	9.0145
sp|Q9R0R1|TRFM_MOUSE	Melanotransferrin OS=Mus musculus OX=10090 GN=Meltf PE=2 SV=1	Meltf	NA		Only_Identified	0	0	0	0	0	0	6	3	3	0	0	0	0	0	0
sp|Q9R0U0|SRS10_MOUSE	Serine/arginine-rich splicing factor 10 OS=Mus musculus OX=10090 GN=Srsf10 PE=1 SV=2	Srsf10	ovary		Only_Identified	0	0	0	0	0	0	6	3	3	0	0	0	0	0	0
sp|Q9R118|HTRA1_MOUSE	Serine protease HTRA1 OS=Mus musculus OX=10090 GN=Htra1 PE=1 SV=2	Htra1	NA		quantified	0	0	1.5992e+09	0	7.6461e+09	3.13204e+08	3	2	1	0	0	9.2039	0	9.88344	8.49583
sp|Q9R190|MTA2_MOUSE	Metastasis-associated protein MTA2 OS=Mus musculus OX=10090 GN=Mta2 PE=1 SV=1	Mta2	NA		quantified	0	2.83321e+09	5.84082e+08	0	0	2.77466e+09	3	1	2	0	9.45228	8.76647	0	0	9.44321
sp|Q9R1C7|PR40A_MOUSE	Pre-mRNA-processing factor 40 homolog A OS=Mus musculus OX=10090 GN=Prpf40a PE=1 SV=1	Prpf40a	NA		quantified	1.74998e+09	1.17585e+09	7.76735e+08	2.08058e+09	8.79816e+08	2.0454e+09	0	0	0	9.24303	9.07035	8.89027	9.31818	8.94439	9.31078
sp|Q9R1P0|PSA4_MOUSE	Proteasome subunit alpha type-4 OS=Mus musculus OX=10090 GN=Psma4 PE=1 SV=1	Psma4	NA		quantified	1.06034e+09	0	3.45567e+08	5.41486e+08	4.7215e+08	4.21369e+08	1	1	0	9.02544	0	8.53853	8.73359	8.67408	8.62466
sp|Q9R1P1|PSB3_MOUSE	Proteasome subunit beta type-3 OS=Mus musculus OX=10090 GN=Psmb3 PE=1 SV=1	Psmb3	NA		Only_Identified	0	0	0	0	0	0	6	3	3	0	0	0	0	0	0
sp|Q9R1P3|PSB2_MOUSE	Proteasome subunit beta type-2 OS=Mus musculus OX=10090 GN=Psmb2 PE=1 SV=1	Psmb2	NA		quantified	2.37639e+09	2.25475e+09	0	9.73635e+08	5.83942e+08	1.6021e+09	1	1	0	9.37592	9.3531	0	8.9884	8.76637	9.20469
sp|Q9R1P4|PSA1_MOUSE	Proteasome subunit alpha type-1 OS=Mus musculus OX=10090 GN=Psma1 PE=1 SV=1	Psma1	NA	HG	quantified	7.48649e+08	0	0	0	0	0	5	2	3	8.87428	0	0	0	0	0
sp|Q9R1Q7|PLP2_MOUSE	Proteolipid protein 2 OS=Mus musculus OX=10090 GN=Plp2 PE=1 SV=1	Plp2	NA		quantified	9.19195e+08	0	5.97434e+08	0	6.11699e+08	4.8577e+08	2	1	1	8.96341	0	8.77629	0	8.78654	8.68643
sp|Q9R269|PEPL_MOUSE	Periplakin OS=Mus musculus OX=10090 GN=Ppl PE=1 SV=1	Ppl	NA		Only_Identified	0	0	0	0	0	0	6	3	3	0	0	0	0	0	0
sp|Q9WTI7|MYO1C_MOUSE	Unconventional myosin-Ic OS=Mus musculus OX=10090 GN=Myo1c PE=1 SV=2	Myo1c	NA	NIT	quantified	0	0	0	0	5.14962e+08	0	5	3	2	0	0	0	0	8.71177	0
sp|Q9WTM5|RUVB2_MOUSE	RuvB-like 2 OS=Mus musculus OX=10090 GN=Ruvbl2 PE=1 SV=3	Ruvbl2	NA		quantified	6.64922e+08	1.92735e+09	1.13771e+09	0	5.30097e+08	1.78599e+09	1	0	1	8.82277	9.28496	9.05603	0	8.72436	9.25188
sp|Q9WTR1|TRPV2_MOUSE	Transient receptor potential cation channel subfamily V member 2 OS=Mus musculus OX=10090 GN=Trpv2 PE=1 SV=2	Trpv2	dorsal root ganglion		quantified	9.83107e+08	1.25821e+09	3.92642e+08	2.14736e+08	1.80536e+09	0	1	0	1	8.9926	9.09975	8.594	8.33191	9.25656	0
sp|Q9WTX5|SKP1_MOUSE	S-phase kinase-associated protein 1 OS=Mus musculus OX=10090 GN=Skp1 PE=1 SV=3	Skp1	NA		quantified	9.45836e+08	5.95642e+08	8.29668e+08	0	9.63588e+08	6.65487e+08	1	0	1	8.97582	8.77499	8.9189	0	8.98389	8.82314
sp|Q9WU63|HEBP2_MOUSE	Heme-binding protein 2 OS=Mus musculus OX=10090 GN=Hebp2 PE=1 SV=1	Hebp2	NA		quantified	9.56741e+09	3.01424e+09	3.25935e+09	1.25993e+10	2.42147e+09	1.51219e+09	0	0	0	9.98079	9.47918	9.51313	10.1003	9.38408	9.17961
sp|Q9WU78|PDC6I_MOUSE	Programmed cell death 6-interacting protein OS=Mus musculus OX=10090 GN=Pdcd6ip PE=1 SV=3	Pdcd6ip	NA		quantified	4.42405e+10	3.87655e+10	2.953e+10	4.55382e+10	4.88052e+10	3.88456e+10	0	0	0	10.6458	10.5884	10.4703	10.6584	10.6885	10.5893
sp|Q9WUA2|SYFB_MOUSE	Phenylalanine--tRNA ligase beta subunit OS=Mus musculus OX=10090 GN=Farsb PE=1 SV=2	Farsb	NA		quantified	0	4.54296e+08	0	0	0	4.11985e+08	4	2	2	0	8.65734	0	0	0	8.61488
sp|Q9WUA3|PFKAP_MOUSE	ATP-dependent 6-phosphofructokinase, platelet type OS=Mus musculus OX=10090 GN=Pfkp PE=1 SV=1	Pfkp	NA	HG	quantified	0	1.08896e+09	0	0	0	0	5	2	3	0	9.03701	0	0	0	0
sp|Q9WUC3|LY6H_MOUSE	Lymphocyte antigen 6H OS=Mus musculus OX=10090 GN=Ly6h PE=1 SV=2	Ly6h	NA		Only_Identified	0	0	0	0	0	0	6	3	3	0	0	0	0	0	0
sp|Q9WUK2|IF4H_MOUSE	Eukaryotic translation initiation factor 4H OS=Mus musculus OX=10090 GN=Eif4h PE=1 SV=3	Eif4h	NA		quantified	7.65076e+08	1.01092e+09	6.65355e+08	0	1.52859e+09	0	2	0	2	8.8837	9.00472	8.82305	0	9.18429	0
sp|Q9WUM3|COR1B_MOUSE	Coronin-1B OS=Mus musculus OX=10090 GN=Coro1b PE=1 SV=1	Coro1b	NA		quantified	4.92699e+08	4.55502e+08	0	0	4.62836e+08	0	3	1	2	8.69258	8.65849	0	0	8.66543	0
sp|Q9WUM4|COR1C_MOUSE	Coronin-1C OS=Mus musculus OX=10090 GN=Coro1c PE=1 SV=2	Coro1c	NA		quantified	1.04315e+09	4.90108e+08	0	0	2.58775e+09	5.892e+08	2	1	1	9.01835	8.69029	0	0	9.41292	8.77026
sp|Q9WUU7|CATZ_MOUSE	Cathepsin Z OS=Mus musculus OX=10090 GN=Ctsz PE=1 SV=1	Ctsz	NA	NIT	quantified	0	0	0	1.55825e+09	5.51926e+08	7.48169e+08	3	3	0	0	0	0	9.19264	8.74188	8.874
sp|Q9WV91|FPRP_MOUSE	Prostaglandin F2 receptor negative regulator OS=Mus musculus OX=10090 GN=Ptgfrn PE=1 SV=2	Ptgfrn	NA		quantified	6.02957e+08	0	8.49168e+08	0	1.24025e+09	0	3	1	2	8.78029	0	8.92899	0	9.09351	0
sp|Q9WV92|E41L3_MOUSE	Band 4.1-like protein 3 OS=Mus musculus OX=10090 GN=Epb41l3 PE=1 SV=1	Epb41l3	NA		quantified	2.53458e+08	9.38721e+08	0	0	1.30484e+09	0	3	1	2	8.40391	8.97254	0	0	9.11556	0
sp|Q9WVA3|BUB3_MOUSE	Mitotic checkpoint protein BUB3 OS=Mus musculus OX=10090 GN=Bub3 PE=1 SV=2	Bub3	NA		quantified	3.08722e+08	2.08143e+09	0	0	0	1.83833e+09	3	1	2	8.48957	9.31836	0	0	0	9.26442
sp|Q9WVA4|TAGL2_MOUSE	Transgelin-2 OS=Mus musculus OX=10090 GN=Tagln2 PE=1 SV=4	Tagln2	NA		quantified	3.98964e+09	4.30198e+09	2.76697e+09	6.40108e+09	1.5537e+10	2.01221e+09	0	0	0	9.60093	9.63367	9.442	9.80625	10.1914	9.30367
sp|Q9WVE8|PACN2_MOUSE	Protein kinase C and casein kinase substrate in neurons protein 2 OS=Mus musculus OX=10090 GN=Pacsin2 PE=1 SV=1	Pacsin2	NA		quantified	2.68615e+09	2.02399e+09	1.88943e+09	4.55721e+09	4.75351e+09	1.85504e+09	0	0	0	9.42913	9.30621	9.27633	9.6587	9.67701	9.26835
sp|Q9WVJ2|PSD13_MOUSE	26S proteasome non-ATPase regulatory subunit 13 OS=Mus musculus OX=10090 GN=Psmd13 PE=1 SV=1	Psmd13	NA		quantified	1.75543e+09	3.33745e+09	1.26305e+09	7.6602e+08	2.66821e+09	2.09899e+09	0	0	0	9.24438	9.52341	9.10142	8.88424	9.42622	9.32201
sp|Q9WVK4|EHD1_MOUSE	EH domain-containing protein 1 OS=Mus musculus OX=10090 GN=Ehd1 PE=1 SV=1	Ehd1	NA		quantified	3.13484e+09	6.15326e+09	1.12082e+09	9.29608e+08	3.92638e+09	2.39958e+09	0	0	0	9.49622	9.78911	9.04954	8.9683	9.59399	9.38014
sp|Q9WVR4|FXR2_MOUSE	Fragile X mental retardation syndrome-related protein 2 OS=Mus musculus OX=10090 GN=Fxr2 PE=1 SV=1	Fxr2	NA	NIT	quantified	0	0	0	1.27158e+09	6.76049e+08	0	4	3	1	0	0	0	9.10434	8.82998	0
sp|Q9Z0N1|IF2G_MOUSE	Eukaryotic translation initiation factor 2 subunit 3, X-linked OS=Mus musculus OX=10090 GN=Eif2s3x PE=1 SV=2	Eif2s3x	NA		quantified	1.53409e+09	2.8008e+09	8.1724e+08	0	4.0809e+08	3.63467e+08	1	0	1	9.18585	9.44728	8.91235	0	8.61076	8.56046
sp|Q9Z0N2|IF2H_MOUSE	Eukaryotic translation initiation factor 2 subunit 3, Y-linked OS=Mus musculus OX=10090 GN=Eif2s3y PE=1 SV=2	Eif2s3y	NA		quantified	0	1.32584e+09	0	0	0	6.44634e+08	4	2	2	0	9.12249	0	0	0	8.80931
sp|Q9Z0P4|PALM_MOUSE	Paralemmin-1 OS=Mus musculus OX=10090 GN=Palm PE=1 SV=1	Palm	NA	HG	quantified	7.09653e+08	0	0	0	0	0	5	2	3	8.85105	0	0	0	0	0
sp|Q9Z0S1|BPNT1_MOUSE	3'(2'),5'-bisphosphate nucleotidase 1 OS=Mus musculus OX=10090 GN=Bpnt1 PE=1 SV=2	Bpnt1	small intestine		Only_Identified	0	0	0	0	0	0	6	3	3	0	0	0	0	0	0
sp|Q9Z0S7|CLD9_MOUSE	Claudin-9 OS=Mus musculus OX=10090 GN=Cldn9 PE=2 SV=2	Cldn9	pituitary	NIT	quantified	0	0	0	0	5.54281e+08	0	5	3	2	0	0	0	0	8.74373	0
sp|Q9Z127|LAT1_MOUSE	Large neutral amino acids transporter small subunit 1 OS=Mus musculus OX=10090 GN=Slc7a5 PE=1 SV=2	Slc7a5	NA		quantified	3.63171e+09	3.27046e+09	2.26247e+09	3.5821e+09	5.07976e+09	2.36883e+09	0	0	0	9.56011	9.51461	9.35458	9.55414	9.70584	9.37453
sp|Q9Z130|HNRDL_MOUSE	Heterogeneous nuclear ribonucleoprotein D-like OS=Mus musculus OX=10090 GN=Hnrnpdl PE=1 SV=1	Hnrnpdl	NA	NIT	quantified	0	0	0	0	0	6.78833e+08	5	3	2	0	0	0	0	0	8.83176
sp|Q9Z175|LOXL3_MOUSE	Lysyl oxidase homolog 3 OS=Mus musculus OX=10090 GN=Loxl3 PE=1 SV=2	Loxl3	NA		Only_Identified	0	0	0	0	0	0	6	3	3	0	0	0	0	0	0
sp|Q9Z1D1|EIF3G_MOUSE	Eukaryotic translation initiation factor 3 subunit G OS=Mus musculus OX=10090 GN=Eif3g PE=1 SV=2	Eif3g	NA		quantified	4.81987e+08	9.51039e+08	0	0	9.98251e+08	0	3	1	2	8.68304	8.9782	0	0	8.99924	0
sp|Q9Z1F9|SAE2_MOUSE	SUMO-activating enzyme subunit 2 OS=Mus musculus OX=10090 GN=Uba2 PE=1 SV=1	Uba2	NA		Only_Identified	0	0	0	0	0	0	6	3	3	0	0	0	0	0	0
sp|Q9Z1G4|VPP1_MOUSE	V-type proton ATPase 116 kDa subunit a1 OS=Mus musculus OX=10090 GN=Atp6v0a1 PE=1 SV=3	Atp6v0a1	NA		quantified	2.9478e+08	8.4976e+08	0	0	3.18497e+08	0	3	1	2	8.4695	8.9293	0	0	8.50311	0
sp|Q9Z1N5|DX39B_MOUSE	Spliceosome RNA helicase Ddx39b OS=Mus musculus OX=10090 GN=Ddx39b PE=1 SV=1	Ddx39b	NA		quantified	1.18961e+09	5.20619e+09	1.02388e+09	0	2.7894e+09	1.28826e+09	1	0	1	9.07541	9.71652	9.01025	0	9.44551	9.11
sp|Q9Z1Q5|CLIC1_MOUSE	Chloride intracellular channel protein 1 OS=Mus musculus OX=10090 GN=Clic1 PE=1 SV=3	Clic1	NA		quantified	2.24208e+09	1.11636e+10	2.44655e+09	1.79262e+09	1.56322e+10	4.02462e+09	0	0	0	9.35065	10.0478	9.38855	9.25349	10.194	9.60472
sp|Q9Z1Q9|SYVC_MOUSE	Valine--tRNA ligase OS=Mus musculus OX=10090 GN=Vars1 PE=1 SV=1	Vars1	NA		quantified	4.33343e+09	2.42429e+09	3.34881e+09	0	5.9741e+08	0	2	0	2	9.63683	9.38458	9.52489	0	8.77627	0
sp|Q9Z1R2|BAG6_MOUSE	Large proline-rich protein BAG6 OS=Mus musculus OX=10090 GN=Bag6 PE=1 SV=1	Bag6	NA	HG	quantified	0	9.11004e+08	4.28661e+08	0	0	0	4	1	3	0	8.95952	8.63211	0	0	0
sp|Q9Z1T1|AP3B1_MOUSE	AP-3 complex subunit beta-1 OS=Mus musculus OX=10090 GN=Ap3b1 PE=1 SV=2	Ap3b1	NA	NIT	quantified	0	0	0	0	4.56327e+08	0	5	3	2	0	0	0	0	8.65928	0
sp|Q9Z1X4|ILF3_MOUSE	Interleukin enhancer-binding factor 3 OS=Mus musculus OX=10090 GN=Ilf3 PE=1 SV=2	Ilf3	NA		Only_Identified	0	0	0	0	0	0	6	3	3	0	0	0	0	0	0
sp|Q9Z1Z0|USO1_MOUSE	General vesicular transport factor p115 OS=Mus musculus OX=10090 GN=Uso1 PE=1 SV=2	Uso1	NA		quantified	8.49831e+08	3.60668e+09	0	0	3.1392e+09	3.34825e+08	2	1	1	8.92933	9.55711	0	0	9.49682	8.52482
sp|Q9Z1Z2|STRAP_MOUSE	Serine-threonine kinase receptor-associated protein OS=Mus musculus OX=10090 GN=Strap PE=1 SV=2	Strap	NA		quantified	0	1.79382e+09	0	0	0	1.0479e+09	4	2	2	0	9.25378	0	0	0	9.02032
sp|Q9Z204|HNRPC_MOUSE	Heterogeneous nuclear ribonucleoproteins C1/C2 OS=Mus musculus OX=10090 GN=Hnrnpc PE=1 SV=1	Hnrnpc	NA	HG	quantified	0	5.46685e+08	0	0	0	0	5	2	3	0	8.73774	0	0	0	0
sp|Q9Z2K1|K1C16_MOUSE	Keratin, type I cytoskeletal 16 OS=Mus musculus OX=10090 GN=Krt16 PE=1 SV=3	Krt16	tongue epidermis		quantified	4.02753e+09	2.51017e+09	2.54806e+10	1.69717e+09	8.7635e+09	1.24339e+10	0	0	0	9.60504	9.3997	10.4062	9.22973	9.94268	10.0946
sp|Q9Z2T6|KRT85_MOUSE	Keratin, type II cuticular Hb5 OS=Mus musculus OX=10090 GN=Krt85 PE=1 SV=2	Krt85	NA		quantified	3.36937e+09	3.09266e+10	7.53963e+10	1.94548e+10	5.91113e+10	7.12511e+10	0	0	0	9.52755	10.4903	10.8773	10.289	10.7717	10.8528
sp|Q9Z2U0|PSA7_MOUSE	Proteasome subunit alpha type-7 OS=Mus musculus OX=10090 GN=Psma7 PE=1 SV=1	Psma7	NA		quantified	1.61284e+09	1.51357e+09	9.43028e+08	1.02414e+09	1.05694e+09	1.28989e+09	0	0	0	9.20759	9.18	8.97452	9.01036	9.02405	9.11055
sp|Q9Z2U1|PSA5_MOUSE	Proteasome subunit alpha type-5 OS=Mus musculus OX=10090 GN=Psma5 PE=1 SV=1	Psma5	NA		quantified	9.81795e+08	0	0	0	4.64556e+08	0	4	2	2	8.99202	0	0	0	8.66704	0
sp|Q9Z2W0|DNPEP_MOUSE	Aspartyl aminopeptidase OS=Mus musculus OX=10090 GN=Dnpep PE=1 SV=2	Dnpep	NA	HG	quantified	2.1164e+08	0	0	0	0	0	5	2	3	8.3256	0	0	0	0	0
sp|Q9Z2X1|HNRPF_MOUSE	Heterogeneous nuclear ribonucleoprotein F OS=Mus musculus OX=10090 GN=Hnrnpf PE=1 SV=3	Hnrnpf	NA		Only_Identified	0	0	0	0	0	0	6	3	3	0	0	0	0	0	0
sp|Q9Z2X2|PSD10_MOUSE	26S proteasome non-ATPase regulatory subunit 10 OS=Mus musculus OX=10090 GN=Psmd10 PE=1 SV=3	Psmd10	adipose tissue		Only_Identified	0	0	0	0	0	0	6	3	3	0	0	0	0	0	0
