# Supplementary material for: Sustained high glucose intake accelerates type 1 diabetes in NOD mice
Source: Front Endocrinol (Lausanne). 2022 Dec 5;13:1037822. doi: 10.3389/fendo.2022.1037822 (PMC9760976; doi:10.3389/fendo.2022.1037822)
Supplement: Supplementary file 10 [file Table_6.xlsx]

## Sheet: 210 proteins unique to HG
Primary_protein_ID
Q62425
P14211
Q8BKT7
P28271
Q61081
O89079
Q9DCC4
Q8C878
Q8CBE3
Q6A068
Q8BVE3
O89112
P28063
O70378
P61222
P15105
P63158
Q9JJ78
P63085
O70514
Q91ZH7
Q922Q8
Q9ER72
Q8CGZ0
Q9WUC3
Q9CQI9
P63321
Q6PGA0
P51881
Q03958
P62482
Q7TQK1
Q8R1U1
P70697
Q8BH43
Q9QXA5
Q64737
Q569L8
Q9JLB0
Q8CHP8
Q9R1P4
Q9Z0S1
Q6PFR5
P15379
P35288
P51670
Q7TPV4
Q61249
Q9D898
P29268
Q8BHG1
Q61792
Q61166
Q6P2B1
Q9CQI6
P46735
P23492
Q9CQW1
P08071
Q80UU9
O88796
P50431
Q9QYY1
P16460
P49769
P0C8K7
Q3URQ0
O08917
Q9JJH1
Q04447
Q8BYA0
Q9JHS3
Q9D8U8
Q61286
P54103
Q811D0
P58404
P54227
P56391
Q80UM7
Q9R0M6
Q9JM62
P33215
Q91ZJ5
P83870
O70318
Q80U72
P40237
Q91VI7
Q9CX56
Q9Z0P4
P54822
Q64374
Q9R020
Q05D44
Q9QY36
Q60634
P18581
Q8C4U3
Q9JK23
Q9CQM9
P70695
Q921E2
P62911
P46737
Q921F2
Q64105
Q8K4L4
Q3UMU9
Q91WN1
Q99LI8
Q04863
Q8R3N6
Q91W53
Q9ESX5
O09172
P01887
Q3THK3
Q3UMR5
Q99JW5
P58021
P32233
Q9CZ30
Q9CQ86
Q8CI19
P05063
Q9JLM8
Q60899
Q61581
Q8K4P0
Q9CQC8
Q9JLQ2
P28301
Q8R016
Q9CQX5
A2ASS6
Q6ZWM4
P00493
Q6PHN9
Q91WK2
Q6VN19
Q9D662
P15116
P57746
Q9R0P3
P97760
Q8C1A5
P10518
Q8VBT0
Q9ERN0
Q9CY58
Q3U962
P51855
Q9R1P1
Q9D0T1
Q91YR1
Q00262
Q9R0G6
Q8C6G8
O55023
O08808
O35215
P32921
P16283
Q91YI0
Q8BG67
Q8K2Y3
P97371
P52479
P14152
P17897
P56564
O88879
Q9QZE7
Q3UPF5
Q91YR7
Q62189
O55125
Q5SYL3
P05201
Q8R1Q8
Q9R269
Q925H3
Q3UGC7
P62309
P62869
Q9Z2W0
Q61235
P00329
P62254
Q9JII6
Q62446
P22777
Q9DCR2
P20664
Q3UYV9
P13439
Q9R0N7
Q3UR85
P61082
Q9JIW9
Q3UM45
Q8BGS2
P55095
O35381
O08529
O08740
Q9CRB6
Q61550
Q8C996
