# Supplementary material for: Sustained high glucose intake accelerates type 1 diabetes in NOD mice
Source: Front Endocrinol (Lausanne). 2022 Dec 5;13:1037822. doi: 10.3389/fendo.2022.1037822 (PMC9760976; doi:10.3389/fendo.2022.1037822)
Supplement: Supplementary file 11 [file Table_7.xlsx]

## Sheet: Sheet1
NAME	ID	UP OR DOWN	Intensity HG_1	Intensity HG_2	Intensity HG_3	Intensity NIT_1	Intensity NIT_2	Intensity NIT_3
SYDC	Q922B2	DOWN	5.75474e+09	5.49796e+09	4.12697e+09	0	1.34689e+09	1.92441e+09
MIF	P34884	DOWN	4.30368e+09	3.0805e+09	2.90471e+09	2.08866e+09	1.80917e+09	1.20401e+09
PSB2	Q9R1P3	DOWN	2.37639e+09	2.25475e+09	0	9.73635e+08	5.83942e+08	1.6021e+09
ELAV1	P70372	UP	3.15161e+08	4.56391e+08	2.87595e+08	0	9.95023e+08	1.1229e+09
PGBM	Q05793	UP	5.36029e+09	1.63796e+09	1.21975e+10	2.01867e+10	3.38316e+10	2.06409e+10
SL7A1	Q09143	UP	3.49133e+09	2.39076e+09	2.89363e+09	4.62874e+09	4.75483e+09	4.0062e+09
PRIO	P04925	UP	0	3.08371e+08	3.85254e+08	6.67609e+08	9.10774e+08	1.05179e+09
IF2B	Q99L45	UP	8.86618e+08	6.83174e+08	0	0	1.66615e+09	1.7896e+09
